# Supplementary material for: Genomic analysis of almost 8,000 Salmonella genomes reveals drivers and landscape of antimicrobial resistance in China
Source: Microbiol Spectr. 2023 Oct 3;11(6):e02080-23. doi: 10.1128/spectrum.02080-23 (PMC10714754; doi:10.1128/spectrum.02080-23)
Supplement: Supplemental tables part I — Tables S1 to S6. [file spectrum.02080-23-s0002.xlsx]

## Sheet: Content
					Content
					Table 1. Background information of 1962 WGS S. enterica isolates used in this study.
					Table 2. Background information of 6187 publicly available S. enterica isolates used in this study.
					Table 3. Diversity of serovars and STs in 7997 S. enterica isolates.
					Table 4. Frequency of STs in 7997 S. enterica isolates.
					Table 5. The consistency of serovar and sequence type of Salmonella.
					Table 6. Frequency of ARGs.
					Table 7. Chromosomal mutations mediating antimicrobial resistance in S. enterica isolates.
					Table 8. Virulence gene (VG) profile of S. enterica isolates.
					Table 9. Salmonella Pathogenic Island (SPI) profile of S. enterica isolates.
					Table 10. Plasmid replicon profile of S. enterica isolates.
					Table 11. Diversity of MGEs in 7997 S. enterica isolates.
					Table 12. Frequency of intact prophages.
					Table 13. Distribution of intact prophages among the top 20 serovars.
					Table 14. Summary of climate, social and economic factors in China.

## Sheet: Table 1
Sample ID	BioSample	Geographic location	Area	Collection date	Sampling period	Isolation host	ST	serogroup	Serovar-SISTR	Serovar-Seqsero2	Serovar	Note
XXB113	SAMN21889619	Xinjiang	North-West	2016	2015-2019	human	1	D1	Typhi	Typhi	Typhi
XXB115	SAMN21889639	Xinjiang	North-West	2016	2015-2019	human	1	D1	Typhi	Typhi	Typhi
XXB117	SAMN21889658	Xinjiang	North-West	2016	2015-2019	human	1	D1	Typhi	Typhi	Typhi
XXB128	SAMN21889774	Shanghai	East	2010	2010-2014	human	1	D1	Typhi	Typhi	Typhi
XXB135	SAMN21889838	Shanghai	East	2010	2010-2014	human	1	D1	Typhi	Typhi	Typhi
XXB1533	SAMN21889986	Shanghai	East	2017	2015-2019	human	1	D1	Typhi	Typhi	Typhi
XXB168	SAMN21890095	Shanghai	East	2012	2010-2014	human	1	D1	Typhi	Typhi	Typhi
XXB194	SAMN21890247	Shanghai	East	2013	2010-2014	human	1	D1	Typhi	Typhi	Typhi
XXB228	SAMN21890284	Xinjiang	North-West	2010	2010-2014	human	1	D1	Typhi	Typhi	Typhi
XXB230	SAMN21890287	Xinjiang	North-West	2014	2010-2014	human	1	D1	Typhi	Typhi	Typhi
XXB232	SAMN21890289	Xinjiang	North-West	2015	2015-2019	human	1	D1	Typhi	Typhi	Typhi
XXB233	SAMN21890290	Xinjiang	North-West	2015	2015-2019	human	1	D1	Typhi	Typhi	Typhi
XXB234	SAMN21890291	Xinjiang	North-West	2015	2015-2019	human	1	D1	Typhi	Typhi	Typhi
XXB236	SAMN21890293	Xinjiang	North-West	2015	2015-2019	human	1	D1	Typhi	Typhi	Typhi
XXB237	SAMN21890294	Xinjiang	North-West	2015	2015-2019	human	1	D1	Typhi	Typhi	Typhi
XXB238	SAMN21890295	Xinjiang	North-West	2015	2015-2019	human	1	D1	Typhi	Typhi	Typhi
XXB239	SAMN21890296	Xinjiang	North-West	2015	2015-2019	human	1	D1	Typhi	Typhi	Typhi
XXB240	SAMN21890298	Xinjiang	North-West	2015	2015-2019	human	1	D1	Typhi	Typhi	Typhi
XXB242	SAMN21890299	Xinjiang	North-West	2015	2015-2019	human	1	D1	Typhi	Typhi	Typhi
XXB244	SAMN21890301	Xinjiang	North-West	2015	2015-2019	human	1	D1	Typhi	Typhi	Typhi
XXB245	SAMN21890302	Xinjiang	North-West	2015	2015-2019	human	1	D1	Typhi	Typhi	Typhi
XXB246	SAMN21890303	Xinjiang	North-West	2015	2015-2019	human	1	D1	Typhi	Typhi	Typhi
XXB247	SAMN21890304	Xinjiang	North-West	2015	2015-2019	human	1	D1	Typhi	Typhi	Typhi
XXB248	SAMN21890305	Xinjiang	North-West	2015	2015-2019	human	1	D1	Typhi	Typhi	Typhi
XXB25	SAMN21890307	Chongqing	South-West	2016	2015-2019	human	1	D1	Typhi	Typhi	Typhi
XXB250	SAMN21890308	Xinjiang	North-West	2015	2015-2019	human	1	D1	Typhi	Typhi	Typhi
XXB255	SAMN21890313	Xinjiang	North-West	2015	2015-2019	human	1	D1	Typhi	Typhi	Typhi
XXB256	SAMN21890314	Xinjiang	North-West	2015	2015-2019	human	1	D1	Typhi	Typhi	Typhi
XXB257	SAMN21890315	Xinjiang	North-West	2015	2015-2019	human	1	D1	Typhi	Typhi	Typhi
XXB258	SAMN21890316	Xinjiang	North-West	2015	2015-2019	human	1	D1	Typhi	Typhi	Typhi
XXB844	SAMN21890921	Xinjiang	North-West	2015	2015-2019	human	1	D1	Typhi	Typhi	Typhi
XXB845	SAMN21890922	Xinjiang	North-West	2015	2015-2019	human	1	D1	Typhi	Typhi	Typhi
XXB846	SAMN21890923	Xinjiang	North-West	2015	2015-2019	human	1	D1	Typhi	Typhi	Typhi
XXB114	SAMN21889628	Xinjiang	North-West	2016	2015-2019	human	2	D1	Typhi	9:-:-	Typhi
XXB116	SAMN21889649	Xinjiang	North-West	2016	2015-2019	human	2	D1	Typhi	Typhi	Typhi
XXB129	SAMN21889785	Shanghai	East	2010	2010-2014	human	2	D1	Typhi	Typhi	Typhi
XXB130	SAMN21889794	Shanghai	East	2010	2010-2014	human	2	D1	Typhi	Typhi	Typhi
XXB1377	SAMN21889862	Shanghai	East	2017	2015-2019	human	2	D1	Typhi	Typhi	Typhi
XXB1388	SAMN21889874	Guangxi	South	2017	2015-2019	human	2	D1	Typhi	Typhi	Typhi
XXB1405	SAMN21889894	Shanghai	East	2017	2015-2019	human	2	D1	Typhi	Typhi	Typhi
XXB1557	SAMN21890012	Xinjiang	North-West	2017	2015-2019	human	2	D1	Typhi	Typhi	Typhi
XXB1558	SAMN21890013	Xinjiang	North-West	2017	2015-2019	human	2	D1	Typhi	Typhi	Typhi
XXB1559	SAMN21890014	Xinjiang	North-West	2017	2015-2019	human	2	D1	Typhi	Typhi	Typhi
XXB1560	SAMN21890016	Xinjiang	North-West	2017	2015-2019	human	2	D1	Typhi	Typhi	Typhi
XXB1562	SAMN21890018	Xinjiang	North-West	2017	2015-2019	human	2	D1	Typhi	Typhi	Typhi
XXB1598	SAMN21890055	Xinjiang	North-West	2017	2015-2019	human	2	D1	Typhi	Typhi	Typhi
XXB180	SAMN21890165	Shanghai	East	2013	2010-2014	human	2	D1	Typhi	Typhi	Typhi
XXB1827	SAMN21890190	Shanghai	East	2005	2005-2009	human	2	D1	Typhi	Typhi	Typhi
XXB1828	SAMN21890191	Shanghai	East	2005	2005-2009	human	2	D1	Typhi	Typhi	Typhi
XXB1832	SAMN21890196	Shanghai	East	2003	2000-2004	human	2	D1	Typhi	Typhi	Typhi
XXB208	SAMN21890263	Shanghai	East	2014	2010-2014	human	2	D1	Typhi	Typhi	Typhi
XXB243	SAMN21890300	Xinjiang	North-West	2015	2015-2019	human	2	D1	Typhi	Typhi	Typhi
XXB249	SAMN21890306	Xinjiang	North-West	2015	2015-2019	human	2	D1	Typhi	Typhi	Typhi
XXB251	SAMN21890309	Xinjiang	North-West	2015	2015-2019	human	2	D1	Typhi	Typhi	Typhi
XXB252	SAMN21890310	Xinjiang	North-West	2015	2015-2019	human	2	D1	Typhi	Typhi	Typhi
XXB253	SAMN21890311	Xinjiang	North-West	2015	2015-2019	human	2	D1	Typhi	Typhi	Typhi
XXB264	SAMN21890323	Chongqing	South-West	2014	2010-2014	human	2	D1	Typhi	Typhi	Typhi
XXB268	SAMN21890327	Chongqing	South-West	2014	2010-2014	human	2	D1	Typhi	Typhi	Typhi
XXB272	SAMN21890332	Chongqing	South-West	2014	2010-2014	human	2	D1	Typhi	Typhi	Typhi
XXB600	SAMN21890686	Shanghai	East	2007	2005-2009	human	2	D1	Typhi	Typhi	Typhi
XXB615	SAMN21890702	Shanghai	East	2009	2005-2009	human	2	D1	Typhi	Typhi	Typhi
XXB669	SAMN21890756	Shanghai	East	2011	2010-2014	human	2	D1	Typhi	Typhi	Typhi
XXB678	SAMN21890766	Shanghai	East	2012	2010-2014	human	2	D1	Typhi	Typhi	Typhi
XXB855	SAMN21890932	Chongqing	South-West	2014	2010-2014	human	2	D1	Typhi	Typhi	Typhi
XXB857	SAMN21890934	Chongqing	South-West	2014	2010-2014	human	2	D1	Typhi	Typhi	Typhi
XXB991	SAMN21891063	Guangxi	South	2010	2010-2014	human	2	D1	Typhi	Typhi	Typhi
XXB1367	SAMN21889852	Shanxi	North	2013	2010-2014	human	10	D1	Dublin	Dublin	Dublin
XXB1368	SAMN21889853	Shanxi	North	2013	2010-2014	human	10	D1	Dublin	Dublin	Dublin
XXB271	SAMN21890331	Chongqing	South-West	2014	2010-2014	human	10	D1	Dublin	Dublin	Dublin
XXB281	SAMN21890342	Chongqing	South-West	2015	2015-2019	human	10	D1	Dublin	Dublin	Dublin
XXB856	SAMN21890933	Chongqing	South-West	2014	2010-2014	human	10	D1	Dublin	Dublin	Dublin
XXB1043	SAMN21889537	Shanghai	East	2008	2005-2009	chicken	11	D1	Enteritidis	Enteritidis	Enteritidis
XXB1046	SAMN21889540	Shanghai	East	2008	2005-2009	chicken	11	D1	Enteritidis	Enteritidis	Enteritidis
XXB1047	SAMN21889541	Shanghai	East	2008	2005-2009	chicken	11	D1	Enteritidis	Enteritidis	Enteritidis
XXB1080	SAMN21889574	Shanghai	East	2010	2010-2014	chicken	11	D1	Enteritidis	Enteritidis	Enteritidis
XXB1090	SAMN21889583	Shanghai	East	2011	2010-2014	environment	11	D1	Enteritidis	Enteritidis	Enteritidis
XXB1099	SAMN21889592	Shanghai	East	2012	2010-2014	environment	11	D1	Enteritidis	Enteritidis	Enteritidis
XXB1102	SAMN21889595	Shanghai	East	2012	2010-2014	environment	11	D1	Enteritidis	Enteritidis	Enteritidis
XXB1111	SAMN21889604	Shanghai	East	2012	2010-2014	chicken	11	D1	Enteritidis	Enteritidis	Enteritidis
XXB118	SAMN21889669	Shanghai	East	2016	2015-2019	human	11	D1	Enteritidis	Enteritidis	Enteritidis
XXB1194	SAMN21889684	Shanghai	East	2014	2010-2014	chicken	11	D1	Enteritidis	Enteritidis	Enteritidis
XXB1303	SAMN21889797	Shanghai	East	2016	2015-2019	chicken	11	D1	Enteritidis	Enteritidis	Enteritidis
XXB136	SAMN21889846	Shaanxi	North-West	2010	2010-2014	human	11	D1	Enteritidis	Enteritidis	Enteritidis
XXB137	SAMN21889854	Shanghai	East	2010	2010-2014	human	11	D1	Enteritidis	Enteritidis	Enteritidis
XXB138	SAMN21889865	Shanghai	East	2011	2010-2014	human	11	D1	Enteritidis	Enteritidis	Enteritidis
XXB14	SAMN21889887	Shanghai	East	2016	2015-2019	human	11	D1	Enteritidis	Enteritidis	Enteritidis
XXB1407	SAMN21889896	Shanghai	East	2017	2015-2019	human	11	D1	Enteritidis	Enteritidis	Enteritidis
XXB1408	SAMN21889897	Shanghai	East	2017	2015-2019	human	11	D1	Enteritidis	Enteritidis	Enteritidis
XXB1430	SAMN21889916	Jiangsu	East	2016	2015-2019	human	11	D1	Enteritidis	Enteritidis	Enteritidis
XXB144	SAMN21889918	Shanghai	East	2011	2010-2014	human	11	D1	Enteritidis	Enteritidis	Enteritidis
XXB146	SAMN21889931	Shanghai	East	2011	2010-2014	human	11	D1	Enteritidis	Enteritidis	Enteritidis
XXB1460	SAMN21889932	Shandong	East	2017	2015-2019	chicken	11	D1	Enteritidis	Enteritidis	Enteritidis
XXB1462	SAMN21889934	Shandong	East	2017	2015-2019	chicken	11	D1	Enteritidis	Enteritidis	Enteritidis
XXB147	SAMN21889941	Shanghai	East	2011	2010-2014	human	11	D1	Enteritidis	Enteritidis	Enteritidis
XXB152	SAMN21889975	Shanghai	East	2011	2010-2014	human	11	D1	Enteritidis	Enteritidis	Enteritidis
XXB153	SAMN21889983	Shanghai	East	2011	2010-2014	human	11	D1	Enteritidis	Enteritidis	Enteritidis
XXB1539	SAMN21889992	Xinjiang	North-West	2017	2015-2019	human	11	D1	Enteritidis	Enteritidis	Enteritidis
XXB1541	SAMN21889995	Xinjiang	North-West	2017	2015-2019	human	11	D1	Enteritidis	Enteritidis	Enteritidis
XXB1547	SAMN21890001	Xinjiang	North-West	2017	2015-2019	human	11	D1	Enteritidis	Enteritidis	Enteritidis
XXB155	SAMN21890004	Shanghai	East	2011	2010-2014	human	11	D1	Enteritidis	Enteritidis	Enteritidis
XXB1550	SAMN21890005	Xinjiang	North-West	2017	2015-2019	human	11	D1	Enteritidis	Enteritidis	Enteritidis
XXB1552	SAMN21890007	Xinjiang	North-West	2017	2015-2019	human	11	D1	Enteritidis	Enteritidis	Enteritidis
XXB156	SAMN21890015	Shanghai	East	2011	2010-2014	human	11	D1	Enteritidis	Enteritidis	Enteritidis
XXB1568	SAMN21890023	Shanghai	East	2017	2015-2019	human	11	D1	Enteritidis	Enteritidis	Enteritidis
XXB1575	SAMN21890031	Shanghai	East	2017	2015-2019	human	11	D1	Enteritidis	Enteritidis	Enteritidis
XXB1579	SAMN21890035	Shanghai	East	2017	2015-2019	human	11	D1	Enteritidis	Enteritidis	Enteritidis
XXB1593	SAMN21890050	Zhejiang	East	2017	2015-2019	human	11	D1	Enteritidis	Enteritidis	Enteritidis
XXB16	SAMN21890057	Chongqing	South-West	2016	2015-2019	human	11	D1	Enteritidis	Enteritidis	Enteritidis
XXB1601	SAMN21890059	Xinjiang	North-West	2017	2015-2019	human	11	D1	Enteritidis	Enteritidis	Enteritidis
XXB1603	SAMN21890061	Xinjiang	North-West	2017	2015-2019	human	11	D1	Enteritidis	Enteritidis	Enteritidis
XXB1610	SAMN21890069	Shanghai	East	2017	2015-2019	human	11	D1	Enteritidis	Enteritidis	Enteritidis
XXB1611	SAMN21890070	Shanghai	East	2017	2015-2019	human	11	D1	Enteritidis	Enteritidis	Enteritidis
XXB1614	SAMN21890073	Shanghai	East	2017	2015-2019	human	11	D1	Enteritidis	Enteritidis	Enteritidis
XXB1617	SAMN21890076	Shaanxi	North-West	2017	2015-2019	human	11	D1	Enteritidis	Enteritidis	Enteritidis
XXB1626	SAMN21890085	Shaanxi	North-West	2017	2015-2019	human	11	D1	Enteritidis	Enteritidis	Enteritidis
XXB1628	SAMN21890086	Shaanxi	North-West	2017	2015-2019	human	11	D1	Enteritidis	Enteritidis	Enteritidis
XXB169	SAMN21890096	Shanghai	East	2012	2010-2014	human	11	D1	Enteritidis	Enteritidis	Enteritidis
XXB1697	SAMN21890097	Shanxi	North	2017	2015-2019	human	11	D1	Enteritidis	Enteritidis	Enteritidis
XXB170	SAMN21890099	Shanghai	East	2012	2010-2014	human	11	D1	Enteritidis	Enteritidis	Enteritidis
XXB1706	SAMN21890101	Shanxi	North	2017	2015-2019	human	11	D1	Enteritidis	Enteritidis	Enteritidis
XXB1709	SAMN21890103	Shanxi	North	2017	2015-2019	human	11	D1	Enteritidis	Enteritidis	Enteritidis
XXB171	SAMN21890104	Shanghai	East	2012	2010-2014	human	11	D1	Enteritidis	Enteritidis	Enteritidis
XXB1720	SAMN21890115	Hubei	Central	2017	2015-2019	chicken	11	D1	Enteritidis	Enteritidis	Enteritidis
XXB1724	SAMN21890118	Hubei	Central	2017	2015-2019	chicken	11	D1	Enteritidis	Enteritidis	Enteritidis
XXB1727	SAMN21890121	Hubei	Central	2017	2015-2019	chicken	11	D1	Enteritidis	Enteritidis	Enteritidis
XXB1738	SAMN21890133	Guangdong	South	2017	2015-2019	pig	11	D1	Enteritidis	Enteritidis	Enteritidis
XXB175	SAMN21890146	Shanghai	East	2013	2010-2014	human	11	D1	Enteritidis	Enteritidis	Enteritidis
XXB176	SAMN21890154	Shanghai	East	2013	2010-2014	human	11	D1	Enteritidis	Enteritidis	Enteritidis
XXB177	SAMN21890155	Shanghai	East	2013	2010-2014	human	11	D1	Enteritidis	Enteritidis	Enteritidis
XXB179	SAMN21890159	Shanghai	East	2013	2010-2014	human	11	D1	Enteritidis	Enteritidis	Enteritidis
XXB1807	SAMN21890169	Guangxi	South	2017	2015-2019	duck	11	D1	Enteritidis	Enteritidis	Enteritidis
XXB1820	SAMN21890183	Guangdong	South	2017	2015-2019	chicken	11	D1	Enteritidis	Enteritidis	Enteritidis
XXB1824	SAMN21890187	Shanghai	East	2000	2000-2004	human	11	D1	Enteritidis	Enteritidis	Enteritidis
XXB1826	SAMN21890189	Shanghai	East	2009	2005-2009	human	11	D1	Enteritidis	Enteritidis	Enteritidis
XXB183	SAMN21890193	Shanghai	East	2013	2010-2014	human	11	D1	Enteritidis	Enteritidis	Enteritidis
XXB184	SAMN21890203	Shanghai	East	2013	2010-2014	human	11	D1	Enteritidis	Enteritidis	Enteritidis
XXB1856	SAMN21890207	Shanghai	East	2014	2010-2014	human	11	D1	Enteritidis	Enteritidis	Enteritidis
XXB1871	SAMN21890213	Zhejiang	East	2016	2015-2019	human	11	D1	Enteritidis	Enteritidis	Enteritidis
XXB1872	SAMN21890214	Zhejiang	East	2016	2015-2019	human	11	D1	Enteritidis	Enteritidis	Enteritidis
XXB1876	SAMN21890217	Henan	Central	2017	2015-2019	environment	11	D1	Enteritidis	Enteritidis	Enteritidis
XXB188	SAMN21890221	Shanghai	East	2013	2010-2014	human	11	D1	Enteritidis	Enteritidis	Enteritidis
XXB1881	SAMN21890223	Henan	Central	2017	2015-2019	human	11	D1	Enteritidis	Enteritidis	Enteritidis
XXB1883	SAMN21890225	Henan	Central	2017	2015-2019	human	11	D1	Enteritidis	Enteritidis	Enteritidis
XXB1886	SAMN21890228	Henan	Central	2017	2015-2019	human	11	D1	Enteritidis	Enteritidis	Enteritidis
XXB1889	SAMN21890231	Henan	Central	2017	2015-2019	human	11	D1	Enteritidis	Enteritidis	Enteritidis
XXB1890	SAMN21890233	Henan	Central	2017	2015-2019	human	11	D1	Enteritidis	Enteritidis	Enteritidis
XXB193	SAMN21890246	Shanghai	East	2013	2010-2014	human	11	D1	Enteritidis	Enteritidis	Enteritidis
XXB195	SAMN21890248	Shanghai	East	2013	2010-2014	human	11	D1	Enteritidis	Enteritidis	Enteritidis
XXB196	SAMN21890249	Shanghai	East	2013	2010-2014	human	11	D1	Enteritidis	Enteritidis	Enteritidis
XXB197	SAMN21890250	Shanghai	East	2013	2010-2014	human	11	D1	Enteritidis	Enteritidis	Enteritidis
XXB198	SAMN21890251	Shanghai	East	2013	2010-2014	human	11	D1	Enteritidis	Enteritidis	Enteritidis
XXB199	SAMN21890252	Shanghai	East	2013	2010-2014	human	11	D1	Enteritidis	Enteritidis	Enteritidis
XXB202	SAMN21890257	Shanghai	East	2013	2010-2014	human	11	D1	Enteritidis	Enteritidis	Enteritidis
XXB209	SAMN21890264	Inner Mongolia	North	2014	2010-2014	human	11	D1	Enteritidis	Enteritidis	Enteritidis
XXB214	SAMN21890269	Shanghai	East	2014	2010-2014	human	11	D1	Enteritidis	Enteritidis	Enteritidis
XXB215	SAMN21890270	Shanghai	East	2015	2015-2019	human	11	D1	Enteritidis	Enteritidis	Enteritidis
XXB218	SAMN21890273	Shanghai	East	2015	2015-2019	human	11	D1	Enteritidis	Enteritidis	Enteritidis
XXB220	SAMN21890276	Fujian	East	2012	2010-2014	human	11	D1	Enteritidis	Enteritidis	Enteritidis
XXB235	SAMN21890292	Xinjiang	North-West	2015	2015-2019	human	11	D1	Enteritidis	Enteritidis	Enteritidis
XXB254	SAMN21890312	Xinjiang	North-West	2015	2015-2019	human	11	D1	Enteritidis	Enteritidis	Enteritidis
XXB26	SAMN21890318	Chongqing	South-West	2016	2015-2019	human	11	D1	Enteritidis	Enteritidis	Enteritidis
XXB263	SAMN21890322	Chongqing	South-West	2014	2010-2014	human	11	D1	Enteritidis	Enteritidis	Enteritidis
XXB267	SAMN21890326	Chongqing	South-West	2014	2010-2014	human	11	D1	Enteritidis	Enteritidis	Enteritidis
XXB270	SAMN21890330	Chongqing	South-West	2014	2010-2014	human	11	D1	Enteritidis	Enteritidis	Enteritidis
XXB276	SAMN21890336	Chongqing	South-West	2014	2010-2014	human	11	D1	Enteritidis	Enteritidis	Enteritidis
XXB277	SAMN21890337	Chongqing	South-West	2014	2010-2014	human	11	D1	Enteritidis	Enteritidis	Enteritidis
XXB280	SAMN21890341	Chongqing	South-West	2014	2010-2014	human	11	D1	Enteritidis	Enteritidis	Enteritidis
XXB285	SAMN21890346	Chongqing	South-West	2015	2015-2019	human	11	D1	Enteritidis	Enteritidis	Enteritidis
XXB286	SAMN21890347	Chongqing	South-West	2015	2015-2019	human	11	D1	Enteritidis	Enteritidis	Enteritidis
XXB287	SAMN21890348	Chongqing	South-West	2015	2015-2019	human	11	D1	Enteritidis	Enteritidis	Enteritidis
XXB292	SAMN21890354	Chongqing	South-West	2015	2015-2019	human	11	D1	Enteritidis	Enteritidis	Enteritidis
XXB296	SAMN21890358	Chongqing	South-West	2016	2015-2019	human	11	D1	Enteritidis	Enteritidis	Enteritidis
XXB3	SAMN21890362	Shanghai	East	2016	2015-2019	human	11	D1	Enteritidis	Enteritidis	Enteritidis
XXB30	SAMN21890363	Chongqing	South-West	2016	2015-2019	human	11	D1	Enteritidis	Enteritidis	Enteritidis
XXB301	SAMN21890365	Shanghai	East	2011	2010-2014	human	11	D1	Enteritidis	Enteritidis	Enteritidis
XXB303	SAMN21890367	Shanghai	East	2011	2010-2014	human	11	D1	Enteritidis	Enteritidis	Enteritidis
XXB309	SAMN21890373	Shanghai	East	2011	2010-2014	human	11	D1	Enteritidis	Enteritidis	Enteritidis
XXB31	SAMN21890374	Shanghai	East	2015	2015-2019	human	11	D1	Enteritidis	Enteritidis	Enteritidis
XXB312	SAMN21890377	Shanghai	East	2012	2010-2014	human	11	D1	Enteritidis	Enteritidis	Enteritidis
XXB32	SAMN21890385	Shanghai	East	2015	2015-2019	human	11	D1	Enteritidis	Enteritidis	Enteritidis
XXB33	SAMN21890396	Shanghai	East	2015	2015-2019	human	11	D1	Enteritidis	Enteritidis	Enteritidis
XXB332	SAMN21890399	Shanghai	East	2015	2015-2019	human	11	D1	Enteritidis	Enteritidis	Enteritidis
XXB336	SAMN21890403	Shanghai	East	2006	2005-2009	chicken	11	D1	Enteritidis	Enteritidis	Enteritidis
XXB339	SAMN21890405	Shanghai	East	2006	2005-2009	chicken	11	D1	Enteritidis	Enteritidis	Enteritidis
XXB34	SAMN21890406	Shanghai	East	2015	2015-2019	human	11	D1	Enteritidis	Enteritidis	Enteritidis
XXB340	SAMN21890407	Shanghai	East	2007	2005-2009	chicken	11	D1	Enteritidis	Enteritidis	Enteritidis
XXB341	SAMN21890408	Shanghai	East	2007	2005-2009	chicken	11	D1	Enteritidis	Enteritidis	Enteritidis
XXB342	SAMN21890409	Shanghai	East	2007	2005-2009	chicken	11	D1	Enteritidis	Enteritidis	Enteritidis
XXB343	SAMN21890410	Shanghai	East	2007	2005-2009	chicken	11	D1	Enteritidis	Enteritidis	Enteritidis
XXB344	SAMN21890411	Shanghai	East	2007	2005-2009	chicken	11	D1	Enteritidis	Enteritidis	Enteritidis
XXB345	SAMN21890412	Shanghai	East	2008	2005-2009	chicken	11	D1	Enteritidis	Enteritidis	Enteritidis
XXB346	SAMN21890413	Shanghai	East	2008	2005-2009	chicken	11	D1	Enteritidis	Enteritidis	Enteritidis
XXB347	SAMN21890414	Shanghai	East	2008	2005-2009	chicken	11	D1	Enteritidis	Enteritidis	Enteritidis
XXB348	SAMN21890415	Shanghai	East	2008	2005-2009	chicken	11	D1	Enteritidis	Enteritidis	Enteritidis
XXB349	SAMN21890416	Shanghai	East	2008	2005-2009	chicken	11	D1	Enteritidis	Enteritidis	Enteritidis
XXB35	SAMN21890417	Shanghai	East	2017	2015-2019	human	11	D1	Enteritidis	Enteritidis	Enteritidis
XXB350	SAMN21890418	Shanghai	East	2008	2005-2009	chicken	11	D1	Enteritidis	Enteritidis	Enteritidis
XXB351	SAMN21890419	Shanghai	East	2008	2005-2009	chicken	11	D1	Enteritidis	Enteritidis	Enteritidis
XXB352	SAMN21890420	Shanghai	East	2008	2005-2009	chicken	11	D1	Enteritidis	Enteritidis	Enteritidis
XXB353	SAMN21890421	Shanghai	East	2008	2005-2009	chicken	11	D1	Enteritidis	Enteritidis	Enteritidis
XXB354	SAMN21890422	Shanghai	East	2008	2005-2009	chicken	11	D1	Enteritidis	Enteritidis	Enteritidis
XXB355	SAMN21890423	Shanghai	East	2008	2005-2009	chicken	11	D1	Enteritidis	Enteritidis	Enteritidis
XXB356	SAMN21890424	Shanghai	East	2008	2005-2009	chicken	11	D1	Enteritidis	Enteritidis	Enteritidis
XXB357	SAMN21890425	Shanghai	East	2008	2005-2009	chicken	11	D1	Enteritidis	Enteritidis	Enteritidis
XXB358	SAMN21890426	Shanghai	East	2008	2005-2009	chicken	11	D1	Enteritidis	Enteritidis	Enteritidis
XXB360	SAMN21890428	Shanghai	East	2008	2005-2009	chicken	11	D1	Enteritidis	Enteritidis	Enteritidis
XXB361	SAMN21890429	Shanghai	East	2008	2005-2009	chicken	11	D1	Enteritidis	Enteritidis	Enteritidis
XXB362	SAMN21890430	Shanghai	East	2008	2005-2009	chicken	11	D1	Enteritidis	Enteritidis	Enteritidis
XXB363	SAMN21890431	Shanghai	East	2008	2005-2009	chicken	11	D1	Enteritidis	Enteritidis	Enteritidis
XXB364	SAMN21890432	Shanghai	East	2008	2005-2009	chicken	11	D1	Enteritidis	Enteritidis	Enteritidis
XXB365	SAMN21890433	Shanghai	East	2008	2005-2009	chicken	11	D1	Enteritidis	Enteritidis	Enteritidis
XXB366	SAMN21890434	Shanghai	East	2008	2005-2009	chicken	11	D1	Enteritidis	Enteritidis	Enteritidis
XXB367	SAMN21890435	Shanghai	East	2009	2005-2009	chicken	11	D1	Enteritidis	Enteritidis	Enteritidis
XXB368	SAMN21890436	Shanghai	East	2009	2005-2009	chicken	11	D1	Enteritidis	Enteritidis	Enteritidis
XXB369	SAMN21890437	Shanghai	East	2009	2005-2009	chicken	11	D1	Enteritidis	Enteritidis	Enteritidis
XXB370	SAMN21890439	Shanghai	East	2009	2005-2009	chicken	11	D1	Enteritidis	Enteritidis	Enteritidis
XXB371	SAMN21890440	Shanghai	East	2009	2005-2009	chicken	11	D1	Enteritidis	Enteritidis	Enteritidis
XXB372	SAMN21890441	Shanghai	East	2009	2005-2009	chicken	11	D1	Enteritidis	Enteritidis	Enteritidis
XXB373	SAMN21890442	Shanghai	East	2009	2005-2009	chicken	11	D1	Enteritidis	Enteritidis	Enteritidis
XXB374	SAMN21890443	Shanghai	East	2009	2005-2009	chicken	11	D1	Enteritidis	Enteritidis	Enteritidis
XXB375	SAMN21890444	Shanghai	East	2009	2005-2009	chicken	11	D1	Enteritidis	Enteritidis	Enteritidis
XXB376	SAMN21890445	Shanghai	East	2009	2005-2009	chicken	11	D1	Enteritidis	Enteritidis	Enteritidis
XXB377	SAMN21890446	Shanghai	East	2009	2005-2009	chicken	11	D1	Enteritidis	Enteritidis	Enteritidis
XXB378	SAMN21890447	Shanghai	East	2009	2005-2009	chicken	11	D1	Enteritidis	Enteritidis	Enteritidis
XXB379	SAMN21890448	Shanghai	East	2009	2005-2009	chicken	11	D1	Enteritidis	Enteritidis	Enteritidis
XXB380	SAMN21890450	Shanghai	East	2009	2005-2009	chicken	11	D1	Enteritidis	Enteritidis	Enteritidis
XXB381	SAMN21890451	Shanghai	East	2009	2005-2009	chicken	11	D1	Enteritidis	Enteritidis	Enteritidis
XXB382	SAMN21890452	Shanghai	East	2009	2005-2009	chicken	11	D1	Enteritidis	Enteritidis	Enteritidis
XXB383	SAMN21890453	Shanghai	East	2009	2005-2009	chicken	11	D1	Enteritidis	Enteritidis	Enteritidis
XXB384	SAMN21890454	Shanghai	East	2009	2005-2009	chicken	11	D1	Enteritidis	Enteritidis	Enteritidis
XXB385	SAMN21890455	Shanghai	East	2009	2005-2009	chicken	11	D1	Enteritidis	Enteritidis	Enteritidis
XXB386	SAMN21890456	Shanghai	East	2010	2010-2014	chicken	11	D1	Enteritidis	Enteritidis	Enteritidis
XXB387	SAMN21890457	Shanghai	East	2010	2010-2014	chicken	11	D1	Enteritidis	Enteritidis	Enteritidis
XXB388	SAMN21890458	Shanghai	East	2010	2010-2014	chicken	11	D1	Enteritidis	Enteritidis	Enteritidis
XXB389	SAMN21890459	Shanghai	East	2010	2010-2014	chicken	11	D1	Enteritidis	Enteritidis	Enteritidis
XXB390	SAMN21890461	Shanghai	East	2010	2010-2014	chicken	11	D1	Enteritidis	Enteritidis	Enteritidis
XXB391	SAMN21890462	Shanghai	East	2010	2010-2014	chicken	11	D1	Enteritidis	Enteritidis	Enteritidis
XXB392	SAMN21890463	Shanghai	East	2010	2010-2014	chicken	11	D1	Enteritidis	Enteritidis	Enteritidis
XXB393	SAMN21890464	Shanghai	East	2010	2010-2014	chicken	11	D1	Enteritidis	Enteritidis	Enteritidis
XXB394	SAMN21890465	Shanghai	East	2010	2010-2014	chicken	11	D1	Enteritidis	Enteritidis	Enteritidis
XXB395	SAMN21890466	Shanghai	East	2010	2010-2014	chicken	11	D1	Enteritidis	Enteritidis	Enteritidis
XXB396	SAMN21890467	Shanghai	East	2010	2010-2014	chicken	11	D1	Enteritidis	Enteritidis	Enteritidis
XXB397	SAMN21890468	Shanghai	East	2010	2010-2014	chicken	11	D1	Enteritidis	Enteritidis	Enteritidis
XXB398	SAMN21890469	Shanghai	East	2010	2010-2014	chicken	11	D1	Enteritidis	Enteritidis	Enteritidis
XXB399	SAMN21890470	Shanghai	East	2010	2010-2014	chicken	11	D1	Enteritidis	Enteritidis	Enteritidis
XXB400	SAMN21890473	Shanghai	East	2010	2010-2014	chicken	11	D1	Enteritidis	Enteritidis	Enteritidis
XXB401	SAMN21890474	Shanghai	East	2010	2010-2014	chicken	11	D1	Enteritidis	Enteritidis	Enteritidis
XXB402	SAMN21890475	Shanghai	East	2010	2010-2014	chicken	11	D1	Enteritidis	Enteritidis	Enteritidis
XXB403	SAMN21890476	Shanghai	East	2011	2010-2014	chicken	11	D1	Enteritidis	Enteritidis	Enteritidis
XXB404	SAMN21890477	Shanghai	East	2011	2010-2014	chicken	11	D1	Enteritidis	Enteritidis	Enteritidis
XXB406	SAMN21890478	Shanghai	East	2011	2010-2014	chicken	11	D1	Enteritidis	Enteritidis	Enteritidis
XXB407	SAMN21890479	Shanghai	East	2011	2010-2014	chicken	11	D1	Enteritidis	Enteritidis	Enteritidis
XXB408	SAMN21890480	Shanghai	East	2011	2010-2014	chicken	11	D1	Enteritidis	Enteritidis	Enteritidis
XXB409	SAMN21890481	Shanghai	East	2011	2010-2014	chicken	11	D1	Enteritidis	Enteritidis	Enteritidis
XXB410	SAMN21890483	Shanghai	East	2011	2010-2014	chicken	11	D1	Enteritidis	Enteritidis	Enteritidis
XXB411	SAMN21890484	Shanghai	East	2011	2010-2014	chicken	11	D1	Enteritidis	Enteritidis	Enteritidis
XXB412	SAMN21890485	Shanghai	East	2011	2010-2014	chicken	11	D1	Enteritidis	Enteritidis	Enteritidis
XXB413	SAMN21890486	Shanghai	East	2011	2010-2014	chicken	11	D1	Enteritidis	Enteritidis	Enteritidis
XXB414	SAMN21890487	Shanghai	East	2011	2010-2014	chicken	11	D1	Enteritidis	Enteritidis	Enteritidis
XXB415	SAMN21890488	Shanghai	East	2011	2010-2014	chicken	11	D1	Enteritidis	Enteritidis	Enteritidis
XXB416	SAMN21890489	Shanghai	East	2011	2010-2014	chicken	11	D1	Enteritidis	Enteritidis	Enteritidis
XXB417	SAMN21890490	Shanghai	East	2011	2010-2014	chicken	11	D1	Enteritidis	Enteritidis	Enteritidis
XXB418	SAMN21890491	Shanghai	East	2011	2010-2014	chicken	11	D1	Enteritidis	Enteritidis	Enteritidis
XXB419	SAMN21890492	Shanghai	East	2011	2010-2014	chicken	11	D1	Enteritidis	Enteritidis	Enteritidis
XXB420	SAMN21890494	Shanghai	East	2011	2010-2014	chicken	11	D1	Enteritidis	Enteritidis	Enteritidis
XXB421	SAMN21890495	Shanghai	East	2011	2010-2014	chicken	11	D1	Enteritidis	Enteritidis	Enteritidis
XXB422	SAMN21890496	Shanghai	East	2011	2010-2014	chicken	11	D1	Enteritidis	Enteritidis	Enteritidis
XXB423	SAMN21890497	Shanghai	East	2011	2010-2014	chicken	11	D1	Enteritidis	Enteritidis	Enteritidis
XXB424	SAMN21890498	Shanghai	East	2011	2010-2014	chicken	11	D1	Enteritidis	Enteritidis	Enteritidis
XXB425	SAMN21890499	Shanghai	East	2011	2010-2014	chicken	11	D1	Enteritidis	Enteritidis	Enteritidis
XXB426	SAMN21890500	Shanghai	East	2011	2010-2014	chicken	11	D1	Enteritidis	Enteritidis	Enteritidis
XXB427	SAMN21890501	Shanghai	East	2011	2010-2014	chicken	11	D1	Enteritidis	Enteritidis	Enteritidis
XXB428	SAMN21890502	Shanghai	East	2011	2010-2014	chicken	11	D1	Enteritidis	Enteritidis	Enteritidis
XXB429	SAMN21890503	Shanghai	East	2011	2010-2014	chicken	11	D1	Enteritidis	Enteritidis	Enteritidis
XXB430	SAMN21890505	Shanghai	East	2011	2010-2014	chicken	11	D1	Enteritidis	Enteritidis	Enteritidis
XXB431	SAMN21890506	Shanghai	East	2011	2010-2014	chicken	11	D1	Enteritidis	Enteritidis	Enteritidis
XXB432	SAMN21890507	Shanghai	East	2011	2010-2014	chicken	11	D1	Enteritidis	Enteritidis	Enteritidis
XXB433	SAMN21890508	Shanghai	East	2011	2010-2014	chicken	11	D1	Enteritidis	Enteritidis	Enteritidis
XXB434	SAMN21890509	Shanghai	East	2011	2010-2014	chicken	11	D1	Enteritidis	Enteritidis	Enteritidis
XXB435	SAMN21890510	Shanghai	East	2011	2010-2014	chicken	11	D1	Enteritidis	Enteritidis	Enteritidis
XXB436	SAMN21890511	Shanghai	East	2011	2010-2014	chicken	11	D1	Enteritidis	Enteritidis	Enteritidis
XXB437	SAMN21890512	Shanghai	East	2011	2010-2014	chicken	11	D1	Enteritidis	Enteritidis	Enteritidis
XXB438	SAMN21890513	Shanghai	East	2011	2010-2014	chicken	11	D1	Enteritidis	Enteritidis	Enteritidis
XXB439	SAMN21890514	Shanghai	East	2011	2010-2014	chicken	11	D1	Enteritidis	Enteritidis	Enteritidis
XXB440	SAMN21890516	Shanghai	East	2011	2010-2014	chicken	11	D1	Enteritidis	Enteritidis	Enteritidis
XXB441	SAMN21890517	Shanghai	East	2011	2010-2014	chicken	11	D1	Enteritidis	Enteritidis	Enteritidis
XXB442	SAMN21890518	Shanghai	East	2011	2010-2014	chicken	11	D1	Enteritidis	Enteritidis	Enteritidis
XXB443	SAMN21890519	Shanghai	East	2011	2010-2014	chicken	11	D1	Enteritidis	Enteritidis	Enteritidis
XXB444	SAMN21890520	Shanghai	East	2011	2010-2014	chicken	11	D1	Enteritidis	Enteritidis	Enteritidis
XXB445	SAMN21890521	Shanghai	East	2011	2010-2014	chicken	11	D1	Enteritidis	Enteritidis	Enteritidis
XXB446	SAMN21890522	Shanghai	East	2011	2010-2014	chicken	11	D1	Enteritidis	Enteritidis	Enteritidis
XXB447	SAMN21890523	Shanghai	East	2011	2010-2014	chicken	11	D1	Enteritidis	Enteritidis	Enteritidis
XXB448	SAMN21890524	Shanghai	East	2011	2010-2014	chicken	11	D1	Enteritidis	Enteritidis	Enteritidis
XXB449	SAMN21890525	Shanghai	East	2011	2010-2014	chicken	11	D1	Enteritidis	Enteritidis	Enteritidis
XXB450	SAMN21890527	Shanghai	East	2011	2010-2014	chicken	11	D1	Enteritidis	Enteritidis	Enteritidis
XXB451	SAMN21890528	Shanghai	East	2011	2010-2014	chicken	11	D1	Enteritidis	Enteritidis	Enteritidis
XXB452	SAMN21890529	Shanghai	East	2011	2010-2014	chicken	11	D1	Enteritidis	Enteritidis	Enteritidis
XXB453	SAMN21890530	Shanghai	East	2011	2010-2014	chicken	11	D1	Enteritidis	Enteritidis	Enteritidis
XXB454	SAMN21890531	Shanghai	East	2011	2010-2014	chicken	11	D1	Enteritidis	Enteritidis	Enteritidis
XXB455	SAMN21890532	Shanghai	East	2011	2010-2014	chicken	11	D1	Enteritidis	Enteritidis	Enteritidis
XXB456	SAMN21890533	Shanghai	East	2012	2010-2014	chicken	11	D1	Enteritidis	Enteritidis	Enteritidis
XXB457	SAMN21890534	Shanghai	East	2012	2010-2014	chicken	11	D1	Enteritidis	Enteritidis	Enteritidis
XXB458	SAMN21890535	Shanghai	East	2012	2010-2014	chicken	11	D1	Enteritidis	Enteritidis	Enteritidis
XXB459	SAMN21890536	Shanghai	East	2012	2010-2014	chicken	11	D1	Enteritidis	Enteritidis	Enteritidis
XXB460	SAMN21890537	Shanghai	East	2012	2010-2014	chicken	11	D1	Enteritidis	Enteritidis	Enteritidis
XXB461	SAMN21890538	Shanghai	East	2012	2010-2014	chicken	11	D1	Enteritidis	Enteritidis	Enteritidis
XXB462	SAMN21890539	Shanghai	East	2012	2010-2014	chicken	11	D1	Enteritidis	Enteritidis	Enteritidis
XXB463	SAMN21890540	Shanghai	East	2012	2010-2014	chicken	11	D1	Enteritidis	Enteritidis	Enteritidis
XXB464	SAMN21890541	Shanghai	East	2012	2010-2014	chicken	11	D1	Enteritidis	Enteritidis	Enteritidis
XXB465	SAMN21890542	Shanghai	East	2012	2010-2014	chicken	11	D1	Enteritidis	Enteritidis	Enteritidis
XXB466	SAMN21890543	Shanghai	East	2012	2010-2014	chicken	11	D1	Enteritidis	Enteritidis	Enteritidis
XXB467	SAMN21890544	Shanghai	East	2012	2010-2014	chicken	11	D1	Enteritidis	Enteritidis	Enteritidis
XXB468	SAMN21890545	Shanghai	East	2012	2010-2014	chicken	11	D1	Enteritidis	Enteritidis	Enteritidis
XXB469	SAMN21890546	Shanghai	East	2012	2010-2014	chicken	11	D1	Enteritidis	Enteritidis	Enteritidis
XXB470	SAMN21890548	Shanghai	East	2012	2010-2014	chicken	11	D1	Enteritidis	Enteritidis	Enteritidis
XXB471	SAMN21890549	Shanghai	East	2012	2010-2014	chicken	11	D1	Enteritidis	Enteritidis	Enteritidis
XXB472	SAMN21890550	Shanghai	East	2012	2010-2014	chicken	11	D1	Enteritidis	Enteritidis	Enteritidis
XXB473	SAMN21890551	Shanghai	East	2012	2010-2014	chicken	11	D1	Enteritidis	Enteritidis	Enteritidis
XXB474	SAMN21890552	Shanghai	East	2012	2010-2014	chicken	11	D1	Enteritidis	Enteritidis	Enteritidis
XXB475	SAMN21890553	Shanghai	East	2012	2010-2014	chicken	11	D1	Enteritidis	Enteritidis	Enteritidis
XXB476	SAMN21890554	Shanghai	East	2012	2010-2014	chicken	11	D1	Enteritidis	Enteritidis	Enteritidis
XXB477	SAMN21890555	Shanghai	East	2012	2010-2014	chicken	11	D1	Enteritidis	Enteritidis	Enteritidis
XXB478	SAMN21890556	Shanghai	East	2012	2010-2014	chicken	11	D1	Enteritidis	Enteritidis	Enteritidis
XXB479	SAMN21890557	Shanghai	East	2012	2010-2014	chicken	11	D1	Enteritidis	Enteritidis	Enteritidis
XXB480	SAMN21890559	Shanghai	East	2012	2010-2014	chicken	11	D1	Enteritidis	Enteritidis	Enteritidis
XXB481	SAMN21890560	Shanghai	East	2012	2010-2014	chicken	11	D1	Enteritidis	Enteritidis	Enteritidis
XXB482	SAMN21890561	Shanghai	East	2012	2010-2014	chicken	11	D1	Enteritidis	Enteritidis	Enteritidis
XXB483	SAMN21890562	Shanghai	East	2013	2010-2014	chicken	11	D1	Enteritidis	Enteritidis	Enteritidis
XXB484	SAMN21890563	Shanghai	East	2013	2010-2014	chicken	11	D1	Enteritidis	Enteritidis	Enteritidis
XXB485	SAMN21890564	Shanghai	East	2013	2010-2014	chicken	11	D1	Enteritidis	Enteritidis	Enteritidis
XXB486	SAMN21890565	Shanghai	East	2013	2010-2014	chicken	11	D1	Enteritidis	Enteritidis	Enteritidis
XXB487	SAMN21890566	Shanghai	East	2013	2010-2014	chicken	11	D1	Enteritidis	Enteritidis	Enteritidis
XXB488	SAMN21890567	Shanghai	East	2013	2010-2014	chicken	11	D1	Enteritidis	Enteritidis	Enteritidis
XXB489	SAMN21890568	Shanghai	East	2013	2010-2014	chicken	11	D1	Enteritidis	Enteritidis	Enteritidis
XXB49	SAMN21890569	Shanghai	East	2016	2015-2019	human	11	D1	Enteritidis	Enteritidis	Enteritidis
XXB490	SAMN21890570	Shanghai	East	2013	2010-2014	chicken	11	D1	Enteritidis	Enteritidis	Enteritidis
XXB493	SAMN21890571	Shanghai	East	2013	2010-2014	chicken	11	D1	Enteritidis	Enteritidis	Enteritidis
XXB494	SAMN21890572	Shanghai	East	2013	2010-2014	chicken	11	D1	Enteritidis	Enteritidis	Enteritidis
XXB495	SAMN21890573	Shanghai	East	2013	2010-2014	chicken	11	D1	Enteritidis	Enteritidis	Enteritidis
XXB496	SAMN21890574	Shanghai	East	2013	2010-2014	chicken	11	D1	Enteritidis	Enteritidis	Enteritidis
XXB497	SAMN21890575	Guangdong	South	2013	2010-2014	chicken	11	D1	Enteritidis	Enteritidis	Enteritidis
XXB498	SAMN21890576	Guangdong	South	2013	2010-2014	chicken	11	D1	Enteritidis	Enteritidis	Enteritidis
XXB499	SAMN21890577	Shanghai	East	2013	2010-2014	chicken	11	D1	Enteritidis	Enteritidis	Enteritidis
XXB5	SAMN21890578	Shanghai	East	2016	2015-2019	human	11	D1	Enteritidis	Enteritidis	Enteritidis
XXB500	SAMN21890580	Shanghai	East	2013	2010-2014	chicken	11	D1	Enteritidis	Enteritidis	Enteritidis
XXB501	SAMN21890581	Shanghai	East	2013	2010-2014	chicken	11	D1	Enteritidis	Enteritidis	Enteritidis
XXB502	SAMN21890582	Shanghai	East	2013	2010-2014	chicken	11	D1	Enteritidis	Enteritidis	Enteritidis
XXB503	SAMN21890583	Shanghai	East	2013	2010-2014	chicken	11	D1	Enteritidis	Enteritidis	Enteritidis
XXB504	SAMN21890584	Shanghai	East	2013	2010-2014	chicken	11	D1	Enteritidis	Enteritidis	Enteritidis
XXB505	SAMN21890585	Shanghai	East	2013	2010-2014	chicken	11	D1	Enteritidis	Enteritidis	Enteritidis
XXB506	SAMN21890586	Shanghai	East	2013	2010-2014	chicken	11	D1	Enteritidis	Enteritidis	Enteritidis
XXB507	SAMN21890587	Shanghai	East	2013	2010-2014	chicken	11	D1	Enteritidis	Enteritidis	Enteritidis
XXB508	SAMN21890588	Shanghai	East	2013	2010-2014	chicken	11	D1	Enteritidis	Enteritidis	Enteritidis
XXB509	SAMN21890589	Shanghai	East	2014	2010-2014	chicken	11	D1	Enteritidis	Enteritidis	Enteritidis
XXB510	SAMN21890591	Shanghai	East	2014	2010-2014	chicken	11	D1	Enteritidis	Enteritidis	Enteritidis
XXB511	SAMN21890592	Shanghai	East	2014	2010-2014	chicken	11	D1	Enteritidis	Enteritidis	Enteritidis
XXB512	SAMN21890593	Shanghai	East	2014	2010-2014	chicken	11	D1	Enteritidis	Enteritidis	Enteritidis
XXB513	SAMN21890594	Shanghai	East	2014	2010-2014	chicken	11	D1	Enteritidis	Enteritidis	Enteritidis
XXB514	SAMN21890595	Shanghai	East	2014	2010-2014	chicken	11	D1	Enteritidis	Enteritidis	Enteritidis
XXB515	SAMN21890596	Shanghai	East	2014	2010-2014	chicken	11	D1	Enteritidis	Enteritidis	Enteritidis
XXB516	SAMN21890597	Shanghai	East	2014	2010-2014	chicken	11	D1	Enteritidis	Enteritidis	Enteritidis
XXB517	SAMN21890598	Shanghai	East	2014	2010-2014	chicken	11	D1	Enteritidis	Enteritidis	Enteritidis
XXB518	SAMN21890599	Shanghai	East	2014	2010-2014	chicken	11	D1	Enteritidis	Enteritidis	Enteritidis
XXB519	SAMN21890600	Shanghai	East	2014	2010-2014	chicken	11	D1	Enteritidis	Enteritidis	Enteritidis
XXB520	SAMN21890602	Shanghai	East	2014	2010-2014	chicken	11	D1	Enteritidis	Enteritidis	Enteritidis
XXB521	SAMN21890603	Shanghai	East	2014	2010-2014	chicken	11	D1	Enteritidis	Enteritidis	Enteritidis
XXB522	SAMN21890604	Shanghai	East	2014	2010-2014	chicken	11	D1	Enteritidis	Enteritidis	Enteritidis
XXB523	SAMN21890605	Shanghai	East	2014	2010-2014	chicken	11	D1	Enteritidis	Enteritidis	Enteritidis
XXB524	SAMN21890606	Shanghai	East	2014	2010-2014	chicken	11	D1	Enteritidis	Enteritidis	Enteritidis
XXB525	SAMN21890607	Shanghai	East	2014	2010-2014	chicken	11	D1	Enteritidis	Enteritidis	Enteritidis
XXB526	SAMN21890608	Shanghai	East	2014	2010-2014	chicken	11	D1	Enteritidis	Enteritidis	Enteritidis
XXB527	SAMN21890609	Shanghai	East	2014	2010-2014	chicken	11	D1	Enteritidis	Enteritidis	Enteritidis
XXB528	SAMN21890610	Shanghai	East	2014	2010-2014	chicken	11	D1	Enteritidis	Enteritidis	Enteritidis
XXB529	SAMN21890611	Shanghai	East	2014	2010-2014	chicken	11	D1	Enteritidis	Enteritidis	Enteritidis
XXB530	SAMN21890613	Shanghai	East	2014	2010-2014	chicken	11	D1	Enteritidis	Enteritidis	Enteritidis
XXB531	SAMN21890614	Shanghai	East	2014	2010-2014	chicken	11	D1	Enteritidis	Enteritidis	Enteritidis
XXB532	SAMN21890615	Shanghai	East	2014	2010-2014	chicken	11	D1	Enteritidis	Enteritidis	Enteritidis
XXB533	SAMN21890616	Shanghai	East	2014	2010-2014	chicken	11	D1	Enteritidis	Enteritidis	Enteritidis
XXB534	SAMN21890617	Shanghai	East	2014	2010-2014	chicken	11	D1	Enteritidis	Enteritidis	Enteritidis
XXB535	SAMN21890618	Shanghai	East	2014	2010-2014	chicken	11	D1	Enteritidis	Enteritidis	Enteritidis
XXB536	SAMN21890619	Shanghai	East	2014	2010-2014	chicken	11	D1	Enteritidis	Enteritidis	Enteritidis
XXB537	SAMN21890620	Shanghai	East	2014	2010-2014	chicken	11	D1	Enteritidis	Enteritidis	Enteritidis
XXB538	SAMN21890621	Shanghai	East	2014	2010-2014	chicken	11	D1	Enteritidis	Enteritidis	Enteritidis
XXB539	SAMN21890622	Shanghai	East	2015	2015-2019	chicken	11	D1	Enteritidis	Enteritidis	Enteritidis
XXB540	SAMN21890624	Shanghai	East	2015	2015-2019	chicken	11	D1	Enteritidis	Enteritidis	Enteritidis
XXB541	SAMN21890625	Guangdong	South	2015	2015-2019	chicken	11	D1	Enteritidis	Enteritidis	Enteritidis
XXB542	SAMN21890626	Guangdong	South	2015	2015-2019	chicken	11	D1	Enteritidis	Enteritidis	Enteritidis
XXB543	SAMN21890627	Guangdong	South	2015	2015-2019	chicken	11	D1	Enteritidis	Enteritidis	Enteritidis
XXB544	SAMN21890628	Guangdong	South	2015	2015-2019	chicken	11	D1	Enteritidis	Enteritidis	Enteritidis
XXB546	SAMN21890629	Shanghai	East	2015	2015-2019	chicken	11	D1	Enteritidis	Enteritidis	Enteritidis
XXB547	SAMN21890630	Shanghai	East	2015	2015-2019	chicken	11	D1	Enteritidis	Enteritidis	Enteritidis
XXB549	SAMN21890631	Shanghai	East	2015	2015-2019	chicken	11	D1	Enteritidis	Enteritidis	Enteritidis
XXB550	SAMN21890633	Shanghai	East	2015	2015-2019	chicken	11	D1	Enteritidis	Enteritidis	Enteritidis
XXB553	SAMN21890634	Shanghai	East	2015	2015-2019	chicken	11	D1	Enteritidis	Enteritidis	Enteritidis
XXB554	SAMN21890635	Shanghai	East	2015	2015-2019	chicken	11	D1	Enteritidis	Enteritidis	Enteritidis
XXB555	SAMN21890636	Shanghai	East	2015	2015-2019	chicken	11	D1	Enteritidis	Enteritidis	Enteritidis
XXB556	SAMN21890637	Shanghai	East	2015	2015-2019	chicken	11	D1	Enteritidis	Enteritidis	Enteritidis
XXB557	SAMN21890638	Shanghai	East	2015	2015-2019	chicken	11	D1	Enteritidis	Enteritidis	Enteritidis
XXB558	SAMN21890639	Shanghai	East	2015	2015-2019	chicken	11	D1	Enteritidis	Enteritidis	Enteritidis
XXB559	SAMN21890640	Shanghai	East	2015	2015-2019	chicken	11	D1	Enteritidis	Enteritidis	Enteritidis
XXB560	SAMN21890642	Shanghai	East	2015	2015-2019	chicken	11	D1	Enteritidis	Enteritidis	Enteritidis
XXB561	SAMN21890643	Shanghai	East	2015	2015-2019	chicken	11	D1	Enteritidis	Enteritidis	Enteritidis
XXB562	SAMN21890644	Shanghai	East	2015	2015-2019	chicken	11	D1	Enteritidis	Enteritidis	Enteritidis
XXB563	SAMN21890645	Shanghai	East	2015	2015-2019	chicken	11	D1	Enteritidis	Enteritidis	Enteritidis
XXB564	SAMN21890646	Shanghai	East	2015	2015-2019	chicken	11	D1	Enteritidis	Enteritidis	Enteritidis
XXB565	SAMN21890647	Shanghai	East	2015	2015-2019	chicken	11	D1	Enteritidis	Enteritidis	Enteritidis
XXB566	SAMN21890648	Shanghai	East	2015	2015-2019	chicken	11	D1	Enteritidis	Enteritidis	Enteritidis
XXB567	SAMN21890649	Shanghai	East	2015	2015-2019	chicken	11	D1	Enteritidis	Enteritidis	Enteritidis
XXB568	SAMN21890650	Shanghai	East	2015	2015-2019	chicken	11	D1	Enteritidis	Enteritidis	Enteritidis
XXB569	SAMN21890651	Shanghai	East	2015	2015-2019	chicken	11	D1	Enteritidis	Enteritidis	Enteritidis
XXB57	SAMN21890652	Guangxi	South	2014	2010-2014	human	11	D1	Enteritidis	Enteritidis	Enteritidis
XXB570	SAMN21890653	Shanghai	East	2015	2015-2019	chicken	11	D1	Enteritidis	Enteritidis	Enteritidis
XXB599	SAMN21890683	Shanghai	East	2007	2005-2009	human	11	D1	Enteritidis	Enteritidis	Enteritidis
XXB6	SAMN21890684	Shanghai	East	2016	2015-2019	human	11	D1	Enteritidis	Enteritidis	Enteritidis
XXB60	SAMN21890685	Guangxi	South	2015	2015-2019	human	11	D1	Enteritidis	Enteritidis	Enteritidis
XXB61	SAMN21890696	Guangxi	South	2015	2015-2019	human	11	D1	Enteritidis	Enteritidis	Enteritidis
XXB64	SAMN21890727	Guangxi	South	2015	2015-2019	human	11	D1	Enteritidis	Enteritidis	Enteritidis
XXB67	SAMN21890757	Guangxi	South	2016	2015-2019	human	11	D1	Enteritidis	Enteritidis	Enteritidis
XXB68	SAMN21890768	Guangxi	South	2016	2015-2019	human	11	D1	Enteritidis	Enteritidis	Enteritidis
XXB701	SAMN21890788	Shanghai	East	2013	2010-2014	human	11	D1	Enteritidis	Enteritidis	Enteritidis
XXB705	SAMN21890792	Shanghai	East	2013	2010-2014	human	11	D1	Enteritidis	Enteritidis	Enteritidis
XXB73	SAMN21890812	Guangxi	South	2016	2015-2019	human	11	D1	Enteritidis	Enteritidis	Enteritidis
XXB731	SAMN21890814	Shanghai	East	2013	2010-2014	human	11	D1	Enteritidis	Enteritidis	Enteritidis
XXB744	SAMN21890827	Shanghai	East	2013	2010-2014	human	11	D1	Enteritidis	Enteritidis	Enteritidis
XXB745	SAMN21890828	Shanghai	East	2013	2010-2014	human	11	D1	Enteritidis	Enteritidis	Enteritidis
XXB748	SAMN21890831	Shanghai	East	2014	2010-2014	human	11	D1	Enteritidis	Enteritidis	Enteritidis
XXB75	SAMN21890832	Guangxi	South	2016	2015-2019	human	11	D1	Enteritidis	Enteritidis	Enteritidis
XXB77	SAMN21890851	Guangxi	South	2016	2015-2019	human	11	D1	Enteritidis	Enteritidis	Enteritidis
XXB776	SAMN21890856	Shanghai	East	2014	2010-2014	human	11	D1	Enteritidis	Enteritidis	Enteritidis
XXB80	SAMN21890879	Zhejiang	East	2016	2015-2019	human	11	D1	Enteritidis	Enteritidis	Enteritidis
XXB812	SAMN21890892	Shanghai	East	2015	2015-2019	human	11	D1	Enteritidis	Enteritidis	Enteritidis
XXB835	SAMN21890913	Fujian	East	2013	2010-2014	human	11	D1	Enteritidis	Enteritidis	Enteritidis
XXB847	SAMN21890924	Xinjiang	North-West	2015	2015-2019	human	11	D1	Enteritidis	Enteritidis	Enteritidis
XXB854	SAMN21890931	Shanghai	East	2015	2015-2019	human	11	D1	Enteritidis	Enteritidis	Enteritidis
XXB955	SAMN21891031	Guangxi	South	2008	2005-2009	human	11	D1	Enteritidis	Enteritidis	Enteritidis
XXB957	SAMN21891033	Guangxi	South	2008	2005-2009	human	11	D1	Enteritidis	Enteritidis	Enteritidis
XXB973	SAMN21891047	Guangxi	South	2003	2000-2004	human	11	D1	Enteritidis	Enteritidis	Enteritidis
XXB1353	SAMN21889841	Shanghai	East	2016	2015-2019	human	13	B	Agona	Agona	Agona
XXB1525	SAMN21889978	Chongqing	South-West	2017	2015-2019	human	13	B	Agona	Agona	Agona
XXB1549	SAMN21890003	Xinjiang	North-West	2017	2015-2019	human	13	B	Agona	Agona	Agona
XXB1555	SAMN21890010	Xinjiang	North-West	2017	2015-2019	human	13	B	Agona	Agona	Agona
XXB1745	SAMN21890141	Shandong	East	2017	2015-2019	chicken	13	B	Agona	Agona	Agona
XXB1788	SAMN21890157	Shanghai	East	2017	2015-2019	chicken	13	B	Agona	Agona	Agona
XXB1809	SAMN21890171	Guangxi	South	2017	2015-2019	chicken	13	B	Agona	Agona	Agona
XXB200	SAMN21890255	Shanghai	East	2013	2010-2014	human	13	B	Agona	Agona	Agona
XXB316	SAMN21890381	Shanghai	East	2012	2010-2014	human	13	B	Agona	Agona	Agona
XXB317	SAMN21890382	Shanghai	East	2013	2010-2014	human	13	B	Agona	Agona	Agona
XXB826	SAMN21890905	Shanghai	East	2015	2015-2019	human	13	B	Agona	Agona	Agona
XXB1167	SAMN21889655	Shanghai	East	2013	2010-2014	aquatic animal	14	E4	Senftenberg	Senftenberg	Senftenberg
XXB1551	SAMN21890006	Xinjiang	North-West	2017	2015-2019	human	14	E4	Senftenberg	Senftenberg	Senftenberg
XXB1578	SAMN21890034	Shanghai	East	2017	2015-2019	human	14	E4	Senftenberg	Senftenberg	Senftenberg
XXB1900	SAMN21890244	Shanghai	East	2018	2015-2019	human	14	E4	Senftenberg	Senftenberg	Senftenberg
XXB1115	SAMN21889608	Shanghai	East	2013	2010-2014	chicken	15	B	Heidelberg	Heidelberg	Heidelberg
XXB1151	SAMN21889641	Guangdong	South	2013	2010-2014	chicken	15	B	Heidelberg	Heidelberg	Heidelberg
XXB1152	SAMN21889642	Guangdong	South	2013	2010-2014	chicken	15	B	Heidelberg	Heidelberg	Heidelberg
XXB1207	SAMN21889699	Guangdong	South	2015	2015-2019	chicken	15	B	Heidelberg	Heidelberg	Heidelberg
XXB1210	SAMN21889703	Guangdong	South	2015	2015-2019	chicken	15	B	Heidelberg	Heidelberg	Heidelberg
XXB1251	SAMN21889745	Guangdong	South	2005	2005-2009	chicken	15	B	Heidelberg	Heidelberg	Heidelberg
XXB1252	SAMN21889746	Guangdong	South	2005	2005-2009	chicken	15	B	Heidelberg	Heidelberg	Heidelberg
XXB1253	SAMN21889747	Guangdong	South	2005	2005-2009	chicken	15	B	Heidelberg	Heidelberg	Heidelberg
XXB1254	SAMN21889748	Guangdong	South	2006	2005-2009	chicken	15	B	Heidelberg	Heidelberg	Heidelberg
XXB1255	SAMN21889749	Guangdong	South	2006	2005-2009	chicken	15	B	Heidelberg	Heidelberg	Heidelberg
XXB1256	SAMN21889750	Guangdong	South	2006	2005-2009	chicken	15	B	Heidelberg	Heidelberg	Heidelberg
XXB1257	SAMN21889751	Guangdong	South	2006	2005-2009	chicken	15	B	Heidelberg	Heidelberg	Heidelberg
XXB1259	SAMN21889752	Guangdong	South	2007	2005-2009	chicken	15	B	Heidelberg	Heidelberg	Heidelberg
XXB1260	SAMN21889754	Guangdong	South	2008	2005-2009	chicken	15	B	Heidelberg	Heidelberg	Heidelberg
XXB1261	SAMN21889755	Guangdong	South	2008	2005-2009	chicken	15	B	Heidelberg	Heidelberg	Heidelberg
XXB1262	SAMN21889756	Guangdong	South	2008	2005-2009	chicken	15	B	Heidelberg	Heidelberg	Heidelberg
XXB1263	SAMN21889757	Guangdong	South	2008	2005-2009	chicken	15	B	Heidelberg	Heidelberg	Heidelberg
XXB1264	SAMN21889758	Guangdong	South	2008	2005-2009	chicken	15	B	Heidelberg	Heidelberg	Heidelberg
XXB1265	SAMN21889759	Guangdong	South	2008	2005-2009	chicken	15	B	Heidelberg	Heidelberg	Heidelberg
XXB1266	SAMN21889760	Guangdong	South	2005	2005-2009	chicken	15	B	Heidelberg	Heidelberg	Heidelberg
XXB1267	SAMN21889761	Guangdong	South	2008	2005-2009	chicken	15	B	Heidelberg	Heidelberg	Heidelberg
XXB1268	SAMN21889762	Guangdong	South	2008	2005-2009	chicken	15	B	Heidelberg	Heidelberg	Heidelberg
XXB1269	SAMN21889763	Guangdong	South	2016	2015-2019	chicken	15	B	Heidelberg	Heidelberg	Heidelberg
XXB1270	SAMN21889765	Guangdong	South	2016	2015-2019	chicken	15	B	Heidelberg	Heidelberg	Heidelberg
XXB1271	SAMN21889766	Guangdong	South	2016	2015-2019	chicken	15	B	Heidelberg	Heidelberg	Heidelberg
XXB1272	SAMN21889767	Guangdong	South	2016	2015-2019	chicken	15	B	Heidelberg	Heidelberg	Heidelberg
XXB1273	SAMN21889768	Guangdong	South	2016	2015-2019	chicken	15	B	Heidelberg	Heidelberg	Heidelberg
XXB1274	SAMN21889769	Guangdong	South	2016	2015-2019	chicken	15	B	Heidelberg	Heidelberg	Heidelberg
XXB1275	SAMN21889770	Guangdong	South	2016	2015-2019	chicken	15	B	Heidelberg	Heidelberg	Heidelberg
XXB1276	SAMN21889771	Guangdong	South	2016	2015-2019	chicken	15	B	Heidelberg	Heidelberg	Heidelberg
XXB644	SAMN21890732	Shanghai	East	2011	2010-2014	human	15	B	Heidelberg	Heidelberg	Heidelberg
XXB1	SAMN21889499	Shanghai	East	2016	2015-2019	human	16	C1	Virchow	Virchow	Virchow
XXB13	SAMN21889793	Shanghai	East	2016	2015-2019	human	16	C1	Virchow	Virchow	Virchow
XXB590	SAMN21890674	Shanghai	East	2006	2005-2009	human	16	C1	Virchow	Virchow	Virchow
XXB650	SAMN21890738	Shanghai	East	2011	2010-2014	human	16	C1	Virchow	Virchow	Virchow
XXB687	SAMN21890775	Shanghai	East	2012	2010-2014	human	16	C1	Virchow	Virchow	Virchow
XXB1032	SAMN21889526	Shanghai	East	2006	2005-2009	chicken	17	B	Indiana	Indiana	Indiana
XXB1035	SAMN21889529	Shanghai	East	2006	2005-2009	chicken	17	B	Indiana	Indiana	Indiana
XXB1202	SAMN21889694	Shanghai	East	2015	2015-2019	chicken	17	B	Bredeney	Bredeney	Bredeney
XXB1250	SAMN21889744	Guangdong	South	2016	2015-2019	chicken	17	B	Indiana	Indiana	Indiana
XXB1359	SAMN21889845	Shandong	East	2015	2015-2019	chicken	17	B	Indiana	Indiana	Indiana
XXB1563	SAMN21890019	Shanghai	East	2017	2015-2019	human	17	B	Indiana	Indiana	Indiana
XXB162	SAMN21890079	Shanghai	East	2012	2010-2014	human	17	B	Indiana	Indiana	Indiana
XXB163	SAMN21890088	Shanghai	East	2012	2010-2014	human	17	B	Indiana	Indiana	Indiana
XXB1714	SAMN21890109	Hubei	Central	2017	2015-2019	chicken	17	B	Indiana	Indiana	Indiana
XXB1743	SAMN21890139	Shandong	East	2017	2015-2019	chicken	17	B	Indiana	Indiana	Indiana
XXB1754	SAMN21890151	Fujian	East	2002	2000-2004	chicken	17	B	Indiana	Indiana	Indiana
XXB1805	SAMN21890167	Guangxi	South	2017	2015-2019	duck	17	B	Indiana	Indiana	Indiana
XXB1897	SAMN21890239	Shanghai	East	2018	2015-2019	human	17	B	Indiana	Indiana	Indiana
XXB302	SAMN21890366	Shanghai	East	2011	2010-2014	human	17	B	Indiana	Indiana	Indiana
XXB310	SAMN21890375	Shanghai	East	2012	2010-2014	human	17	B	Indiana	Indiana	Indiana
XXB311	SAMN21890376	Shanghai	East	2012	2010-2014	human	17	B	Indiana	Indiana	Indiana
XXB1024	SAMN21889520	Guangxi	South	2014	2010-2014	human	18	C2-C3	Manhattan	Manhattan	Manhattan
XXB1312	SAMN21889806	Hubei	Central	2000	2000-2004	human	18	C2-C3	Manhattan	Manhattan	Manhattan
XXB1535	SAMN21889988	Xinjiang	North-West	2017	2015-2019	human	18	C2-C3	Manhattan	Manhattan	Manhattan
XXB799	SAMN21890877	Shanghai	East	2015	2015-2019	human	18	C2-C3	Manhattan	Manhattan	Manhattan
WYN101	SAMN27684332	Fujian	East	2012	2010-2014	human	19	B	Typhimurium	Typhimurium	Typhimurium
WYN102	SAMN27684333	Shanghai	East	2012	2010-2014	human	19	B	Typhimurium	Typhimurium	Typhimurium
WYN104	SAMN27684335	Shanghai	East	2012	2010-2014	human	19	B	Typhimurium	Typhimurium	Typhimurium
WYN105	SAMN27684336	Shanghai	East	2012	2010-2014	human	19	B	Typhimurium	Typhimurium	Typhimurium
WYN109	SAMN27684339	Shanghai	East	2012	2010-2014	human	19	B	Typhimurium	Typhimurium	Typhimurium
WYN11	SAMN27684244	Guangxi	South	2007	2005-2009	human	19	B	Typhimurium	Typhimurium	Typhimurium
WYN110	SAMN27684340	Shanghai	East	2012	2010-2014	human	19	B	Typhimurium	Typhimurium	Typhimurium
WYN111	SAMN27684341	Shanghai	East	2012	2010-2014	human	19	B	Typhimurium	Typhimurium	Typhimurium
WYN114	SAMN27684344	Guangxi	South	2013	2010-2014	human	19	B	Typhimurium	Typhimurium	Typhimurium
WYN119	SAMN27684349	Guangxi	South	2013	2010-2014	human	19	B	Typhimurium	Typhimurium	Typhimurium
WYN120	SAMN27684350	Guangxi	South	2013	2010-2014	human	19	B	Typhimurium	Typhimurium	Typhimurium
WYN121	SAMN27684351	Shanghai	East	2013	2010-2014	human	19	B	Typhimurium	Typhimurium	Typhimurium
WYN123	SAMN27684353	Shanghai	East	2013	2010-2014	human	19	B	Typhimurium	Typhimurium	Typhimurium
WYN124	SAMN27684354	Shanghai	East	2013	2010-2014	human	19	B	Typhimurium	Typhimurium	Typhimurium
WYN126	SAMN27684356	Shanghai	East	2013	2010-2014	human	19	B	Typhimurium	Typhimurium	Typhimurium
WYN127	SAMN27684357	Hubei	Central	2013	2010-2014	human	19	B	I 4,[5],12:i:-	I 1,4,[5],12:i:-	I 1,4,[5],12:i:-
WYN128	SAMN27684358	Shanghai	East	2013	2010-2014	human	19	B	Typhimurium	Typhimurium	Typhimurium
WYN130	SAMN27684360	Heilongjiang	North-East	2014	2010-2014	human	19	B	Typhimurium	Typhimurium	Typhimurium
WYN132	SAMN27684362	Xinjiang	North-West	2014	2010-2014	human	19	B	Typhimurium	Typhimurium	Typhimurium
WYN133	SAMN27684363	Shanxi	North	2014	2010-2014	human	19	B	Typhimurium	Typhimurium	Typhimurium
WYN134	SAMN27684364	Heibei	North	2014	2010-2014	human	19	B	Typhimurium	Typhimurium	Typhimurium
WYN136	SAMN27684366	Xinjiang	North-West	2014	2010-2014	human	19	B	Typhimurium	Typhimurium	Typhimurium
WYN14	SAMN27684247	Guangxi	South	2007	2005-2009	human	19	B	Typhimurium	Typhimurium	Typhimurium
WYN140	SAMN27684370	Chongqing	South-West	2015	2015-2019	human	19	B	Typhimurium	Typhimurium	Typhimurium
WYN141	SAMN27684371	Guangxi	South	2015	2015-2019	human	19	B	Typhimurium	Typhimurium	Typhimurium
WYN146	SAMN27684376	Xinjiang	North-West	2015	2015-2019	human	19	B	Typhimurium	Typhimurium	Typhimurium
WYN147	SAMN27684377	Heibei	North	2015	2015-2019	human	19	B	Typhimurium	Typhimurium	Typhimurium
WYN15	SAMN27684248	Guangxi	South	2007	2005-2009	human	19	B	Typhimurium	Typhimurium	Typhimurium
WYN156	SAMN27684385	Zhejiang	East	2016	2015-2019	human	19	B	Typhimurium	Typhimurium	Typhimurium
WYN159	SAMN27684388	Shanghai	East	2016	2015-2019	human	19	B	Typhimurium	Typhimurium	Typhimurium
WYN16	SAMN27684249	Guangxi	South	2007	2005-2009	human	19	B	Typhimurium	Typhimurium	Typhimurium
WYN162	SAMN27684391	Zhejiang	East	2018	2015-2019	human	19	B	Typhimurium	Typhimurium	Typhimurium
WYN163	SAMN27684392	Yunnan	South-West	2018	2015-2019	human	19	B	Typhimurium	Typhimurium	Typhimurium
WYN165	SAMN27684394	Xinjiang	North-West	2018	2015-2019	human	19	B	Typhimurium	Typhimurium	Typhimurium
WYN172	SAMN27684400	Zhejiang	East	2018	2015-2019	human	19	B	Typhimurium	Typhimurium	Typhimurium
WYN175	SAMN27684403	Sichuan	South-West	2018	2015-2019	human	19	B	Typhimurium	Typhimurium	Typhimurium
WYN181	SAMN27684409	Shanghai	East	2019	2015-2019	human	19	B	Typhimurium	Typhimurium	Typhimurium
WYN185	SAMN27684413	Shanghai	East	2019	2015-2019	human	19	B	Typhimurium	Typhimurium	Typhimurium
WYN19	SAMN27684252	Shanghai	East	2007	2005-2009	human	19	B	Typhimurium	Typhimurium	Typhimurium
WYN191	SAMN27684417	Shanghai	East	2019	2015-2019	human	19	B	Typhimurium	Typhimurium	Typhimurium
WYN192	SAMN27684418	Shanghai	East	2019	2015-2019	human	19	B	Typhimurium	Typhimurium	Typhimurium
WYN193	SAMN27684419	Shanghai	East	2019	2015-2019	human	19	B	Typhimurium	Typhimurium	Typhimurium
WYN194	SAMN27684420	Shanghai	East	2019	2015-2019	human	19	B	Typhimurium	Typhimurium	Typhimurium
WYN195	SAMN27684421	Shanghai	East	2019	2015-2019	human	19	B	Typhimurium	Typhimurium	Typhimurium
WYN2	SAMN27684235	Shanghai	East	2006	2005-2009	human	19	B	Typhimurium	Typhimurium	Typhimurium
WYN20	SAMN27684253	Guangxi	South	2007	2005-2009	human	19	B	- 4:i:1,2	Typhimurium	Typhimurium
WYN21	SAMN27684254	Shanghai	East	2007	2005-2009	human	19	B	Typhimurium	Typhimurium	Typhimurium
WYN22	SAMN27684255	Shanghai	East	2007	2005-2009	human	19	B	Typhimurium	Typhimurium	Typhimurium
WYN23	SAMN27684256	Shanghai	East	2007	2005-2009	human	19	B	Typhimurium	Typhimurium	Typhimurium
WYN238	SAMN27684425	Sichuan	South-West	2014	2010-2014	chicken	19	B	Typhimurium	Typhimurium	Typhimurium
WYN24	SAMN27684257	Shanghai	East	2007	2005-2009	human	19	B	Typhimurium	Typhimurium	Typhimurium
WYN241	SAMN27684427	Shandong	East	2017	2015-2019	chicken	19	B	Typhimurium	Typhimurium	Typhimurium
WYN242	SAMN27684428	Shandong	East	2017	2015-2019	chicken	19	B	Typhimurium	Typhimurium	Typhimurium
WYN243	SAMN27684429	Shandong	East	2017	2015-2019	chicken	19	B	Typhimurium	Typhimurium	Typhimurium
WYN244	SAMN27684430	Shandong	East	2017	2015-2019	chicken	19	B	Typhimurium	Typhimurium	Typhimurium
WYN245	SAMN27684431	Shandong	East	2017	2015-2019	chicken	19	B	Typhimurium	Typhimurium	Typhimurium
WYN247	SAMN27684433	Shandong	East	2017	2015-2019	chicken	19	B	Typhimurium	Typhimurium	Typhimurium
WYN249	SAMN27684435	Shandong	East	2018	2015-2019	chicken	19	B	Typhimurium	Typhimurium	Typhimurium
WYN25	SAMN27684258	Shanghai	East	2007	2005-2009	human	19	B	Typhimurium	Typhimurium	Typhimurium
WYN252	SAMN27684438	Shanghai	East	2008	2005-2009	chicken	19	B	Typhimurium	Typhimurium	Typhimurium
WYN254	SAMN27684440	Shanghai	East	2009	2005-2009	chicken	19	B	Typhimurium	Typhimurium	Typhimurium
WYN256	SAMN27684441	Shanghai	East	2010	2010-2014	chicken	19	B	Typhimurium	Typhimurium	Typhimurium
WYN257	SAMN27684442	Shanghai	East	2010	2010-2014	chicken	19	B	Typhimurium	Typhimurium	Typhimurium
WYN258	SAMN27684443	Shanghai	East	2011	2010-2014	chicken	19	B	Typhimurium	Typhimurium	Typhimurium
WYN259	SAMN27684444	Shanghai	East	2011	2010-2014	chicken	19	B	Typhimurium	Typhimurium	Typhimurium
WYN26	SAMN27684259	Shanghai	East	2007	2005-2009	human	19	B	Typhimurium	Typhimurium	Typhimurium
WYN260	SAMN27684445	Shanghai	East	2012	2010-2014	chicken	19	B	Typhimurium	Typhimurium	Typhimurium
WYN263	SAMN27684448	Shanghai	East	2012	2010-2014	chicken	19	B	I 4,[5],12:i:-	I 1,4,[5],12:i:-	I 1,4,[5],12:i:-
WYN265	SAMN27684450	Shanghai	East	2013	2010-2014	chicken	19	B	Typhimurium	Typhimurium	Typhimurium
WYN267	SAMN27684452	Sichuan	South-West	2013	2010-2014	chicken	19	B	Typhimurium	Typhimurium	Typhimurium
WYN269	SAMN27684454	Shanghai	East	2014	2010-2014	chicken	19	B	Typhimurium	Typhimurium	Typhimurium
WYN270	SAMN27684455	Heilongjiang	North-East	2015	2015-2019	chicken	19	B	I 4,[5],12:i:-	I 1,4,[5],12:i:-	I 1,4,[5],12:i:-
WYN271	SAMN27684456	Heilongjiang	North-East	2015	2015-2019	chicken	19	B	Typhimurium	Typhimurium	Typhimurium
WYN272	SAMN27684457	Shanghai	East	2015	2015-2019	chicken	19	B	Typhimurium	Typhimurium	Typhimurium
WYN273	SAMN27684458	Shanghai	East	2015	2015-2019	chicken	19	B	Typhimurium	Typhimurium	Typhimurium
WYN276	SAMN27684461	Shanghai	East	2015	2015-2019	chicken	19	B	Typhimurium	Typhimurium	Typhimurium
WYN278	SAMN27684463	Guangdong	South	2016	2015-2019	chicken	19	B	Typhimurium	Typhimurium	Typhimurium
WYN279	SAMN27684464	Shanghai	East	2016	2015-2019	chicken	19	B	Typhimurium	Typhimurium	Typhimurium
WYN28	SAMN27684261	Guangxi	South	2008	2005-2009	human	19	B	I 4,[5],12:i:-	I 1,4,[5],12:i:-	I 1,4,[5],12:i:-
WYN283	SAMN27684468	Shanghai	East	2016	2015-2019	chicken	19	B	Typhimurium	Typhimurium	Typhimurium
WYN288	SAMN27684473	Guangdong	South	2017	2015-2019	chicken	19	B	Typhimurium	Typhimurium	Typhimurium
WYN290	SAMN27684475	Guangdong	South	2017	2015-2019	chicken	19	B	Typhimurium	Typhimurium	Typhimurium
WYN291	SAMN27684476	Guangxi	South	2018	2015-2019	chicken	19	B	Typhimurium	Typhimurium	Typhimurium
WYN294	SAMN27684479	Yunnan	South-West	2018	2015-2019	chicken	19	B	Typhimurium	Typhimurium	Typhimurium
WYN295	SAMN27684480	Shanghai	East	2018	2015-2019	chicken	19	B	Typhimurium	Typhimurium	Typhimurium
WYN296	SAMN27684481	Guangxi	South	2018	2015-2019	chicken	19	B	Typhimurium	Typhimurium	Typhimurium
WYN298	SAMN27684483	Shanghai	East	2019	2015-2019	chicken	19	B	Typhimurium	Typhimurium	Typhimurium
WYN299	SAMN27684484	Shanghai	East	2010	2010-2014	chicken	19	B	Typhimurium	Typhimurium	Typhimurium
WYN3	SAMN27684236	Shanghai	East	2006	2005-2009	human	19	B	Typhimurium	Typhimurium	Typhimurium
WYN303	SAMN27684488	Shanghai	East	2011	2010-2014	chicken	19	B	Typhimurium	Typhimurium	Typhimurium
WYN305	SAMN27684490	Hubei	Central	2012	2010-2014	chicken	19	B	Typhimurium	Typhimurium	Typhimurium
WYN307	SAMN27684492	Hubei	Central	2012	2010-2014	chicken	19	B	Typhimurium	Typhimurium	Typhimurium
WYN310	SAMN27684494	Guangdong	South	2014	2010-2014	chicken	19	B	Typhimurium	Typhimurium	Typhimurium
WYN311	SAMN27684495	Hubei	Central	2014	2010-2014	chicken	19	B	Typhimurium	Typhimurium	Typhimurium
WYN312	SAMN27684496	Shanghai	East	2015	2015-2019	chicken	19	B	Typhimurium	Typhimurium	Typhimurium
WYN314	SAMN27684498	Guangdong	South	2015	2015-2019	chicken	19	B	Typhimurium	Typhimurium	Typhimurium
WYN316	SAMN27684500	Hubei	Central	2017	2015-2019	chicken	19	B	Typhimurium	Typhimurium	Typhimurium
WYN317	SAMN27684501	Jiangxi	East	2017	2015-2019	chicken	19	B	Typhimurium	Typhimurium	Typhimurium
WYN318	SAMN27684502	Jiangxi	East	2017	2015-2019	chicken	19	B	Typhimurium	Typhimurium	Typhimurium
WYN322	SAMN27684506	Hubei	Central	2017	2015-2019	chicken	19	B	Typhimurium	Typhimurium	Typhimurium
WYN323	SAMN27684507	Guangxi	South	2018	2015-2019	chicken	19	B	Typhimurium	Typhimurium	Typhimurium
WYN324	SAMN27684508	Zhejiang	East	2017	2015-2019	pig	19	B	Typhimurium	Typhimurium	Typhimurium
WYN333	SAMN27684517	Shanghai	East	2009	2005-2009	pig	19	B	Typhimurium	Typhimurium	Typhimurium
WYN34	SAMN27684267	Guangxi	South	2008	2005-2009	human	19	B	Typhimurium	Typhimurium	Typhimurium
WYN345	SAMN27684528	Shanghai	East	2011	2010-2014	pig	19	B	Typhimurium	Typhimurium	Typhimurium
WYN348	SAMN27684531	Shanghai	East	2012	2010-2014	pig	19	B	Typhimurium	Typhimurium	Typhimurium
WYN35	SAMN27684268	Shanghai	East	2008	2005-2009	human	19	B	Typhimurium	Typhimurium	Typhimurium
WYN351	SAMN27684534	Shanghai	East	2012	2010-2014	pig	19	B	Typhimurium	Typhimurium	Typhimurium
WYN353	SAMN27684536	Shanghai	East	2012	2010-2014	pig	19	B	Typhimurium	Typhimurium	Typhimurium
WYN354	SAMN27684537	Shanghai	East	2013	2010-2014	pig	19	B	Typhimurium	Typhimurium	Typhimurium
WYN356	SAMN27684539	Shanghai	East	2013	2010-2014	pig	19	B	Typhimurium	Typhimurium	Typhimurium
WYN358	SAMN27684541	Guangdong	South	2013	2010-2014	pig	19	B	Typhimurium	Typhimurium	Typhimurium
WYN36	SAMN27684269	Shanghai	East	2008	2005-2009	human	19	B	Typhimurium	Typhimurium	Typhimurium
WYN366	SAMN27684548	Shanghai	East	2014	2010-2014	pig	19	B	Typhimurium	Typhimurium	Typhimurium
WYN369	SAMN27684551	Shanghai	East	2014	2010-2014	pig	19	B	Typhimurium	Typhimurium	Typhimurium
WYN37	SAMN27684270	Shanghai	East	2008	2005-2009	human	19	B	Typhimurium	Typhimurium	Typhimurium
WYN370	SAMN27684552	Heilongjiang	North-East	2015	2015-2019	pig	19	B	Typhimurium	Typhimurium	Typhimurium
WYN372	SAMN27684554	Shanghai	East	2015	2015-2019	pig	19	B	Typhimurium	Typhimurium	Typhimurium
WYN377	SAMN27684559	Guangdong	South	2016	2015-2019	pig	19	B	Typhimurium	Typhimurium	Typhimurium
WYN379	SAMN27684561	Guangdong	South	2016	2015-2019	pig	19	B	Typhimurium	Typhimurium	Typhimurium
WYN38	SAMN27684271	Shanghai	East	2008	2005-2009	human	19	B	Typhimurium	Typhimurium	Typhimurium
WYN389	SAMN27684571	Yunnan	South-West	2017	2015-2019	pig	19	B	Typhimurium	Typhimurium	Typhimurium
WYN39	SAMN27684272	Shanghai	East	2008	2005-2009	human	19	B	Typhimurium	Typhimurium	Typhimurium
WYN396	SAMN27684578	Shanghai	East	2018	2015-2019	pig	19	B	Typhimurium	Typhimurium	Typhimurium
WYN4	SAMN27684237	Shanghai	East	2006	2005-2009	human	19	B	Typhimurium	Typhimurium	Typhimurium
WYN401	SAMN27684583	Shanghai	East	2019	2015-2019	pig	19	B	Typhimurium	Typhimurium	Typhimurium
WYN403	SAMN27684585	Shanghai	East	2010	2010-2014	pig	19	B	Typhimurium	Typhimurium	Typhimurium
WYN408	SAMN27684590	Shanghai	East	2012	2010-2014	pig	19	B	Typhimurium	Typhimurium	Typhimurium
WYN411	SAMN27684593	Hubei	Central	2013	2010-2014	pig	19	B	Typhimurium	Typhimurium	Typhimurium
WYN413	SAMN27684595	Hunan	Central	2013	2010-2014	pig	19	B	Typhimurium	Typhimurium	Typhimurium
WYN415	SAMN27684597	Yunnan	South-West	2013	2010-2014	pig	19	B	Typhimurium	Typhimurium	Typhimurium
WYN418	SAMN27684600	Guangdong	South	2013	2010-2014	pig	19	B	Typhimurium	Typhimurium	Typhimurium
WYN42	SAMN27684274	Shanghai	East	2008	2005-2009	human	19	B	Typhimurium	Typhimurium	Typhimurium
WYN420	SAMN27684602	Guangdong	South	2014	2010-2014	pig	19	B	Typhimurium	Typhimurium	Typhimurium
WYN424	SAMN27684606	Guangdong	South	2014	2010-2014	pig	19	B	Typhimurium	Typhimurium	Typhimurium
WYN429	SAMN27684611	Hubei	Central	2016	2015-2019	pig	19	B	Typhimurium	Typhimurium	Typhimurium
WYN43	SAMN27684275	Shanghai	East	2008	2005-2009	human	19	B	Typhimurium	Typhimurium	Typhimurium
WYN434	SAMN27684616	Hubei	Central	2017	2015-2019	pig	19	B	Typhimurium	Typhimurium	Typhimurium
WYN436	SAMN27684618	Hubei	Central	2017	2015-2019	pig	19	B	Typhimurium	Typhimurium	Typhimurium
WYN437	SAMN27684619	Jiangsu	East	2017	2015-2019	pig	19	B	Typhimurium	Typhimurium	Typhimurium
WYN44	SAMN27684276	Shanghai	East	2008	2005-2009	human	19	B	I 4,[5],12:i:-	I 1,4,[5],12:i:-	I 1,4,[5],12:i:-
WYN5	SAMN27684238	Shanghai	East	2006	2005-2009	human	19	B	Typhimurium	Typhimurium	Typhimurium
WYN53	SAMN27684284	Shanghai	East	2009	2005-2009	human	19	B	Typhimurium	Typhimurium	Typhimurium
WYN54	SAMN27684285	Shanghai	East	2009	2005-2009	human	19	B	Typhimurium	Typhimurium	Typhimurium
WYN57	SAMN27684288	Shanghai	East	2009	2005-2009	human	19	B	Typhimurium	Typhimurium	Typhimurium
WYN6	SAMN27684239	Shanghai	East	2006	2005-2009	human	19	B	Typhimurium	Typhimurium	Typhimurium
WYN61	SAMN27684292	Shanghai	East	2009	2005-2009	human	19	B	Typhimurium	Typhimurium	Typhimurium
WYN66	SAMN27684297	Shanghai	East	2010	2010-2014	human	19	B	Typhimurium	Typhimurium	Typhimurium
WYN69	SAMN27684300	Shanghai	East	2010	2010-2014	human	19	B	Typhimurium	Typhimurium	Typhimurium
WYN7	SAMN27684240	Shanghai	East	2006	2005-2009	human	19	B	Typhimurium	Typhimurium	Typhimurium
WYN71	SAMN27684302	Guangxi	South	2010	2010-2014	human	19	B	Typhimurium	Typhimurium	Typhimurium
WYN72	SAMN27684303	Shanghai	East	2010	2010-2014	human	19	B	Typhimurium	Typhimurium	Typhimurium
WYN8	SAMN27684241	Shanghai	East	2006	2005-2009	human	19	B	Typhimurium	Typhimurium	Typhimurium
WYN86	SAMN27684317	Shanghai	East	2011	2010-2014	human	19	B	Typhimurium	Typhimurium	Typhimurium
WYN87	SAMN27684318	Shanghai	East	2011	2010-2014	human	19	B	Typhimurium	Typhimurium	Typhimurium
WYN88	SAMN27684319	Guangxi	South	2011	2010-2014	human	19	B	Typhimurium	Typhimurium	Typhimurium
WYN89	SAMN27684320	Shanghai	East	2011	2010-2014	human	19	B	Typhimurium	Typhimurium	Typhimurium
WYN9	SAMN27684242	Guangxi	South	2007	2005-2009	human	19	B	Typhimurium	Typhimurium	Typhimurium
WYN90	SAMN27684321	Shanghai	East	2011	2010-2014	human	19	B	Typhimurium	Typhimurium	Typhimurium
WYN93	SAMN27684324	Shanghai	East	2011	2010-2014	human	19	B	Typhimurium	Typhimurium	Typhimurium
WYN99	SAMN27684330	Shanghai	East	2012	2010-2014	human	19	B	Typhimurium	Typhimurium	Typhimurium
XXB10	SAMN21889500	Zhejiang	East	2016	2015-2019	human	19	B	Typhimurium	Typhimurium	Typhimurium
XXB1205	SAMN21889697	Shanghai	East	2015	2015-2019	duck	19	B	Typhimurium	Typhimurium	Typhimurium
XXB1212	SAMN21889705	Shanghai	East	2015	2015-2019	aquatic animal	19	B	Typhimurium	Typhimurium	Typhimurium
XXB1565	SAMN21890021	Shanghai	East	2017	2015-2019	human	19	B	Typhimurium	Typhimurium	Typhimurium
XXB1586	SAMN21890042	Zhejiang	East	2017	2015-2019	human	19	B	Typhimurium	Typhimurium	Typhimurium
XXB1592	SAMN21890049	Zhejiang	East	2017	2015-2019	human	19	B	Typhimurium	Typhimurium	Typhimurium
XXB1597	SAMN21890054	Zhejiang	East	2017	2015-2019	human	19	B	Typhimurium	Typhimurium	Typhimurium
XXB1613	SAMN21890072	Shanghai	East	2017	2015-2019	human	19	B	Typhimurium	Typhimurium	Typhimurium
XXB1629	SAMN21890087	Shaanxi	North-West	2017	2015-2019	human	19	B	Typhimurium	Typhimurium	Typhimurium
XXB166	SAMN21890093	Shanghai	East	2012	2010-2014	human	19	B	Typhimurium	Typhimurium	Typhimurium
XXB1718	SAMN21890112	Hubei	Central	2017	2015-2019	chicken	19	B	Typhimurium	Typhimurium	Typhimurium
XXB1719	SAMN21890113	Hubei	Central	2017	2015-2019	chicken	19	B	Typhimurium|Lagos	Typhimurium	Typhimurium
XXB1722	SAMN21890117	Hubei	Central	2017	2015-2019	chicken	19	B	Typhimurium	Typhimurium	Typhimurium
XXB1755	SAMN21890152	Hubei	Central	2017	2015-2019	pig	19	B	Typhimurium	Typhimurium	Typhimurium
XXB1793	SAMN21890163	Jiangsu	East	2017	2015-2019	pig	19	B	Typhimurium	Typhimurium	Typhimurium
XXB187	SAMN21890212	Shanghai	East	2013	2010-2014	human	19	B	I 1,4,[5],12:i:-	I 4,[5],12:i:-	I 1,4,[5],12:i:-
XXB1895	SAMN21890238	Shanghai	East	2018	2015-2019	human	19	B	Typhimurium	Typhimurium	Typhimurium
XXB1899	SAMN21890241	Shanghai	East	2018	2015-2019	human	19	B	Typhimurium	Typhimurium	Typhimurium
XXB205	SAMN21890260	Shanghai	East	2014	2010-2014	human	19	B	Typhimurium	Typhimurium	Typhimurium
XXB223	SAMN21890279	Fujian	East	2014	2010-2014	human	19	B	Typhimurium	Typhimurium	Typhimurium
XXB299	SAMN21890361	Shanghai	East	2010	2010-2014	human	19	B	Typhimurium	Typhimurium	Typhimurium
XXB318	SAMN21890383	Shanghai	East	2013	2010-2014	human	19	B	Typhimurium	Typhimurium	Typhimurium
XXB324	SAMN21890390	Shanghai	East	2012	2010-2014	human	19	B	Typhimurium	Typhimurium	Typhimurium
XXB327	SAMN21890393	Shanghai	East	2014	2010-2014	human	19	B	Typhimurium	Typhimurium	Typhimurium
XXB51	SAMN21890590	Shanghai	East	2016	2015-2019	human	19	B	Typhimurium	Typhimurium	Typhimurium
XXB592	SAMN21890676	Shanghai	East	2006	2005-2009	human	19	B	Typhimurium	Typhimurium	Typhimurium
XXB593	SAMN21890677	Shanghai	East	2006	2005-2009	human	19	B	Typhimurium	Typhimurium	Typhimurium
XXB598	SAMN21890682	Shanghai	East	2007	2005-2009	human	19	B	Typhimurium	Typhimurium	Typhimurium
XXB620	SAMN21890707	Shanghai	East	2010	2010-2014	human	19	B	Typhimurium	Typhimurium	Typhimurium
XXB621	SAMN21890708	Shanghai	East	2010	2010-2014	human	19	B	Typhimurium	Typhimurium	Typhimurium
XXB627	SAMN21890713	Shanghai	East	2010	2010-2014	human	19	B	Typhimurium	I 4:-:1,2	Typhimurium
XXB63	SAMN21890716	Guangxi	South	2015	2015-2019	human	19	B	Typhimurium	Typhimurium	Typhimurium
XXB69	SAMN21890776	Shanghai	East	2016	2015-2019	human	19	B	Typhimurium	Typhimurium	Typhimurium
XXB71	SAMN21890795	Guangxi	South	2016	2015-2019	human	19	B	Typhimurium	Typhimurium	Typhimurium
XXB72	SAMN21890801	Guangxi	South	2016	2015-2019	human	19	B	Typhimurium	Typhimurium	Typhimurium
XXB800	SAMN21890880	Shanghai	East	2015	2015-2019	human	19	B	Typhimurium	Typhimurium	Typhimurium
XXB801	SAMN21890881	Shanghai	East	2015	2015-2019	human	19	B	Typhimurium	Typhimurium	Typhimurium
XXB951	SAMN21891027	Guangxi	South	2004	2000-2004	human	19	B	Typhimurium	Typhimurium	Typhimurium
XXB952	SAMN21891028	Guangxi	South	2004	2000-2004	human	19	B	Typhimurium	Typhimurium	Typhimurium
XXB960	SAMN21891036	Guangxi	South	2009	2005-2009	human	19	B	Typhimurium|Lagos	Typhimurium	Typhimurium
XXB964	SAMN21891040	Guangxi	South	2010	2010-2014	human	19	B	Typhimurium	Typhimurium	Typhimurium
XXB979	SAMN21891052	Guangxi	South	2016	2015-2019	human	19	B	Typhimurium	Typhimurium	Typhimurium
XXB1051	SAMN21889545	Shanghai	East	2009	2005-2009	environment	20	B	Sandiego	Sandiego	Sandiego
XXB1052	SAMN21889546	Shanghai	East	2009	2005-2009	aquatic animal	20	B	Sandiego	Sandiego	Sandiego
XXB1066	SAMN21889560	Shanghai	East	2010	2010-2014	aquatic animal	20	B	Sandiego	Sandiego	Sandiego
XXB1317	SAMN21889811	Guangxi	South	2016	2015-2019	human	20	B	Sandiego	Sandiego	Sandiego
XXB1324	SAMN21889817	Fujian	East	2016	2015-2019	human	20	B	Sandiego	Sandiego	Sandiego
XXB1448	SAMN21889922	Shanghai	East	2017	2015-2019	chicken	20	B	Sandiego	Sandiego	Sandiego
XXB1742	SAMN21890138	Shandong	East	2017	2015-2019	chicken	22	C1	Braenderup	Braenderup	Braenderup
XXB313	SAMN21890378	Shanghai	East	2012	2010-2014	human	22	C1	Braenderup	Braenderup	Braenderup
XXB1021	SAMN21889517	Guangxi	South	2013	2010-2014	human	23	C1	Oranienburg	Oranienburg	Oranienburg
XXB1130	SAMN21889620	Shanghai	East	2013	2010-2014	environment	23	C1	Oranienburg	Oranienburg	Oranienburg
XXB1348	SAMN21889836	Inner Mongolia	North	2016	2015-2019	human	23	C1	Oranienburg	Oranienburg	Oranienburg
XXB1349	SAMN21889837	Shanghai	East	2016	2015-2019	human	23	C1	Oranienburg	Oranienburg	Oranienburg
XXB1536	SAMN21889989	Xinjiang	North-West	2017	2015-2019	human	23	C1	Oranienburg	Oranienburg	Oranienburg
XXB710	SAMN21890796	Shanghai	East	2013	2010-2014	human	23	C1	Oranienburg	Oranienburg	Oranienburg
XXB711	SAMN21890797	Shanghai	East	2013	2010-2014	human	23	C1	Oranienburg	Oranienburg	Oranienburg
XXB713	SAMN21890798	Shanghai	East	2013	2010-2014	human	23	C1	Oranienburg	Oranienburg	Oranienburg
XXB782	SAMN21890862	Shanghai	East	2014	2010-2014	human	23	C1	Oranienburg	Oranienburg	Oranienburg
XXB866	SAMN21890943	Shanghai	East	2016	2015-2019	human	23	C1	Oranienburg	Oranienburg	Oranienburg
XXB892	SAMN21890969	Guangxi	South	2015	2015-2019	human	23	C1	Oranienburg	Oranienburg	Oranienburg
XXB905	SAMN21890982	Shanghai	East	2016	2015-2019	human	23	C1	Oranienburg	Oranienburg	Oranienburg
XXB924	SAMN21891001	Shanghai	East	2016	2015-2019	human	23	C1	Oranienburg	Oranienburg	Oranienburg
XXB1163	SAMN21889652	Guangxi	South	2009	2005-2009	aquatic animal	26	C1	Thompson	Thompson	Thompson
XXB1193	SAMN21889683	Shanghai	East	2014	2010-2014	aquatic animal	26	C1	Thompson	Thompson	Thompson
XXB1197	SAMN21889687	Shanghai	East	2014	2010-2014	chicken	26	C1	Thompson	Thompson	Thompson
XXB121	SAMN21889702	Shanxi	North	2017	2015-2019	human	26	C1	Thompson	Thompson	Thompson
XXB1447	SAMN21889921	Shanghai	East	2017	2015-2019	aquatic animal	26	C1	Thompson	Thompson	Thompson
XXB1455	SAMN21889928	Shanghai	East	2017	2015-2019	aquatic animal	26	C1	Thompson	Thompson	Thompson
XXB1569	SAMN21890024	Shanghai	East	2017	2015-2019	human	26	C1	Thompson	Thompson	Thompson
XXB1584	SAMN21890040	Zhejiang	East	2017	2015-2019	human	26	C1	Thompson	Thompson	Thompson
XXB1710	SAMN21890105	Shanxi	North	2017	2015-2019	human	26	C1	Thompson	Thompson	Thompson
XXB1789	SAMN21890158	Shanghai	East	2017	2015-2019	chicken	26	C1	Thompson	Thompson	Thompson
XXB1830	SAMN21890194	Shanghai	East	2004	2000-2004	human	26	C1	Thompson	Thompson	Thompson
XXB1833	SAMN21890197	Shanghai	East	2002	2000-2004	human	26	C1	Thompson	Thompson	Thompson
XXB1874	SAMN21890215	Henan	Central	2017	2015-2019	environment	26	C1	Thompson	Thompson	Thompson
XXB224	SAMN21890280	Fujian	East	2014	2010-2014	human	26	C1	Thompson	Thompson	Thompson
XXB262	SAMN21890321	Chongqing	South-West	2014	2010-2014	human	26	C1	Thompson	Thompson	Thompson
XXB319	SAMN21890384	Shanghai	East	2013	2010-2014	human	26	C1	Thompson	Thompson	Thompson
XXB996	SAMN21891067	Guangxi	South	2016	2015-2019	human	26	C1	Thompson	Thompson	Thompson
XXB1422	SAMN21889911	Fujian	East	2009	2005-2009	human	27	B	Saintpaul	Saintpaul	Saintpaul
XXB1806	SAMN21890168	Guangxi	South	2017	2015-2019	duck	27	B	Saintpaul	Saintpaul	Saintpaul
XXB201	SAMN21890256	Shanghai	East	2013	2010-2014	human	27	B	Saintpaul	Saintpaul	Saintpaul
XXB204	SAMN21890259	Fujian	East	2013	2010-2014	human	27	B	Saintpaul	Saintpaul	Saintpaul
XXB1526	SAMN21889979	Chongqing	South-West	2017	2015-2019	human	29	B	Stanley	Stanley	Stanley
XXB958	SAMN21891034	Guangxi	South	2008	2005-2009	human	29	B	Stanley	Stanley	Stanley
XXB1587	SAMN21890043	Zhejiang	East	2017	2015-2019	human	31	C2-C3	Newport	Newport	Newport
XXB1346	SAMN21889834	Hubei	Central	1997	Before 2000	human	32	C1	Infantis	Infantis	Infantis
XXB161	SAMN21890068	Shanghai	East	2011	2010-2014	human	32	C1	Infantis	Infantis	Infantis
XXB1736	SAMN21890131	Guangdong	South	2017	2015-2019	pig	32	C1	Infantis	Infantis	Infantis
XXB1750	SAMN21890147	Shandong	East	2017	2015-2019	chicken	32	C1	Infantis	Infantis	Infantis
XXB1791	SAMN21890161	Jiangsu	East	2017	2015-2019	pig	32	C1	Infantis	Infantis	Infantis
XXB1299	SAMN21889792	Shanghai	East	2016	2015-2019	chicken	33	C2-C3	Hadar	Hadar	Hadar
XXB1810	SAMN21890173	Guangxi	South	2017	2015-2019	chicken	33	C2-C3	Hadar	Hadar	Hadar
XXB1836	SAMN21890200	Zhejiang	East	2007	2005-2009	human	33	C2-C3	Hadar	Hadar	Hadar
XXB582	SAMN21890665	Shanghai	East	2006	2005-2009	human	33	C2-C3	Hadar	Hadar	Hadar
XXB961	SAMN21891037	Guangxi	South	2009	2005-2009	human	33	C2-C3	Hadar	Hadar	Hadar
WYN10	SAMN27684243	Guangxi	South	2007	2005-2009	human	34	B	Typhimurium	Typhimurium	Typhimurium
WYN100	SAMN27684331	Guangxi	South	2012	2010-2014	human	34	B	I 4,[5],12:i:-	I 1,4,[5],12:i:-	I 1,4,[5],12:i:-
WYN103	SAMN27684334	Shanghai	East	2012	2010-2014	human	34	B	Typhimurium	Typhimurium	Typhimurium
WYN106	SAMN27684337	Hubei	Central	2012	2010-2014	human	34	B	I 4,[5],12:i:-	I 1,4,[5],12:i:-	I 1,4,[5],12:i:-
WYN107	SAMN27684338	Guangxi	South	2012	2010-2014	human	34	B	Typhimurium	Typhimurium	Typhimurium
WYN112	SAMN27684342	Hebei	North	2013	2010-2014	human	34	B	Typhimurium	Typhimurium	Typhimurium
WYN113	SAMN27684343	Fujian	East	2013	2010-2014	human	34	B	Typhimurium	Typhimurium	Typhimurium
WYN115	SAMN27684345	Shanghai	East	2013	2010-2014	human	34	B	Typhimurium	Typhimurium	Typhimurium
WYN116	SAMN27684346	Shanghai	East	2013	2010-2014	human	34	B	I 4,[5],12:i:-	I 1,4,[5],12:i:-	I 1,4,[5],12:i:-
WYN117	SAMN27684347	Shanxi	North	2013	2010-2014	human	34	B	I 4,[5],12:i:-	I 1,4,[5],12:i:-	I 1,4,[5],12:i:-
WYN118	SAMN27684348	Fujian	East	2013	2010-2014	human	34	B	I 4,[5],12:i:-	I 1,4,[5],12:i:-	I 1,4,[5],12:i:-
WYN12	SAMN27684245	Guangxi	South	2007	2005-2009	human	34	B	Typhimurium	Typhimurium	Typhimurium
WYN122	SAMN27684352	Hubei	Central	2013	2010-2014	human	34	B	Typhimurium	Typhimurium	Typhimurium
WYN125	SAMN27684355	Shanghai	East	2013	2010-2014	human	34	B	Typhimurium	Typhimurium	Typhimurium
WYN129	SAMN27684359	Guangxi	South	2014	2010-2014	human	34	B	I 4,[5],12:i:-	I 1,4,[5],12:i:-	I 1,4,[5],12:i:-
WYN13	SAMN27684246	Guangxi	South	2007	2005-2009	human	34	B	Typhimurium	Typhimurium	Typhimurium
WYN131	SAMN27684361	Guangxi	South	2014	2010-2014	human	34	B	I 4,[5],12:i:-	I 1,4,[5],12:i:-	I 1,4,[5],12:i:-
WYN135	SAMN27684365	Hubei	Central	2014	2010-2014	human	34	B	I 4,[5],12:i:-	I 1,4,[5],12:i:-	I 1,4,[5],12:i:-
WYN138	SAMN27684368	Shandong	East	2015	2015-2019	human	34	B	I 4,[5],12:i:-	I 1,4,[5],12:i:-	I 1,4,[5],12:i:-
WYN139	SAMN27684369	Heilongjiang	North-East	2015	2015-2019	human	34	B	Typhimurium	Typhimurium	Typhimurium
WYN142	SAMN27684372	Heibei	North	2015	2015-2019	human	34	B	I 4,[5],12:i:-	I 1,4,[5],12:i:-	I 1,4,[5],12:i:-
WYN143	SAMN27684373	Guangxi	South	2015	2015-2019	human	34	B	I 4,[5],12:i:-	I 1,4,[5],12:i:-	I 1,4,[5],12:i:-
WYN144	SAMN27684374	Shandong	East	2015	2015-2019	human	34	B	Typhimurium	Typhimurium	Typhimurium
WYN145	SAMN27684375	Heilongjiang	North-East	2015	2015-2019	human	34	B	Typhimurium	Typhimurium	Typhimurium
WYN148	SAMN27684378	Xinjiang	North-West	2015	2015-2019	human	34	B	I 4,[5],12:i:-	I 1,4,[5],12:i:-	I 1,4,[5],12:i:-
WYN149	SAMN27684379	Shanghai	East	2015	2015-2019	human	34	B	Typhimurium	Typhimurium	Typhimurium
WYN150	SAMN27684380	Xinjiang	North-West	2016	2015-2019	human	34	B	I 4,[5],12:i:-	I 1,4,[5],12:i:-	I 1,4,[5],12:i:-
WYN151	SAMN27684381	Hubei	Central	2016	2015-2019	human	34	B	I 4,[5],12:i:-	I 1,4,[5],12:i:-	I 1,4,[5],12:i:-
WYN152	SAMN27684382	Chongqing	South-West	2016	2015-2019	human	34	B	I 4,[5],12:i:-	I 1,4,[5],12:i:-	I 1,4,[5],12:i:-
WYN154	SAMN27684383	Heibei	North	2016	2015-2019	human	34	B	I 4,[5],12:i:-	I 1,4,[5],12:i:-	I 1,4,[5],12:i:-
WYN155	SAMN27684384	Shanxi	North	2016	2015-2019	human	34	B	I 4,[5],12:i:-	I 1,4,[5],12:i:-	I 1,4,[5],12:i:-
WYN157	SAMN27684386	Shanxi	North	2016	2015-2019	human	34	B	I 4,[5],12:i:-	I 1,4,[5],12:i:-	I 1,4,[5],12:i:-
WYN160	SAMN27684389	Guangdong	South	2016	2015-2019	human	34	B	I 4,[5],12:i:-	I 1,4,[5],12:i:-	I 1,4,[5],12:i:-
WYN161	SAMN27684390	Shaanxi	North-West	2016	2015-2019	human	34	B	I 4,[5],12:i:-	I 1,4,[5],12:i:-	I 1,4,[5],12:i:-
WYN164	SAMN27684393	Sichuan	South-West	2018	2015-2019	human	34	B	I 4,[5],12:i:-	I 1,4,[5],12:i:-	I 1,4,[5],12:i:-
WYN166	SAMN27684395	Fujian	East	2018	2015-2019	human	34	B	I 4,[5],12:i:-	I 1,4,[5],12:i:-	I 1,4,[5],12:i:-
WYN168	SAMN27684396	Shanghai	East	2018	2015-2019	human	34	B	I 4,[5],12:i:-	I 1,4,[5],12:i:-	I 1,4,[5],12:i:-
WYN169	SAMN27684397	Guangxi	South	2018	2015-2019	human	34	B	I 4,[5],12:i:-	I 1,4,[5],12:i:-	I 1,4,[5],12:i:-
WYN17	SAMN27684250	Guangxi	South	2007	2005-2009	human	34	B	Typhimurium	Typhimurium	Typhimurium
WYN170	SAMN27684398	Fujian	East	2018	2015-2019	human	34	B	I 4,[5],12:i:-	I 1,4,[5],12:i:-	I 1,4,[5],12:i:-
WYN171	SAMN27684399	Shanghai	East	2018	2015-2019	human	34	B	I 4,[5],12:i:-	I 1,4,[5],12:i:-	I 1,4,[5],12:i:-
WYN173	SAMN27684401	Yunnan	South-West	2018	2015-2019	human	34	B	I 4,[5],12:i:-	I 1,4,[5],12:i:-	I 1,4,[5],12:i:-
WYN174	SAMN27684402	Heilongjiang	North-East	2018	2015-2019	human	34	B	I 4,[5],12:i:-	I 1,4,[5],12:i:-	I 1,4,[5],12:i:-
WYN176	SAMN27684404	Xinjiang	North-West	2018	2015-2019	human	34	B	I 4,[5],12:i:-	I 1,4,[5],12:i:-	I 1,4,[5],12:i:-
WYN177	SAMN27684405	Shanxi	North	2018	2015-2019	human	34	B	I 4,[5],12:i:-	I 1,4,[5],12:i:-	I 1,4,[5],12:i:-
WYN178	SAMN27684406	Shanxi	North	2018	2015-2019	human	34	B	I 4,[5],12:i:-	I 1,4,[5],12:i:-	I 1,4,[5],12:i:-
WYN179	SAMN27684407	Shanghai	East	2018	2015-2019	human	34	B	I 4,[5],12:i:-	I 1,4,[5],12:i:-	I 1,4,[5],12:i:-
WYN18	SAMN27684251	Guangxi	South	2007	2005-2009	human	34	B	Typhimurium	Typhimurium	Typhimurium
WYN180	SAMN27684408	Shanghai	East	2018	2015-2019	human	34	B	I 4,[5],12:i:-	I 1,4,[5],12:i:-	I 1,4,[5],12:i:-
WYN182	SAMN27684410	Shanghai	East	2019	2015-2019	human	34	B	I 4,[5],12:i:-	I 1,4,[5],12:i:-	I 1,4,[5],12:i:-
WYN183	SAMN27684411	Shanghai	East	2019	2015-2019	human	34	B	I 4,[5],12:i:-	I 1,4,[5],12:i:-	I 1,4,[5],12:i:-
WYN184	SAMN27684412	Shanghai	East	2019	2015-2019	human	34	B	I 4,[5],12:i:-	I 1,4,[5],12:i:-	I 1,4,[5],12:i:-
WYN186	SAMN27684414	Shanghai	East	2019	2015-2019	human	34	B	I 4,[5],12:i:-	I 1,4,[5],12:i:-	I 1,4,[5],12:i:-
WYN187	SAMN27684415	Fujian	East	2019	2015-2019	human	34	B	I 4,[5],12:i:-	I 1,4,[5],12:i:-	I 1,4,[5],12:i:-
WYN188	SAMN27684416	Fujian	East	2019	2015-2019	human	34	B	I 4,[5],12:i:-	I 1,4,[5],12:i:-	I 1,4,[5],12:i:-
WYN196	SAMN27684422	Shaanxi	North-West	2019	2015-2019	human	34	B	I 4,[5],12:i:-	I 1,4,[5],12:i:-	I 1,4,[5],12:i:-
WYN200	SAMN27684423	Shanghai	East	2019	2015-2019	human	34	B	I 4,[5],12:i:-	I 1,4,[5],12:i:-	I 1,4,[5],12:i:-
WYN237	SAMN27684424	Sichuan	South-West	2014	2010-2014	chicken	34	B	Typhimurium	Typhimurium	Typhimurium
WYN239	SAMN27684426	Shandong	East	2017	2015-2019	chicken	34	B	Typhimurium	Typhimurium	Typhimurium
WYN246	SAMN27684432	Jiangsu	East	2017	2015-2019	chicken	34	B	I 4,[5],12:i:-	I 1,4,[5],12:i:-	I 1,4,[5],12:i:-
WYN248	SAMN27684434	Guangdong	South	2018	2015-2019	chicken	34	B	I 4,[5],12:i:-	I 1,4,[5],12:i:-	I 1,4,[5],12:i:-
WYN251	SAMN27684437	Shanghai	East	2006	2005-2009	chicken	34	B	Typhimurium	Typhimurium	Typhimurium
WYN253	SAMN27684439	Shanghai	East	2008	2005-2009	chicken	34	B	Typhimurium	Typhimurium	Typhimurium
WYN261	SAMN27684446	Shanghai	East	2012	2010-2014	chicken	34	B	Typhimurium	Typhimurium	Typhimurium
WYN262	SAMN27684447	Shanghai	East	2012	2010-2014	chicken	34	B	I 4,[5],12:i:-	I 1,4,[5],12:i:-	I 1,4,[5],12:i:-
WYN264	SAMN27684449	Guangdong	South	2013	2010-2014	chicken	34	B	I 4,[5],12:i:-	I 1,4,[5],12:i:-	I 1,4,[5],12:i:-
WYN266	SAMN27684451	Shanghai	East	2013	2010-2014	chicken	34	B	I 4,[5],12:i:-	I 1,4,[5],12:i:-	I 1,4,[5],12:i:-
WYN268	SAMN27684453	Sichuan	South-West	2014	2010-2014	chicken	34	B	Typhimurium	Typhimurium	Typhimurium
WYN27	SAMN27684260	Guangxi	South	2008	2005-2009	human	34	B	Typhimurium	Typhimurium	Typhimurium
WYN274	SAMN27684459	Guangdong	South	2015	2015-2019	chicken	34	B	I 4,[5],12:i:-	I 1,4,[5],12:i:-	I 1,4,[5],12:i:-
WYN275	SAMN27684460	Guangdong	South	2015	2015-2019	chicken	34	B	I 4,[5],12:i:-	I 1,4,[5],12:i:-	I 1,4,[5],12:i:-
WYN277	SAMN27684462	Zhejiang	East	2015	2015-2019	chicken	34	B	I 4,[5],12:i:-	I 1,4,[5],12:i:-	I 1,4,[5],12:i:-
WYN280	SAMN27684465	Guangdong	South	2016	2015-2019	chicken	34	B	Typhimurium	Typhimurium	Typhimurium
WYN281	SAMN27684466	Guangdong	South	2016	2015-2019	chicken	34	B	I 4,[5],12:i:-	I 1,4,[5],12:i:-	I 1,4,[5],12:i:-
WYN282	SAMN27684467	Guangdong	South	2016	2015-2019	chicken	34	B	I 4,[5],12:i:-	I 1,4,[5],12:i:-	I 1,4,[5],12:i:-
WYN284	SAMN27684469	Shandong	East	2016	2015-2019	chicken	34	B	I 4,[5],12:i:-	I 1,4,[5],12:i:-	I 1,4,[5],12:i:-
WYN285	SAMN27684470	Shandong	East	2016	2015-2019	chicken	34	B	Typhimurium	Typhimurium	Typhimurium
WYN286	SAMN27684471	Yunnan	South-West	2016	2015-2019	chicken	34	B	I 4,[5],12:i:-	I 1,4,[5],12:i:-	I 1,4,[5],12:i:-
WYN287	SAMN27684472	Yunnan	South-West	2017	2015-2019	chicken	34	B	I 4,[5],12:i:-	I 1,4,[5],12:i:-	I 1,4,[5],12:i:-
WYN29	SAMN27684262	Guangxi	South	2008	2005-2009	human	34	B	Typhimurium	Typhimurium	Typhimurium
WYN292	SAMN27684477	Guangdong	South	2018	2015-2019	chicken	34	B	Typhimurium	Typhimurium	Typhimurium
WYN297	SAMN27684482	Guangdong	South	2019	2015-2019	chicken	34	B	I 4,[5],12:i:-	I 1,4,[5],12:i:-	I 1,4,[5],12:i:-
WYN30	SAMN27684263	Guangxi	South	2008	2005-2009	human	34	B	I 4,[5],12:i:-	I 1,4,[5],12:i:-	I 1,4,[5],12:i:-
WYN300	SAMN27684485	Shanghai	East	2011	2010-2014	chicken	34	B	Typhimurium	Typhimurium	Typhimurium
WYN301	SAMN27684486	Shanghai	East	2011	2010-2014	chicken	34	B	Typhimurium	Typhimurium	Typhimurium
WYN302	SAMN27684487	Shanghai	East	2011	2010-2014	chicken	34	B	Typhimurium	Typhimurium	Typhimurium
WYN304	SAMN27684489	Henan	Central	2012	2010-2014	chicken	34	B	Typhimurium	Typhimurium	Typhimurium
WYN306	SAMN27684491	Hubei	Central	2012	2010-2014	chicken	34	B	Typhimurium	Typhimurium	Typhimurium
WYN308	SAMN27684493	Shanghai	East	2014	2010-2014	chicken	34	B	I 4,[5],12:i:-	I 1,4,[5],12:i:-	I 1,4,[5],12:i:-
WYN31	SAMN27684264	Guangxi	South	2008	2005-2009	human	34	B	Typhimurium	Typhimurium	Typhimurium
WYN313	SAMN27684497	Guangdong	South	2015	2015-2019	chicken	34	B	Typhimurium	Typhimurium	Typhimurium
WYN315	SAMN27684499	Hubei	Central	2016	2015-2019	chicken	34	B	Typhimurium	Typhimurium	Typhimurium
WYN319	SAMN27684503	Hunan	Central	2017	2015-2019	chicken	34	B	Typhimurium	Typhimurium	Typhimurium
WYN32	SAMN27684265	Guangxi	South	2008	2005-2009	human	34	B	I 4,[5],12:i:-	I 1,4,[5],12:i:-	I 1,4,[5],12:i:-
WYN320	SAMN27684504	Hubei	Central	2017	2015-2019	chicken	34	B	Typhimurium	Typhimurium	Typhimurium
WYN325	SAMN27684509	Zhejiang	East	2017	2015-2019	pig	34	B	I 4,[5],12:i:-	I 1,4,[5],12:i:-	I 1,4,[5],12:i:-
WYN326	SAMN27684510	Zhejiang	East	2017	2015-2019	pig	34	B	I 4,[5],12:i:-	I 1,4,[5],12:i:-	I 1,4,[5],12:i:-
WYN327	SAMN27684511	Shanghai	East	2006	2005-2009	pig	34	B	Typhimurium	Typhimurium	Typhimurium
WYN328	SAMN27684512	Shanghai	East	2006	2005-2009	pig	34	B	I 4,[5],12:i:-	I 1,4,[5],12:i:-	I 1,4,[5],12:i:-
WYN33	SAMN27684266	Guangxi	South	2008	2005-2009	human	34	B	Typhimurium	Typhimurium	Typhimurium
WYN330	SAMN27684514	Shanghai	East	2008	2005-2009	pig	34	B	Typhimurium	Typhimurium	Typhimurium
WYN331	SAMN27684515	Shanghai	East	2008	2005-2009	pig	34	B	Typhimurium	Typhimurium	Typhimurium
WYN332	SAMN27684516	Shanghai	East	2009	2005-2009	pig	34	B	I 4,[5],12:i:-	I 1,4,[5],12:i:-	I 1,4,[5],12:i:-
WYN335	SAMN27684518	Shanghai	East	2009	2005-2009	pig	34	B	Typhimurium	Typhimurium	Typhimurium
WYN336	SAMN27684519	Shanghai	East	2010	2010-2014	pig	34	B	I 4,[5],12:i:-	I 1,4,[5],12:i:-	I 1,4,[5],12:i:-
WYN337	SAMN27684520	Shanghai	East	2010	2010-2014	pig	34	B	Typhimurium	Typhimurium	Typhimurium
WYN338	SAMN27684521	Shanghai	East	2010	2010-2014	pig	34	B	Typhimurium	Typhimurium	Typhimurium
WYN340	SAMN27684523	Shanghai	East	2010	2010-2014	pig	34	B	Typhimurium	Typhimurium	Typhimurium
WYN341	SAMN27684524	Shanghai	East	2010	2010-2014	pig	34	B	I 4,[5],12:i:-	I 1,4,[5],12:i:-	I 1,4,[5],12:i:-
WYN342	SAMN27684525	Shanghai	East	2011	2010-2014	pig	34	B	Typhimurium	Typhimurium	Typhimurium
WYN343	SAMN27684526	Shanghai	East	2011	2010-2014	pig	34	B	Typhimurium	Typhimurium	Typhimurium
WYN344	SAMN27684527	Shanghai	East	2011	2010-2014	pig	34	B	I 4,[5],12:i:-	I 1,4,[5],12:i:-	I 1,4,[5],12:i:-
WYN346	SAMN27684529	Shanghai	East	2011	2010-2014	pig	34	B	- 4:i:1,2	Typhimurium	Typhimurium
WYN347	SAMN27684530	Shanghai	East	2011	2010-2014	pig	34	B	Typhimurium	Typhimurium	Typhimurium
WYN349	SAMN27684532	Shanghai	East	2012	2010-2014	pig	34	B	I 4,[5],12:i:-	I 1,4,[5],12:i:-	I 1,4,[5],12:i:-
WYN350	SAMN27684533	Shanghai	East	2012	2010-2014	pig	34	B	I 4,[5],12:i:-	I 1,4,[5],12:i:-	I 1,4,[5],12:i:-
WYN352	SAMN27684535	Shanghai	East	2012	2010-2014	pig	34	B	I 4,[5],12:i:-	I 1,4,[5],12:i:-	I 1,4,[5],12:i:-
WYN355	SAMN27684538	Shanghai	East	2013	2010-2014	pig	34	B	Typhimurium	Typhimurium	Typhimurium
WYN357	SAMN27684540	Shanghai	East	2013	2010-2014	pig	34	B	I 4,[5],12:i:-	I 1,4,[5],12:i:-	I 1,4,[5],12:i:-
WYN359	SAMN27684542	Sichuan	South-West	2013	2010-2014	pig	34	B	I 4,[5],12:i:-	I 1,4,[5],12:i:-	I 1,4,[5],12:i:-
WYN360	SAMN27684543	Sichuan	South-West	2013	2010-2014	pig	34	B	I 4,[5],12:i:-	I 1,4,[5],12:i:-	I 1,4,[5],12:i:-
WYN362	SAMN27684544	Sichuan	South-West	2014	2010-2014	pig	34	B	I 4,[5],12:i:-	I 1,4,[5],12:i:-	I 1,4,[5],12:i:-
WYN363	SAMN27684545	Sichuan	South-West	2014	2010-2014	pig	34	B	I 4,[5],12:i:-	I 1,4,[5],12:i:-	I 1,4,[5],12:i:-
WYN365	SAMN27684547	Shanghai	East	2014	2010-2014	pig	34	B	Typhimurium	Typhimurium	Typhimurium
WYN367	SAMN27684549	Shanghai	East	2014	2010-2014	pig	34	B	I 4,[5],12:i:-	I 1,4,[5],12:i:-	I 1,4,[5],12:i:-
WYN368	SAMN27684550	Shanghai	East	2014	2010-2014	pig	34	B	I 4,[5],12:i:-	I 1,4,[5],12:i:-	I 1,4,[5],12:i:-
WYN373	SAMN27684555	Shanghai	East	2015	2015-2019	pig	34	B	I 4,[5],12:i:-	I 1,4,[5],12:i:-	I 1,4,[5],12:i:-
WYN374	SAMN27684556	Guangdong	South	2015	2015-2019	pig	34	B	I 4,[5],12:i:-	I 1,4,[5],12:i:-	I 1,4,[5],12:i:-
WYN375	SAMN27684557	Guangdong	South	2015	2015-2019	pig	34	B	I 4,[5],12:i:-	I 1,4,[5],12:i:-	I 1,4,[5],12:i:-
WYN376	SAMN27684558	Henan	Central	2015	2015-2019	pig	34	B	I 4,[5],12:i:-	I 1,4,[5],12:i:-	I 1,4,[5],12:i:-
WYN378	SAMN27684560	Guangdong	South	2016	2015-2019	pig	34	B	Typhimurium	Typhimurium	Typhimurium
WYN380	SAMN27684562	Guangdong	South	2016	2015-2019	pig	34	B	I 4,[5],12:i:-	I 1,4,[5],12:i:-	I 1,4,[5],12:i:-
WYN381	SAMN27684563	Guangdong	South	2016	2015-2019	pig	34	B	Typhimurium	Typhimurium	Typhimurium
WYN382	SAMN27684564	Shanghai	East	2016	2015-2019	pig	34	B	I 4,[5],12:i:-	I 1,4,[5],12:i:-	I 1,4,[5],12:i:-
WYN383	SAMN27684565	Shanghai	East	2017	2015-2019	pig	34	B	I 4,[5],12:i:-	I 1,4,[5],12:i:-	I 1,4,[5],12:i:-
WYN384	SAMN27684566	Guangdong	South	2017	2015-2019	pig	34	B	I 4,[5],12:i:-	I 1,4,[5],12:i:-	I 1,4,[5],12:i:-
WYN385	SAMN27684567	Beijing	North	2017	2015-2019	pig	34	B	Typhimurium	Typhimurium	Typhimurium
WYN386	SAMN27684568	Beijing	North	2017	2015-2019	pig	34	B	I 4,[5],12:i:-	I 1,4,[5],12:i:-	I 1,4,[5],12:i:-
WYN387	SAMN27684569	Shanxi	North	2017	2015-2019	pig	34	B	I 4,[5],12:i:-	I 1,4,[5],12:i:-	I 1,4,[5],12:i:-
WYN388	SAMN27684570	Shanghai	East	2017	2015-2019	pig	34	B	I 4,[5],12:i:-	I 1,4,[5],12:i:-	I 1,4,[5],12:i:-
WYN390	SAMN27684572	Shanghai	East	2017	2015-2019	pig	34	B	I 4,[5],12:i:-	I 1,4,[5],12:i:-	I 1,4,[5],12:i:-
WYN391	SAMN27684573	Guangdong	South	2018	2015-2019	pig	34	B	I 4,[5],12:i:-	I 1,4,[5],12:i:-	I 1,4,[5],12:i:-
WYN392	SAMN27684574	Guangxi	South	2018	2015-2019	pig	34	B	I 4,[5],12:i:-	I 1,4,[5],12:i:-	I 1,4,[5],12:i:-
WYN393	SAMN27684575	Guangdong	South	2018	2015-2019	pig	34	B	Typhimurium	Typhimurium	Typhimurium
WYN394	SAMN27684576	Guangdong	South	2018	2015-2019	pig	34	B	Typhimurium	Typhimurium	Typhimurium
WYN395	SAMN27684577	Guangdong	South	2018	2015-2019	pig	34	B	I 4,[5],12:i:-	I 1,4,[5],12:i:-	I 1,4,[5],12:i:-
WYN397	SAMN27684579	Guangdong	South	2019	2015-2019	pig	34	B	I 4,[5],12:i:-	I 1,4,[5],12:i:-	I 1,4,[5],12:i:-
WYN398	SAMN27684580	Guangdong	South	2019	2015-2019	pig	34	B	I 4,[5],12:i:-	I 1,4,[5],12:i:-	I 1,4,[5],12:i:-
WYN399	SAMN27684581	Guangdong	South	2019	2015-2019	pig	34	B	I 4,[5],12:i:-	I 1,4,[5],12:i:-	I 1,4,[5],12:i:-
WYN40	SAMN27684273	Fujian	East	2008	2005-2009	human	34	B	Typhimurium	Typhimurium	Typhimurium
WYN400	SAMN27684582	Shanghai	East	2019	2015-2019	pig	34	B	Typhimurium	Typhimurium	Typhimurium
WYN402	SAMN27684584	Guangdong	South	2019	2015-2019	pig	34	B	I 4,[5],12:i:-	I 1,4,[5],12:i:-	I 1,4,[5],12:i:-
WYN404	SAMN27684586	Shanghai	East	2011	2010-2014	pig	34	B	Typhimurium	Typhimurium	Typhimurium
WYN405	SAMN27684587	Hubei	Central	2012	2010-2014	pig	34	B	Typhimurium	Typhimurium	Typhimurium
WYN406	SAMN27684588	Hubei	Central	2012	2010-2014	pig	34	B	Typhimurium	Typhimurium	Typhimurium
WYN407	SAMN27684589	Inner Mongolia	North	2012	2010-2014	pig	34	B	Typhimurium	Typhimurium	Typhimurium
WYN409	SAMN27684591	Henan	Central	2013	2010-2014	pig	34	B	Typhimurium	Typhimurium	Typhimurium
WYN410	SAMN27684592	Hubei	Central	2013	2010-2014	pig	34	B	Typhimurium	Typhimurium	Typhimurium
WYN412	SAMN27684594	Guangdong	South	2013	2010-2014	pig	34	B	Typhimurium	Typhimurium	Typhimurium
WYN414	SAMN27684596	Hubei	Central	2013	2010-2014	pig	34	B	Typhimurium	Typhimurium	Typhimurium
WYN416	SAMN27684598	Guangdong	South	2013	2010-2014	pig	34	B	Typhimurium	Typhimurium	Typhimurium
WYN417	SAMN27684599	Hubei	Central	2013	2010-2014	pig	34	B	Typhimurium	Typhimurium	Typhimurium
WYN419	SAMN27684601	Shanghai	East	2014	2010-2014	pig	34	B	Typhimurium	Typhimurium	Typhimurium
WYN421	SAMN27684603	Shandong	East	2014	2010-2014	pig	34	B	I 4,[5],12:i:-	I 1,4,[5],12:i:-	I 1,4,[5],12:i:-
WYN422	SAMN27684604	Guangdong	South	2014	2010-2014	pig	34	B	Typhimurium	Typhimurium	Typhimurium
WYN423	SAMN27684605	Guangdong	South	2014	2010-2014	pig	34	B	Typhimurium	Typhimurium	Typhimurium
WYN425	SAMN27684607	Hubei	Central	2014	2010-2014	pig	34	B	Typhimurium	Typhimurium	Typhimurium
WYN426	SAMN27684608	Guangdong	South	2015	2015-2019	pig	34	B	Typhimurium	Typhimurium	Typhimurium
WYN427	SAMN27684609	Hubei	Central	2016	2015-2019	pig	34	B	Typhimurium	Typhimurium	Typhimurium
WYN428	SAMN27684610	Shanghai	East	2016	2015-2019	pig	34	B	I 4,[5],12:i:-	I 1,4,[5],12:i:-	I 1,4,[5],12:i:-
WYN430	SAMN27684612	Jiangsu	East	2016	2015-2019	pig	34	B	Typhimurium	Typhimurium	Typhimurium
WYN431	SAMN27684613	Hubei	Central	2016	2015-2019	pig	34	B	Typhimurium	Typhimurium	Typhimurium
WYN432	SAMN27684614	Guangxi	South	2017	2015-2019	pig	34	B	Typhimurium	Typhimurium	Typhimurium
WYN433	SAMN27684615	Guangdong	South	2017	2015-2019	pig	34	B	Typhimurium	Typhimurium	Typhimurium
WYN435	SAMN27684617	Hubei	Central	2017	2015-2019	pig	34	B	Typhimurium	Typhimurium	Typhimurium
WYN438	SAMN27684620	Jiangsu	East	2017	2015-2019	pig	34	B	I 4,[5],12:i:-	I 1,4,[5],12:i:-	I 1,4,[5],12:i:-
WYN439	SAMN27684621	Hubei	Central	2018	2015-2019	pig	34	B	Typhimurium	Typhimurium	Typhimurium
WYN440	SAMN27684622	Guangxi	South	2018	2015-2019	pig	34	B	Typhimurium	Typhimurium	Typhimurium
WYN441	SAMN27684623	Guangxi	South	2018	2015-2019	pig	34	B	Typhimurium	Typhimurium	Typhimurium
WYN45	SAMN27684277	Guangxi	South	2009	2005-2009	human	34	B	Typhimurium	Typhimurium	Typhimurium
WYN46	SAMN27684278	Guangxi	South	2009	2005-2009	human	34	B	I 4,[5],12:i:-	I 1,4,[5],12:i:-	I 1,4,[5],12:i:-
WYN47	SAMN27684279	Shanghai	East	2009	2005-2009	human	34	B	Typhimurium	Typhimurium	Typhimurium
WYN48	SAMN27684280	Shanghai	East	2009	2005-2009	human	34	B	I 4,[5],12:i:-	I 1,4,[5],12:i:-	I 1,4,[5],12:i:-
WYN49	SAMN27684281	Guangxi	South	2009	2005-2009	human	34	B	I 4,[5],12:i:-	I 1,4,[5],12:i:-	I 1,4,[5],12:i:-
WYN51	SAMN27684282	Guangxi	South	2009	2005-2009	human	34	B	I 4,[5],12:i:-	I 1,4,[5],12:i:-	I 1,4,[5],12:i:-
WYN52	SAMN27684283	Shanghai	East	2009	2005-2009	human	34	B	Typhimurium	Typhimurium	Typhimurium
WYN55	SAMN27684286	Shanghai	East	2009	2005-2009	human	34	B	I 4,[5],12:i:-	I 1,4,[5],12:i:-	I 1,4,[5],12:i:-
WYN59	SAMN27684290	Shanghai	East	2009	2005-2009	human	34	B	I 4,[5],12:i:-	I 1,4,[5],12:i:-	I 1,4,[5],12:i:-
WYN60	SAMN27684291	Guangxi	South	2009	2005-2009	human	34	B	Typhimurium	Typhimurium	Typhimurium
WYN62	SAMN27684293	Chongqing	South-West	2010	2010-2014	human	34	B	Typhimurium	Typhimurium	Typhimurium
WYN63	SAMN27684294	Shanghai	East	2010	2010-2014	human	34	B	I 4,[5],12:i:-	I 1,4,[5],12:i:-	I 1,4,[5],12:i:-
WYN64	SAMN27684295	Guangxi	South	2010	2010-2014	human	34	B	I 4,[5],12:i:-	I 1,4,[5],12:i:-	I 1,4,[5],12:i:-
WYN65	SAMN27684296	Guangxi	South	2010	2010-2014	human	34	B	Typhimurium	Typhimurium	Typhimurium
WYN67	SAMN27684298	Guangxi	South	2010	2010-2014	human	34	B	I 4,[5],12:i:-	I 1,4,[5],12:i:-	I 1,4,[5],12:i:-
WYN68	SAMN27684299	Shanghai	East	2010	2010-2014	human	34	B	Typhimurium	Typhimurium	Typhimurium
WYN73	SAMN27684304	Shanghai	East	2010	2010-2014	human	34	B	Typhimurium	Typhimurium	Typhimurium
WYN74	SAMN27684305	Shanghai	East	2010	2010-2014	human	34	B	I 4,[5],12:i:-	I 1,4,[5],12:i:-	I 1,4,[5],12:i:-
WYN75	SAMN27684306	Guangxi	South	2010	2010-2014	human	34	B	Typhimurium	Typhimurium	Typhimurium
WYN77	SAMN27684308	Chongqing	South-West	2011	2010-2014	human	34	B	I 4,[5],12:i:-	I 1,4,[5],12:i:-	I 1,4,[5],12:i:-
WYN78	SAMN27684309	Chongqing	South-West	2011	2010-2014	human	34	B	Typhimurium	Typhimurium	Typhimurium
WYN79	SAMN27684310	Guangxi	South	2011	2010-2014	human	34	B	Typhimurium	Typhimurium	Typhimurium
WYN80	SAMN27684311	Shanghai	East	2011	2010-2014	human	34	B	Typhimurium	Typhimurium	Typhimurium
WYN81	SAMN27684312	Guangxi	South	2011	2010-2014	human	34	B	Typhimurium	Typhimurium	Typhimurium
WYN82	SAMN27684313	Shanghai	East	2011	2010-2014	human	34	B	Typhimurium	Typhimurium	Typhimurium
WYN84	SAMN27684315	Shanghai	East	2011	2010-2014	human	34	B	Typhimurium	Typhimurium	Typhimurium
WYN85	SAMN27684316	Shanghai	East	2011	2010-2014	human	34	B	I 4,[5],12:i:-	I 1,4,[5],12:i:-	I 1,4,[5],12:i:-
WYN91	SAMN27684322	Shanghai	East	2011	2010-2014	human	34	B	Typhimurium	Typhimurium	Typhimurium
WYN92	SAMN27684323	Guangxi	South	2011	2010-2014	human	34	B	Typhimurium	Typhimurium	Typhimurium
WYN94	SAMN27684325	Yunnan	South-West	2012	2010-2014	human	34	B	I 4,[5],12:i:-	I 1,4,[5],12:i:-	I 1,4,[5],12:i:-
WYN95	SAMN27684326	Chongqing	South-West	2012	2010-2014	human	34	B	I 4,[5],12:i:-	I 1,4,[5],12:i:-	I 1,4,[5],12:i:-
WYN96	SAMN27684327	Guangxi	South	2012	2010-2014	human	34	B	Typhimurium	Typhimurium	Typhimurium
XXB1314	SAMN21889808	Guangxi	South	2016	2015-2019	human	34	B	I 1,4,[5],12:i:-	I 4,[5],12:i:-	I 1,4,[5],12:i:-
XXB1326	SAMN21889819	Fujian	East	2016	2015-2019	human	34	B	I 1,4,[5],12:i:-	I 4,[5],12:i:-	I 1,4,[5],12:i:-
XXB1516	SAMN21889973	Chongqing	South-West	2017	2015-2019	human	34	B	I 1,4,[5],12:i:-	I 4,[5],12:i:-	I 1,4,[5],12:i:-
XXB1517	SAMN21889974	Chongqing	South-West	2017	2015-2019	human	34	B	I 1,4,[5],12:i:-	I 4,[5],12:i:-	I 1,4,[5],12:i:-
XXB1528	SAMN21889981	Chongqing	South-West	2017	2015-2019	human	34	B	I 1,4,[5],12:i:-	I 4,[5],12:i:-	I 1,4,[5],12:i:-
XXB1529	SAMN21889982	Chongqing	South-West	2017	2015-2019	human	34	B	I 1,4,[5],12:i:-	I 4,[5],12:i:-	I 1,4,[5],12:i:-
XXB1537	SAMN21889990	Xinjiang	North-West	2017	2015-2019	human	34	B	I 1,4,[5],12:i:-	I 4,[5],12:i:-	I 1,4,[5],12:i:-
XXB1543	SAMN21889997	Xinjiang	North-West	2017	2015-2019	human	34	B	I 1,4,[5],12:i:-	I 4,[5],12:i:-	I 1,4,[5],12:i:-
XXB1545	SAMN21889999	Xinjiang	North-West	2017	2015-2019	human	34	B	Typhimurium	Typhimurium	Typhimurium
XXB1576	SAMN21890032	Shanghai	East	2017	2015-2019	human	34	B	I 1,4,[5],12:i:-	I 4,[5],12:i:-	I 1,4,[5],12:i:-
XXB1602	SAMN21890060	Xinjiang	North-West	2017	2015-2019	human	34	B	I 1,4,[5],12:i:-	I 4,[5],12:i:-	I 1,4,[5],12:i:-
XXB1618	SAMN21890077	Shaanxi	North-West	2017	2015-2019	human	34	B	I 1,4,[5],12:i:-	I 4,[5],12:i:-	I 1,4,[5],12:i:-
XXB1622	SAMN21890081	Shaanxi	North-West	2017	2015-2019	human	34	B	Typhimurium	Typhimurium	Typhimurium
XXB1625	SAMN21890084	Shaanxi	North-West	2017	2015-2019	human	34	B	I 1,4,[5],12:i:-	I 4,[5],12:i:-	I 1,4,[5],12:i:-
XXB17	SAMN21890098	Chongqing	South-West	2016	2015-2019	human	34	B	I 1,4,[5],12:i:-	I 4,[5],12:i:-	I 1,4,[5],12:i:-
XXB1705	SAMN21890100	Shanxi	North	2017	2015-2019	human	34	B	Typhimurium	Typhimurium	Typhimurium
XXB1708	SAMN21890102	Shanxi	North	2017	2015-2019	human	34	B	I 1,4,[5],12:i:-	I 4,[5],12:i:-	I 1,4,[5],12:i:-
XXB1728	SAMN21890122	Shanghai	East	2017	2015-2019	pig	34	B	I 1,4,[5],12:i:-	I 4,[5],12:i:-	I 1,4,[5],12:i:-
XXB1756	SAMN21890153	Hubei	Central	2017	2015-2019	pig	34	B	Typhimurium	Typhimurium	Typhimurium
XXB18	SAMN21890164	Chongqing	South-West	2016	2015-2019	human	34	B	I 1,4,[5],12:i:-	I 4,[5],12:i:-	I 1,4,[5],12:i:-
XXB1804	SAMN21890166	Guangxi	South	2017	2015-2019	duck	34	B	I 1,4,[5],12:i:-	I 4,[5],12:i:-	I 1,4,[5],12:i:-
XXB1811	SAMN21890174	Guangxi	South	2017	2015-2019	duck	34	B	I 1,4,[5],12:i:-	I 4,[5],12:i:-	I 1,4,[5],12:i:-
XXB1822	SAMN21890185	Guangdong	South	2017	2015-2019	chicken	34	B	I 1,4,[5],12:i:-	I 4,[5],12:i:-	I 1,4,[5],12:i:-
XXB1877	SAMN21890218	Henan	Central	2017	2015-2019	human	34	B	I 1,4,[5],12:i:-	I 4,[5],12:i:-	I 1,4,[5],12:i:-
XXB1878	SAMN21890219	Henan	Central	2017	2015-2019	human	34	B	I 1,4,[5],12:i:-	I 4,[5],12:i:-	I 1,4,[5],12:i:-
XXB1879	SAMN21890220	Henan	Central	2017	2015-2019	human	34	B	I 1,4,[5],12:i:-	I 4,[5],12:i:-	I 1,4,[5],12:i:-
XXB1882	SAMN21890224	Henan	Central	2017	2015-2019	human	34	B	I 1,4,[5],12:i:-	I 4,[5],12:i:-	I 1,4,[5],12:i:-
XXB1884	SAMN21890226	Henan	Central	2017	2015-2019	human	34	B	I 1,4,[5],12:i:-	I 4,[5],12:i:-	I 1,4,[5],12:i:-
XXB1887	SAMN21890229	Henan	Central	2017	2015-2019	human	34	B	I 1,4,[5],12:i:-	I 4,[5],12:i:-	I 1,4,[5],12:i:-
XXB1888	SAMN21890230	Henan	Central	2017	2015-2019	human	34	B	I 1,4,[5],12:i:-	I 4,[5],12:i:-	I 1,4,[5],12:i:-
XXB1891	SAMN21890234	Henan	Central	2017	2015-2019	human	34	B	I 1,4,[5],12:i:-	I 4,[5],12:i:-	I 1,4,[5],12:i:-
XXB1892	SAMN21890235	Henan	Central	2017	2015-2019	human	34	B	I 1,4,[5],12:i:-	I 4,[5],12:i:-	I 1,4,[5],12:i:-
XXB203	SAMN21890258	Shanghai	East	2013	2010-2014	human	34	B	I 1,4,[5],12:i:-	I 4,[5],12:i:-	I 1,4,[5],12:i:-
XXB206	SAMN21890261	Shanghai	East	2014	2010-2014	human	34	B	Typhimurium	Typhimurium	Typhimurium
XXB21	SAMN21890265	Chongqing	South-West	2016	2015-2019	human	34	B	I 1,4,[5],12:i:-	I 4,[5],12:i:-	I 1,4,[5],12:i:-
XXB211	SAMN21890267	Guangxi	South	2014	2010-2014	human	34	B	I 1,4,[5],12:i:-	I 4,[5],12:i:-	I 1,4,[5],12:i:-
XXB217	SAMN21890272	Guangxi	South	2009	2005-2009	human	34	B	I 1,4,[5],12:i:-	I 4,[5],12:i:-	I 1,4,[5],12:i:-
XXB22	SAMN21890275	Chongqing	South-West	2016	2015-2019	human	34	B	I 1,4,[5],12:i:-	I 4,[5],12:i:-	I 1,4,[5],12:i:-
XXB222	SAMN21890278	Fujian	East	2014	2010-2014	human	34	B	I 1,4,[5],12:i:-	I 4,[5],12:i:-	I 1,4,[5],12:i:-
XXB225	SAMN21890281	Fujian	East	2015	2015-2019	human	34	B	I 1,4,[5],12:i:-	I 4,[5],12:i:-	I 1,4,[5],12:i:-
XXB24	SAMN21890297	Chongqing	South-West	2016	2015-2019	human	34	B	I 1,4,[5],12:i:-	I 4,[5],12:i:-	I 1,4,[5],12:i:-
XXB261	SAMN21890320	Chongqing	South-West	2014	2010-2014	human	34	B	Typhimurium	Typhimurium	Typhimurium
XXB265	SAMN21890324	Chongqing	South-West	2014	2010-2014	human	34	B	I 1,4,[5],12:i:-	I 4,[5],12:i:-	I 1,4,[5],12:i:-
XXB279	SAMN21890339	Chongqing	South-West	2014	2010-2014	human	34	B	I 1,4,[5],12:i:-	I 4,[5],12:i:-	I 1,4,[5],12:i:-
XXB290	SAMN21890352	Chongqing	South-West	2015	2015-2019	human	34	B	I 1,4,[5],12:i:-	I 4,[5],12:i:-	I 1,4,[5],12:i:-
XXB293	SAMN21890355	Chongqing	South-West	2015	2015-2019	human	34	B	I 1,4,[5],12:i:-	I 4,[5],12:i:-	I 1,4,[5],12:i:-
XXB297	SAMN21890359	Shanghai	East	2010	2010-2014	human	34	B	Typhimurium	Typhimurium	Typhimurium
XXB304	SAMN21890368	Shanghai	East	2011	2010-2014	human	34	B	Typhimurium	Typhimurium	Typhimurium
XXB305	SAMN21890369	Shanghai	East	2011	2010-2014	human	34	B	Typhimurium	Typhimurium	Typhimurium
XXB306	SAMN21890370	Shanghai	East	2011	2010-2014	human	34	B	Typhimurium	Typhimurium	Typhimurium
XXB325	SAMN21890391	Shanghai	East	2014	2010-2014	human	34	B	I 1,4,[5],12:i:-	I 4,[5],12:i:-	I 1,4,[5],12:i:-
XXB326	SAMN21890392	Shanghai	East	2014	2010-2014	human	34	B	I 1,4,[5],12:i:-	I 4,[5],12:i:-	I 1,4,[5],12:i:-
XXB328	SAMN21890394	Shanghai	East	2014	2010-2014	human	34	B	Typhimurium	Typhimurium	Typhimurium
XXB329	SAMN21890395	Shanghai	East	2014	2010-2014	human	34	B	Typhimurium	Typhimurium	Typhimurium
XXB331	SAMN21890398	Shanghai	East	2014	2010-2014	human	34	B	Typhimurium	Typhimurium	Typhimurium
XXB333	SAMN21890400	Xinjiang	North-West	2015	2015-2019	human	34	B	I 1,4,[5],12:i:-	I 4,[5],12:i:-	I 1,4,[5],12:i:-
XXB334	SAMN21890401	Shanghai	East	2015	2015-2019	human	34	B	I 1,4,[5],12:i:-	I 4,[5],12:i:-	I 1,4,[5],12:i:-
XXB48	SAMN21890558	Shanghai	East	2016	2015-2019	human	34	B	Typhimurium	Typhimurium	Typhimurium
XXB58	SAMN21890662	Guangxi	South	2014	2010-2014	human	34	B	I 1,4,[5],12:i:-	I 4,[5],12:i:-	I 1,4,[5],12:i:-
XXB62	SAMN21890706	Guangxi	South	2015	2015-2019	human	34	B	Typhimurium	Typhimurium	Typhimurium
XXB945	SAMN21891021	Chongqing	South-West	2016	2015-2019	human	34	B	I 1,4,[5],12:i:-	I 4,[5],12:i:-	I 1,4,[5],12:i:-
WYN70	SAMN27684301	Shanghai	East	2010	2010-2014	human	36	B	Typhimurium	Typhimurium	Typhimurium
WYN83	SAMN27684314	Shanghai	East	2011	2010-2014	human	36	B	Typhimurium	Typhimurium	Typhimurium
WYN97	SAMN27684328	Shanghai	East	2012	2010-2014	human	36	B	Typhimurium	Typhimurium	Typhimurium
WYN98	SAMN27684329	Shanghai	East	2012	2010-2014	human	36	B	Typhimurium	Typhimurium	Typhimurium
XXB320	SAMN21890386	Shanghai	East	2013	2010-2014	human	36	B	Typhimurium	Typhimurium	Typhimurium
XXB1119	SAMN21889611	Shanghai	East	2013	2010-2014	Environment	40	B	Derby	Derby	Derby
XXB1219	SAMN21889711	Shanghai	East	2015	2015-2019	pig	40	B	Derby	Derby	Derby
XXB1452	SAMN21889925	Guangdong	South	2017	2015-2019	pig	40	B	Derby	Derby	Derby
XXB1454	SAMN21889927	Beijing	North	2017	2015-2019	cattle	40	B	Derby	Derby	Derby
XXB1542	SAMN21889996	Xinjiang	North-West	2017	2015-2019	human	40	B	Derby	Derby	Derby
XXB1595	SAMN21890052	Zhejiang	East	2017	2015-2019	human	40	B	Derby	Derby	Derby
XXB1615	SAMN21890074	Shanghai	East	2017	2015-2019	human	40	B	Derby	Derby	Derby
XXB1717	SAMN21890111	Hubei	Central	2017	2015-2019	chicken	40	B	Derby	Derby	Derby
XXB173	SAMN21890124	Shanghai	East	2013	2010-2014	human	40	B	Derby	Derby	Derby
XXB1732	SAMN21890127	Hubei	Central	2017	2015-2019	chicken	40	B	Derby	Derby	Derby
XXB174	SAMN21890135	Shanghai	East	2013	2010-2014	human	40	B	Derby	Derby	Derby
XXB1808	SAMN21890170	Guangxi	South	2017	2015-2019	chicken	40	B	Derby	Derby	Derby
XXB19	SAMN21890242	Chongqing	South-West	2016	2015-2019	human	40	B	Derby	Derby	Derby
XXB269	SAMN21890328	Chongqing	South-West	2014	2010-2014	human	40	B	Derby	Derby	Derby
XXB321	SAMN21890387	Shanghai	East	2013	2010-2014	human	40	B	Derby	Derby	Derby
XXB322	SAMN21890388	Shanghai	East	2013	2010-2014	human	40	B	Derby	Derby	Derby
XXB323	SAMN21890389	Shanghai	East	2013	2010-2014	human	40	B	Derby	Derby	Derby
XXB330	SAMN21890397	Shanghai	East	2014	2010-2014	human	40	B	Derby	Derby	Derby
XXB337	SAMN21890404	Shanghai	East	2006	2005-2009	chicken	40	B	Derby	Derby	Derby
XXB761	SAMN21890845	Shanghai	East	2014	2010-2014	human	40	B	Derby	Derby	Derby
XXB814	SAMN21890893	Shanghai	East	2015	2015-2019	human	40	B	Derby	Derby	Derby
XXB1015	SAMN21889511	Guangxi	South	2013	2010-2014	human	42	B	Paratyphi B var. Java	I 4:b:-	Paratyphi B var. Java
XXB1037	SAMN21889531	Shanghai	East	2007	2005-2009	pig	42	B	Paratyphi B var. Java	I 4:b:-	Paratyphi B var. Java
XXB1038	SAMN21889532	Shanghai	East	2007	2005-2009	chicken	42	B	Paratyphi B var. Java	I 4:b:-	Paratyphi B var. Java
XXB1039	SAMN21889533	Shanghai	East	2007	2005-2009	pig	42	B	Paratyphi B var. Java	I 4:b:-	Paratyphi B var. Java
XXB1061	SAMN21889555	Shanghai	East	2010	2010-2014	environment	42	B	Paratyphi B var. Java	I 4:b:-	Paratyphi B var. Java
XXB1075	SAMN21889569	Shanghai	East	2010	2010-2014	aquatic animal	42	B	Paratyphi B var. Java	I 4:b:-	Paratyphi B var. Java
XXB1101	SAMN21889594	Shanghai	East	2012	2010-2014	environment	42	B	Paratyphi B var. Java	I 4:b:-	Paratyphi B var. Java
XXB1112	SAMN21889605	Shanghai	East	2012	2010-2014	aquatic animal	42	B	Paratyphi B var. Java	I 4:b:-	Paratyphi B var. Java
XXB1131	SAMN21889621	Shanghai	East	2013	2010-2014	environment	42	B	Paratyphi B var. Java	I 4:b:-	Paratyphi B var. Java
XXB1132	SAMN21889622	Shanghai	East	2013	2010-2014	aquatic animal	42	B	Paratyphi B var. Java	I 4:b:-	Paratyphi B var. Java
XXB1133	SAMN21889623	Shanghai	East	2013	2010-2014	aquatic animal	42	B	Paratyphi B var. Java	I 4:b:-	Paratyphi B var. Java
XXB1143	SAMN21889632	Shanghai	East	2013	2010-2014	environment	42	B	Paratyphi B var. Java	I 4:b:-	Paratyphi B var. Java
XXB1145	SAMN21889634	Shanghai	East	2013	2010-2014	environment	42	B	Paratyphi B var. Java	I 4:b:-	Paratyphi B var. Java
XXB1154	SAMN21889644	Shanghai	East	2013	2010-2014	aquatic animal	42	B	Paratyphi B var. Java	I 4:b:-	Paratyphi B var. Java
XXB1172	SAMN21889661	Shanghai	East	2013	2010-2014	cattle	42	B	Paratyphi B var. Java	I 4:b:-	Paratyphi B var. Java
XXB1174	SAMN21889663	Shanghai	East	2014	2010-2014	aquatic animal	42	B	Paratyphi B var. Java	I 4:b:-	Paratyphi B var. Java
XXB1189	SAMN21889678	Shanghai	East	2014	2010-2014	chicken	42	B	Paratyphi B var. Java	I 4:b:-	Paratyphi B var. Java
XXB1195	SAMN21889685	Shanghai	East	2014	2010-2014	chicken	42	B	Paratyphi B var. Java	I 4:b:-	Paratyphi B var. Java
XXB1196	SAMN21889686	Shanghai	East	2014	2010-2014	aquatic animal	42	B	Paratyphi B var. Java	I 4:b:-	Paratyphi B var. Java
XXB1238	SAMN21889730	Sichuan	South-West	2014	2010-2014	chicken	42	B	Paratyphi B var. Java	I 4:b:-	Paratyphi B var. Java
XXB1242	SAMN21889735	Sichuan	South-West	2014	2010-2014	chicken	42	B	Paratyphi B var. Java	I 4:b:-	Paratyphi B var. Java
XXB1243	SAMN21889736	Sichuan	South-West	2014	2010-2014	Environment	42	B	Paratyphi B var. Java	I 4:b:-	Paratyphi B var. Java
XXB1328	SAMN21889821	Shanghai	East	2016	2015-2019	human	42	B	Paratyphi B var. Java	I 4:b:-	Paratyphi B var. Java
XXB1339	SAMN21889830	Hubei	Central	2014	2010-2014	human	42	B	Paratyphi B var. Java	I 4:b:-	Paratyphi B var. Java
XXB1351	SAMN21889840	Shanghai	East	2016	2015-2019	human	42	B	Paratyphi B var. Java	I 4:b:-	I 1,4,[5],12:b:-
XXB1364	SAMN21889851	Shanghai	East	2016	2015-2019	human	42	B	Paratyphi B var. Java	I 4:b:-	I 1,4,[5],12:b:-
XXB1379	SAMN21889864	Guangxi	South	2017	2015-2019	human	42	B	Paratyphi B var. Java	I 4:b:-	Paratyphi B var. Java
XXB1384	SAMN21889870	Shanghai	East	2017	2015-2019	human	42	B	Paratyphi B var. Java	I 4:b:-	Paratyphi B var. Java
XXB1409	SAMN21889898	Shanghai	East	2017	2015-2019	human	42	B	Paratyphi B var. Java	I 4:b:-	Paratyphi B var. Java
XXB1572	SAMN21890028	Shanghai	East	2017	2015-2019	human	42	B	Paratyphi B var. Java	I 4:b:-	Paratyphi B var. Java
XXB1840	SAMN21890204	Shanghai	East	2013	2010-2014	human	42	B	Paratyphi B var. Java	I 4:b:-	Paratyphi B var. Java
XXB1893	SAMN21890236	Henan	Central	2017	2015-2019	human	42	B	Paratyphi B var. Java	I 4:b:-	Paratyphi B var. Java
XXB307	SAMN21890371	Shanghai	East	2011	2010-2014	human	42	B	Paratyphi B var. Java	I 4:b:-	Paratyphi B var. Java
XXB571	SAMN21890654	Shanghai	East	2005	2005-2009	human	42	B	Paratyphi B var. Java	I 4:b:-	Paratyphi B var. Java
XXB572	SAMN21890655	Shanghai	East	2005	2005-2009	human	42	B	Paratyphi B var. Java	I 4:b:-	Paratyphi B var. Java
XXB573	SAMN21890656	Shanghai	East	2006	2005-2009	human	42	B	Paratyphi B var. Java	I 4:b:-	Paratyphi B var. Java
XXB597	SAMN21890681	Shanghai	East	2007	2005-2009	human	42	B	Paratyphi B var. Java	I 4:b:-	Paratyphi B var. Java
XXB603	SAMN21890689	Shanghai	East	2007	2005-2009	human	42	B	Paratyphi B var. Java	I 4:b:-	Paratyphi B var. Java
XXB605	SAMN21890691	Shanghai	East	2007	2005-2009	human	42	B	Paratyphi B var. Java	I 4:b:-	Paratyphi B var. Java
XXB611	SAMN21890698	Shanghai	East	2008	2005-2009	human	42	B	Paratyphi B var. Java	I 4:b:-	Paratyphi B var. Java
XXB612	SAMN21890699	Shanghai	East	2008	2005-2009	human	42	B	Paratyphi B var. Java	I 4:b:-	Paratyphi B var. Java
XXB628	SAMN21890714	Shanghai	East	2010	2010-2014	human	42	B	Paratyphi B var. Java	I 4:b:-	Paratyphi B var. Java
XXB635	SAMN21890722	Shanghai	East	2010	2010-2014	human	42	B	Paratyphi B var. Java	I 4:b:-	Paratyphi B var. Java
XXB636	SAMN21890723	Shanghai	East	2010	2010-2014	human	42	B	Paratyphi B var. Java	I 4:b:-	Paratyphi B var. Java
XXB651	SAMN21890739	Shanghai	East	2011	2010-2014	human	42	B	Paratyphi B var. Java	I 4:b:-	Paratyphi B var. Java
XXB660	SAMN21890747	Shanghai	East	2011	2010-2014	human	42	B	Paratyphi B var. Java	I 4:b:-	Paratyphi B var. Java
XXB661	SAMN21890748	Shanghai	East	2011	2010-2014	human	42	B	Paratyphi B var. Java	I 4:b:-	Paratyphi B var. Java
XXB667	SAMN21890754	Shanghai	East	2011	2010-2014	human	42	B	Paratyphi B var. Java	I 4:b:-	Paratyphi B var. Java
XXB675	SAMN21890763	Shanghai	East	2012	2010-2014	human	42	B	Paratyphi B var. Java	I 4:b:-	Paratyphi B var. Java
XXB676	SAMN21890764	Shanghai	East	2012	2010-2014	human	42	B	Paratyphi B var. Java	I 4:b:-	Paratyphi B var. Java
XXB680	SAMN21890769	Shanghai	East	2012	2010-2014	human	42	B	Paratyphi B var. Java	I 4:b:-	Paratyphi B var. Java
XXB683	SAMN21890772	Shanghai	East	2012	2010-2014	human	42	B	Paratyphi B var. Java	I 4:b:-	Paratyphi B var. Java
XXB692	SAMN21890779	Shanghai	East	2013	2010-2014	human	42	B	Paratyphi B var. Java	I 4:b:-	Paratyphi B var. Java
XXB694	SAMN21890781	Shanghai	East	2013	2010-2014	human	42	B	Paratyphi B var. Java	I 4:b:-	Paratyphi B var. Java
XXB698	SAMN21890783	Shanghai	East	2013	2010-2014	human	42	B	Paratyphi B var. Java	I 4:b:-	Paratyphi B var. Java
XXB699	SAMN21890784	Shanghai	East	2013	2010-2014	human	42	B	Paratyphi B var. Java	I 4:b:-	Paratyphi B var. Java
XXB724	SAMN21890806	Shanghai	East	2013	2010-2014	human	42	B	Paratyphi B var. Java	I 4:b:-	Paratyphi B var. Java
XXB725	SAMN21890807	Shanghai	East	2013	2010-2014	human	42	B	Paratyphi B var. Java	I 4:b:-	Paratyphi B var. Java
XXB727	SAMN21890809	Shanghai	East	2013	2010-2014	human	42	B	Paratyphi B var. Java	I 4:b:-	Paratyphi B var. Java
XXB728	SAMN21890810	Shanghai	East	2013	2010-2014	human	42	B	Paratyphi B var. Java	I 4:b:-	Paratyphi B var. Java
XXB730	SAMN21890813	Shanghai	East	2013	2010-2014	human	42	B	Paratyphi B var. Java	I 4:b:-	Paratyphi B var. Java
XXB732	SAMN21890815	Shanghai	East	2013	2010-2014	human	42	B	Paratyphi B var. Java	I 4:b:-	Paratyphi B var. Java
XXB740	SAMN21890823	Shanghai	East	2013	2010-2014	human	42	B	Paratyphi B var. Java	I 4:b:-	Paratyphi B var. Java
XXB741	SAMN21890824	Shanghai	East	2013	2010-2014	human	42	B	Paratyphi B var. Java	I 4:b:-	Paratyphi B var. Java
XXB746	SAMN21890829	Shanghai	East	2013	2010-2014	human	42	B	Paratyphi B var. Java	I 4:b:-	Paratyphi B var. Java
XXB750	SAMN21890833	Shanghai	East	2014	2010-2014	human	42	B	Paratyphi B var. Java	I 4:b:-	Paratyphi B var. Java
XXB751	SAMN21890834	Shanghai	East	2014	2010-2014	human	42	B	Paratyphi B var. Java	I 4:b:-	Paratyphi B var. Java
XXB755	SAMN21890838	Shanghai	East	2014	2010-2014	human	42	B	Paratyphi B var. Java	I 4:b:-	Paratyphi B var. Java
XXB760	SAMN21890844	Shanghai	East	2014	2010-2014	human	42	B	Paratyphi B var. Java	I 4:b:-	Paratyphi B var. Java
XXB783	SAMN21890863	Shanghai	East	2014	2010-2014	human	42	B	Paratyphi B var. Java	I 4:b:-	Paratyphi B var. Java
XXB796	SAMN21890874	Shanghai	East	2015	2015-2019	human	42	B	Paratyphi B var. Java	I 4:b:-	Paratyphi B var. Java
XXB806	SAMN21890886	Shanghai	East	2015	2015-2019	human	42	B	Paratyphi B var. Java	I 4:b:-	Paratyphi B var. Java
XXB808	SAMN21890888	Shanghai	East	2015	2015-2019	human	42	B	Paratyphi B var. Java	I 4:b:-	Paratyphi B var. Java
XXB810	SAMN21890890	Shanghai	East	2015	2015-2019	human	42	B	Paratyphi B var. Java	I 4:b:-	Paratyphi B var. Java
XXB817	SAMN21890896	Shanghai	East	2015	2015-2019	human	42	B	Paratyphi B var. Java	I 4:b:-	Paratyphi B var. Java
XXB832	SAMN21890910	Shanghai	East	2015	2015-2019	human	42	B	I 1,4,[5],12:b:-	I 4:b:-	I 1,4,[5],12:b:-
XXB833	SAMN21890911	Shanghai	East	2015	2015-2019	human	42	B	I 1,4,[5],12:b:-	I 4:b:-	I 1,4,[5],12:b:-
XXB850	SAMN21890927	Xinjiang	North-West	2015	2015-2019	human	42	B	Paratyphi B var. Java	I 4:b:-	Paratyphi B var. Java
XXB863	SAMN21890940	Shanghai	East	2016	2015-2019	human	42	B	Paratyphi B var. Java	I 4:b:-	Paratyphi B var. Java
XXB864	SAMN21890941	Shanghai	East	2016	2015-2019	human	42	B	Paratyphi B var. Java	I 4:b:-	Paratyphi B var. Java
XXB867	SAMN21890944	Shanghai	East	2016	2015-2019	human	42	B	Paratyphi B var. Java	I 4:b:-	Paratyphi B var. Java
XXB868	SAMN21890945	Shanghai	East	2016	2015-2019	human	42	B	Paratyphi B var. Java	I 4:b:-	Paratyphi B var. Java
XXB908	SAMN21890985	Shanghai	East	2016	2015-2019	human	42	B	Paratyphi B var. Java	I 4:b:-	Paratyphi B var. Java
XXB953	SAMN21891029	Shanghai	East	2016	2015-2019	human	42	B	Paratyphi B var. Java	I 4:b:-	Paratyphi B var. Java
XXB954	SAMN21891030	Shanghai	East	2016	2015-2019	human	42	B	Paratyphi B var. Java	I 4:b:-	Paratyphi B var. Java
XXB984	SAMN21891057	Guangxi	South	2016	2015-2019	human	42	B	Paratyphi B var. Java	I 4:b:-	I 1,4,[5],12:b:-
XXB1044	SAMN21889538	Shanghai	East	2008	2005-2009	aquatic animal	43	B	Paratyphi B var. Java	Paratyphi B var. Java	Paratyphi B var. Java
XXB1327	SAMN21889820	Fujian	East	2016	2015-2019	human	43	B	Paratyphi B	Paratyphi B var. Java	Paratyphi B var. Java	Recorded as Paratyphi B in our previous paper.
XXB221	SAMN21890277	Fujian	East	2014	2010-2014	human	43	B	Paratyphi B	Paratyphi B var. Java	Paratyphi B var. Java	Recorded as Paratyphi B in our previous paper.
XXB308	SAMN21890372	Shanghai	East	2011	2010-2014	human	43	B	Paratyphi B var. Java	Paratyphi B var. Java	Paratyphi B var. Java
XXB613	SAMN21890700	Shanghai	East	2008	2005-2009	human	43	B	Paratyphi B var. Java	Paratyphi B var. Java	Paratyphi B var. Java
XXB614	SAMN21890701	Shanghai	East	2008	2005-2009	human	43	B	Paratyphi B var. Java	Paratyphi B var. Java	Paratyphi B var. Java
XXB657	SAMN21890743	Shanghai	East	2011	2010-2014	human	43	B	Paratyphi B var. Java	Paratyphi B var. Java	Paratyphi B var. Java
XXB662	SAMN21890749	Shanghai	East	2011	2010-2014	human	43	B	Paratyphi B var. Java	Paratyphi B var. Java	Paratyphi B var. Java
XXB663	SAMN21890750	Shanghai	East	2011	2010-2014	human	43	B	Paratyphi B var. Java	Paratyphi B var. Java	Paratyphi B var. Java
XXB664	SAMN21890751	Shanghai	East	2011	2010-2014	human	43	B	Paratyphi B var. Java	Paratyphi B var. Java	Paratyphi B var. Java
XXB665	SAMN21890752	Shanghai	East	2011	2010-2014	human	43	B	Paratyphi B var. Java	Paratyphi B var. Java	Paratyphi B var. Java
XXB666	SAMN21890753	Shanghai	East	2011	2010-2014	human	43	B	Paratyphi B var. Java	Paratyphi B var. Java	Paratyphi B var. Java
XXB693	SAMN21890780	Shanghai	East	2013	2010-2014	human	43	B	Paratyphi B	Paratyphi B var. Java	Paratyphi B var. Java	Recorded as Paratyphi B in our previous paper.
XXB837	SAMN21890914	Fujian	East	2013	2010-2014	human	43	B	Paratyphi B	Paratyphi B var. Java	Paratyphi B var. Java	Recorded as Paratyphi B in our previous paper.
XXB840	SAMN21890917	Fujian	East	2015	2015-2019	human	43	B	Paratyphi B	Paratyphi B var. Java	Paratyphi B var. Java	Recorded as Paratyphi B in our previous paper.
XXB841	SAMN21890918	Fujian	East	2015	2015-2019	human	43	B	Paratyphi B var. Java	Paratyphi B var. Java	Paratyphi B var. Java
XXB842	SAMN21890919	Fujian	East	2015	2015-2019	human	43	B	Paratyphi B	Paratyphi B var. Java	Paratyphi B var. Java	Recorded as Paratyphi B in our previous paper.
XXB843	SAMN21890920	Fujian	East	2016	2015-2019	human	43	B	Paratyphi B	Paratyphi B var. Java	Paratyphi B var. Java	Recorded as Paratyphi B in our previous paper.
XXB903	SAMN21890980	Fujian	East	2016	2015-2019	human	43	B	Paratyphi B var. Java	Paratyphi B var. Java	Paratyphi B var. Java
XXB928	SAMN21891005	Shanghai	East	2016	2015-2019	human	43	B	Paratyphi B var. Java	Paratyphi B var. Java	Paratyphi B var. Java
XXB932	SAMN21891008	Fujian	East	2016	2015-2019	human	43	B	Paratyphi B	Paratyphi B var. Java	Paratyphi B var. Java
XXB934	SAMN21891010	Fujian	East	2016	2015-2019	human	43	B	Paratyphi B	Paratyphi B var. Java	Paratyphi B var. Java
XXB1001	SAMN21889502	Guangxi	South	2016	2015-2019	human	45	C2-C3	Newport	Newport	Newport
XXB1330	SAMN21889824	Hubei	Central	2013	2010-2014	human	46	C2-C3	Newport	Newport	Newport
XXB1402	SAMN21889891	Shanghai	East	2017	2015-2019	human	46	C2-C3	Newport	Newport	Newport
XXB1894	SAMN21890237	Shanghai	East	2017	2015-2019	human	46	C2-C3	Newport	Newport	Newport
XXB150	SAMN21889971	Shanghai	East	2011	2010-2014	human	48	D1	Panama	Panama	Panama
XXB691	SAMN21890778	Shanghai	East	2013	2010-2014	human	48	D1	Panama	Panama	Panama
XXB1620	SAMN21890080	Shaanxi	North-West	2017	2015-2019	human	49	B	Saintpaul	Saintpaul	Saintpaul
XXB1623	SAMN21890082	Shaanxi	North-West	2017	2015-2019	human	49	B	Saintpaul	Saintpaul	Saintpaul
XXB226	SAMN21890282	Fujian	East	2015	2015-2019	human	50	B	Saintpaul	Saintpaul	Saintpaul
XXB278	SAMN21890338	Chongqing	South-West	2014	2010-2014	human	50	B	Saintpaul	Saintpaul	Saintpaul
XXB1294	SAMN21889789	Shandong	East	2016	2015-2019	environment	64	E1	Anatum	Anatum	Anatum
XXB1530	SAMN21889984	Chongqing	South-West	2017	2015-2019	human	64	E1	Anatum	Anatum	Anatum
XXB1608	SAMN21890066	Shanghai	East	2017	2015-2019	human	64	E1	Anatum	Anatum	Anatum
XXB1733	SAMN21890128	Hubei	Central	2017	2015-2019	chicken	64	E1	Anatum	Anatum	Anatum
XXB1790	SAMN21890160	Jiangsu	East	2017	2015-2019	pig	64	E1	Anatum	Anatum	Anatum
XXB970	SAMN21891044	Guangxi	South	2013	2010-2014	human	64	E1	Anatum	Anatum	Anatum
XXB1057	SAMN21889551	Shanghai	East	2009	2005-2009	feed	65	B	Brandenburg	Brandenburg	Brandenburg
XXB1249	SAMN21889742	Guangdong	South	2016	2015-2019	pig	65	B	Brandenburg	Brandenburg	Brandenburg
XXB1362	SAMN21889849	Shanghai	East	2016	2015-2019	human	65	B	Brandenburg	Brandenburg	Brandenburg
XXB1363	SAMN21889850	Shanghai	East	2016	2015-2019	human	65	B	Brandenburg	Brandenburg	Brandenburg
XXB207	SAMN21890262	Hubei	Central	2013	2010-2014	human	65	B	Brandenburg	Brandenburg	Brandenburg
XXB753	SAMN21890836	Shanghai	East	2014	2010-2014	human	65	B	Brandenburg	Brandenburg	Brandenburg
XXB869	SAMN21890946	Shanghai	East	2017	2015-2019	human	65	B	Brandenburg	Brandenburg	Brandenburg
XXB875	SAMN21890952	Shanghai	East	2016	2015-2019	human	65	B	Brandenburg	Brandenburg	Brandenburg
XXB962	SAMN21891038	Guangxi	South	2009	2005-2009	human	65	B	Brandenburg	Brandenburg	Brandenburg
XXB119	SAMN21889679	Guangxi	South	2016	2015-2019	human	68	C1	Choleraesuis	Choleraesuis	Choleraesuis
XXB122	SAMN21889712	Fujian	East	2007	2005-2009	human	68	C1	Choleraesuis	Choleraesuis	Choleraesuis
XXB123	SAMN21889723	Shanghai	East	2010	2010-2014	human	68	C1	Choleraesuis	Choleraesuis	Choleraesuis
XXB124	SAMN21889732	Shanghai	East	2009	2005-2009	human	68	C1	Choleraesuis	Choleraesuis	Choleraesuis
XXB125	SAMN21889743	Shanghai	East	2010	2010-2014	human	68	C1	Choleraesuis	Choleraesuis	Choleraesuis
XXB127	SAMN21889764	Shanghai	East	2010	2010-2014	human	68	C1	Choleraesuis	Choleraesuis	Choleraesuis
XXB132	SAMN21889814	Shanghai	East	2010	2010-2014	human	68	C1	Choleraesuis	Choleraesuis	Choleraesuis
XXB133	SAMN21889823	Shanghai	East	2010	2010-2014	human	68	C1	Choleraesuis	Choleraesuis	Choleraesuis
XXB134	SAMN21889831	Shanghai	East	2010	2010-2014	human	68	C1	Choleraesuis	Choleraesuis	Choleraesuis
XXB1381	SAMN21889867	Guangxi	South	2016	2015-2019	human	68	C1	Choleraesuis	Choleraesuis	Choleraesuis
XXB139	SAMN21889876	Shanghai	East	2011	2010-2014	human	68	C1	Choleraesuis	Choleraesuis	Choleraesuis
XXB140	SAMN21889888	Shanghai	East	2011	2010-2014	human	68	C1	Choleraesuis	Choleraesuis	Choleraesuis
XXB141	SAMN21889899	Shanghai	East	2011	2010-2014	human	68	C1	Choleraesuis	Choleraesuis	Choleraesuis
XXB1418	SAMN21889906	Fujian	East	2007	2005-2009	human	68	C1	Choleraesuis	Choleraesuis	Choleraesuis
XXB142	SAMN21889908	Shanghai	East	2011	2010-2014	human	68	C1	Choleraesuis	Choleraesuis	Choleraesuis
XXB143	SAMN21889915	Shanghai	East	2011	2010-2014	human	68	C1	Choleraesuis	Choleraesuis	Choleraesuis
XXB1469	SAMN21889940	Guangdong	South	2014	2010-2014	pig	68	C1	Choleraesuis	Choleraesuis	Choleraesuis
XXB1470	SAMN21889942	Guangdong	South	2014	2010-2014	pig	68	C1	Choleraesuis	Choleraesuis	Choleraesuis
XXB1471	SAMN21889943	Guangdong	South	2014	2010-2014	pig	68	C1	Choleraesuis	Choleraesuis	Choleraesuis
XXB1472	SAMN21889944	Guangdong	South	2014	2010-2014	pig	68	C1	Choleraesuis	Choleraesuis	Choleraesuis
XXB1473	SAMN21889945	Guangdong	South	2014	2010-2014	pig	68	C1	Choleraesuis	Choleraesuis	Choleraesuis
XXB1475	SAMN21889946	Guangdong	South	2014	2010-2014	pig	68	C1	Choleraesuis	Choleraesuis	Choleraesuis
XXB1476	SAMN21889947	Guangdong	South	2014	2010-2014	pig	68	C1	Choleraesuis	Choleraesuis	Choleraesuis
XXB1477	SAMN21889948	Hubei	Central	2014	2010-2014	pig	68	C1	Choleraesuis	Choleraesuis	Choleraesuis
XXB1478-704	SAMN21889949	Hubei	Central	2014	2010-2014	pig	68	C1	Choleraesuis	Choleraesuis	Choleraesuis
XXB1479	SAMN21889950	Guangdong	South	2014	2010-2014	pig	68	C1	Choleraesuis	Choleraesuis	Choleraesuis
XXB1480	SAMN21889952	Guangdong	South	2014	2010-2014	pig	68	C1	Choleraesuis	Choleraesuis	Choleraesuis
XXB1482	SAMN21889953	Hubei	Central	2017	2015-2019	pig	68	C1	Choleraesuis	Choleraesuis	Choleraesuis
XXB1483	SAMN21889954	Hubei	Central	2017	2015-2019	pig	68	C1	Choleraesuis	Choleraesuis	Choleraesuis
XXB1484	SAMN21889955	Guangdong	South	2017	2015-2019	pig	68	C1	Choleraesuis	Choleraesuis	Choleraesuis
XXB1485	SAMN21889956	Zhejiang	East	2014	2010-2014	pig	68	C1	Choleraesuis	Choleraesuis	Choleraesuis
XXB1486	SAMN21889957	Guangdong	South	2013	2010-2014	pig	68	C1	Choleraesuis	Choleraesuis	Choleraesuis
XXB1487	SAMN21889958	Guangdong	South	2013	2010-2014	pig	68	C1	Choleraesuis	Choleraesuis	Choleraesuis
XXB1488	SAMN21889959	Guangdong	South	2013	2010-2014	pig	68	C1	Choleraesuis	Choleraesuis	Choleraesuis
XXB151	SAMN21889972	Shanghai	East	2011	2010-2014	human	68	C1	Choleraesuis	Choleraesuis	Choleraesuis
XXB157	SAMN21890025	Shanghai	East	2011	2010-2014	human	68	C1	Choleraesuis	Choleraesuis	Choleraesuis
XXB160	SAMN21890058	Shanghai	East	2011	2010-2014	human	68	C1	Choleraesuis	Choleraesuis	Choleraesuis
XXB165	SAMN21890092	Shanghai	East	2012	2010-2014	human	68	C1	Choleraesuis	Choleraesuis	Choleraesuis
XXB167	SAMN21890094	Shanghai	East	2012	2010-2014	human	68	C1	Choleraesuis	Choleraesuis	Choleraesuis
XXB172	SAMN21890114	Shanghai	East	2012	2010-2014	human	68	C1	Choleraesuis	Choleraesuis	Choleraesuis
XXB1825	SAMN21890188	Guangxi	South	2007	2005-2009	human	68	C1	Choleraesuis	Choleraesuis	Choleraesuis
XXB185	SAMN21890206	Shanghai	East	2013	2010-2014	human	68	C1	Choleraesuis	Choleraesuis	Choleraesuis
XXB186	SAMN21890209	Shanghai	East	2013	2010-2014	human	68	C1	Choleraesuis	Choleraesuis	Choleraesuis
XXB2	SAMN21890253	Shanghai	East	2016	2015-2019	human	68	C1	Choleraesuis	Choleraesuis	Choleraesuis
XXB227	SAMN21890283	Fujian	East	2015	2015-2019	human	68	C1	Choleraesuis	Choleraesuis	Choleraesuis
XXB260	SAMN21890319	Chongqing	South-West	2013	2010-2014	human	68	C1	Choleraesuis	Choleraesuis	Choleraesuis
XXB36	SAMN21890427	Guangxi	South	2006	2005-2009	human	68	C1	Choleraesuis	Choleraesuis	Choleraesuis
XXB37	SAMN21890438	Guangxi	South	2007	2005-2009	human	68	C1	Choleraesuis	Choleraesuis	Choleraesuis
XXB38	SAMN21890449	Guangxi	South	2007	2005-2009	human	68	C1	Choleraesuis	Choleraesuis	Choleraesuis
XXB39	SAMN21890460	Guangxi	South	2007	2005-2009	human	68	C1	Choleraesuis	Choleraesuis	Choleraesuis
XXB4	SAMN21890471	Shanghai	East	2016	2015-2019	human	68	C1	Choleraesuis	Choleraesuis	Choleraesuis
XXB40	SAMN21890472	Guangxi	South	2007	2005-2009	human	68	C1	Choleraesuis	Choleraesuis	Choleraesuis
XXB41	SAMN21890482	Guangxi	South	2007	2005-2009	human	68	C1	Choleraesuis	Choleraesuis	Choleraesuis
XXB42	SAMN21890493	Guangxi	South	2007	2005-2009	human	68	C1	Choleraesuis	Choleraesuis	Choleraesuis
XXB43	SAMN21890504	Guangxi	South	2007	2005-2009	human	68	C1	Choleraesuis	Choleraesuis	Choleraesuis
XXB44	SAMN21890515	Guangxi	South	2007	2005-2009	human	68	C1	Choleraesuis	Choleraesuis	Choleraesuis
XXB45	SAMN21890526	Guangxi	South	2007	2005-2009	human	68	C1	Choleraesuis	Choleraesuis	Choleraesuis
XXB47	SAMN21890547	Guangxi	South	2008	2005-2009	human	68	C1	Choleraesuis	Choleraesuis	Choleraesuis
XXB50	SAMN21890579	Guangxi	South	2009	2005-2009	human	68	C1	Choleraesuis	Choleraesuis	Choleraesuis
XXB52	SAMN21890601	Guangxi	South	2009	2005-2009	human	68	C1	Choleraesuis	Choleraesuis	Choleraesuis
XXB53	SAMN21890612	Guangxi	South	2010	2010-2014	human	68	C1	Choleraesuis	Choleraesuis	Choleraesuis
XXB54	SAMN21890623	Guangxi	South	2010	2010-2014	human	68	C1	Choleraesuis	Choleraesuis	Choleraesuis
XXB55	SAMN21890632	Guangxi	South	2011	2010-2014	human	68	C1	Choleraesuis	Choleraesuis	Choleraesuis
XXB76	SAMN21890843	Guangxi	South	2016	2015-2019	human	68	C1	Choleraesuis	Choleraesuis	Choleraesuis
XXB78	SAMN21890860	Guangxi	South	2016	2015-2019	human	68	C1	Choleraesuis	Choleraesuis	Choleraesuis
XXB788	SAMN21890867	Guangxi	South	2007	2005-2009	human	68	C1	Choleraesuis	Choleraesuis	Choleraesuis
XXB79	SAMN21890869	Guangxi	South	2012	2010-2014	human	68	C1	Choleraesuis	Choleraesuis	Choleraesuis
XXB793	SAMN21890871	Guangxi	South	2014	2010-2014	human	68	C1	Choleraesuis	Choleraesuis	Choleraesuis
XXB1022	SAMN21889518	Guangxi	South	2014	2010-2014	human	71	B	Derby	Derby	Derby
XXB1107	SAMN21889600	Shanghai	East	2012	2010-2014	environment	71	B	Derby	Derby	Derby
XXB645	SAMN21890733	Shanghai	East	2011	2010-2014	human	71	B	Derby	Derby	Derby
XXB967	SAMN21891042	Guangxi	South	2010	2010-2014	human	71	B	Derby	Derby	Derby
XXB1184	SAMN21889673	Shanghai	East	2014	2010-2014	aquatic animal	82	C2-C3	Muenchen	Muenchen	Muenchen
XXB686	SAMN21890774	Shanghai	East	2012	2010-2014	human	82	C2-C3	Muenchen	Muenchen	Muenchen
XXB1084	SAMN21889578	Shanghai	East	2011	2010-2014	environment	83	C2-C3	Muenchen	Muenchen	Muenchen
XXB1286	SAMN21889781	Sichuan	South-West	2013	2010-2014	pig	83	C2-C3	Muenchen	Muenchen	Muenchen
XXB1306	SAMN21889799	Shanghai	East	2016	2015-2019	aquatic animal	83	C2-C3	Muenchen	Muenchen	Muenchen
XXB610	SAMN21890697	Shanghai	East	2008	2005-2009	human	83	C2-C3	Muenchen	Muenchen	Muenchen
XXB126	SAMN21889753	Shanghai	East	2010	2010-2014	human	85	A	Paratyphi A	Paratyphi A	Paratyphi A
XXB131	SAMN21889803	Shanghai	East	2010	2010-2014	human	85	A	Paratyphi A	Paratyphi A	Paratyphi A
XXB1370	SAMN21889855	Shanxi	North	2014	2010-2014	human	85	A	Paratyphi A	Paratyphi A	Paratyphi A
XXB1371	SAMN21889856	Shanxi	North	2014	2010-2014	human	85	A	Paratyphi A	I -:a:-	Paratyphi A
XXB1373	SAMN21889858	Shanxi	North	2016	2015-2019	human	85	A	Paratyphi A	Paratyphi A	Paratyphi A
XXB1382	SAMN21889868	Guangxi	South	2017	2015-2019	human	85	A	Paratyphi A	Paratyphi A	Paratyphi A
XXB1389	SAMN21889875	Guangxi	South	2017	2015-2019	human	85	A	Paratyphi A	Paratyphi A	Paratyphi A
XXB1395	SAMN21889882	Guangxi	South	2017	2015-2019	human	85	A	Paratyphi A	Paratyphi A	Paratyphi A
XXB1397	SAMN21889884	Guangxi	South	2017	2015-2019	human	85	A	Paratyphi A	Paratyphi A	Paratyphi A
XXB1398	SAMN21889885	Guangxi	South	2017	2015-2019	human	85	A	Paratyphi A	Paratyphi A	Paratyphi A
XXB1399	SAMN21889886	Guangxi	South	2017	2015-2019	human	85	A	Paratyphi A	Paratyphi A	Paratyphi A
XXB1400	SAMN21889889	Guangxi	South	2017	2015-2019	human	85	A	Paratyphi A	Paratyphi A	Paratyphi A
XXB145	SAMN21889923	Shanghai	East	2011	2010-2014	human	85	A	Paratyphi A	Paratyphi A	Paratyphi A
XXB1591	SAMN21890048	Zhejiang	East	2017	2015-2019	human	85	A	Paratyphi A	Paratyphi A	Paratyphi A
XXB259	SAMN21890317	Chongqing	South-West	2012	2010-2014	human	85	A	Paratyphi A	Paratyphi A	Paratyphi A
XXB275	SAMN21890335	Chongqing	South-West	2014	2010-2014	human	85	A	Paratyphi A	Paratyphi A	Paratyphi A
XXB294	SAMN21890356	Chongqing	South-West	2015	2015-2019	human	85	A	Paratyphi A	Paratyphi A	Paratyphi A
XXB295	SAMN21890357	Chongqing	South-West	2016	2015-2019	human	85	A	Paratyphi A	Paratyphi A	Paratyphi A
XXB670	SAMN21890758	Shanghai	East	2012	2010-2014	human	85	A	Paratyphi A	Paratyphi A	Paratyphi A
XXB704	SAMN21890791	Yunnan	South-West	2012	2010-2014	human	85	A	Paratyphi A	Paratyphi A	Paratyphi A
XXB743	SAMN21890826	Shanghai	East	2013	2010-2014	human	85	A	Paratyphi A	Paratyphi A	Paratyphi A
XXB805	SAMN21890885	Shanghai	East	2015	2015-2019	human	85	A	Paratyphi A	Paratyphi A	Paratyphi A
XXB858	SAMN21890935	Chongqing	South-West	2014	2010-2014	human	85	A	Paratyphi A	Paratyphi A	Paratyphi A
XXB876	SAMN21890953	Guangxi	South	2015	2015-2019	human	85	D1	Sendai	Miami	Miami
XXB9	SAMN21890976	Guangxi	South	2016	2015-2019	human	85	D1	Paratyphi A	Miami	Miami
XXB929	SAMN21891006	Guangxi	South	2016	2015-2019	human	85	D1	Paratyphi A	Miami	Miami
XXB990	SAMN21891062	Guangxi	South	2010	2010-2014	human	85	A	Paratyphi A	Paratyphi A	Paratyphi A
XXB1173	SAMN21889662	Shanghai	East	2014	2010-2014	aquatic animal	86	B	Paratyphi B	Paratyphi B	Paratyphi B
XXB1298	SAMN21889791	Shanghai	East	2016	2015-2019	aquatic animal	86	B	Paratyphi B	Paratyphi B	Paratyphi B
XXB1372	SAMN21889857	Shanxi	North	2016	2015-2019	human	86	B	Paratyphi B	Paratyphi B	Paratyphi B
XXB1374	SAMN21889859	Shanxi	North	2016	2015-2019	human	86	B	Paratyphi B	Paratyphi B	Paratyphi B
XXB1375	SAMN21889860	Shanxi	North	2016	2015-2019	human	86	B	Paratyphi B var. Java	Paratyphi B	Paratyphi B	Recorded as Paratyphi B var. Java in our previous paper.
XXB634	SAMN21890721	Shanghai	East	2010	2010-2014	human	86	B	Paratyphi B	Paratyphi B	Paratyphi B
XXB643	SAMN21890731	Shanghai	East	2011	2010-2014	human	86	B	Paratyphi B	Paratyphi B	Paratyphi B
XXB851	SAMN21890928	Xinjiang	North-West	2015	2015-2019	human	86	B	Paratyphi B	Paratyphi B	Paratyphi B
XXB865	SAMN21890942	Shanghai	East	2016	2015-2019	human	86	B	Paratyphi B	Paratyphi B	Paratyphi B
XXB977	SAMN21891050	Guangxi	South	2015	2015-2019	human	86	B	Paratyphi B	Paratyphi B	Paratyphi B
XXB1034	SAMN21889528	Shanghai	East	2006	2005-2009	aquatic animal	96	B	Schwarzengrund	Schwarzengrund	Schwarzengrund
XXB1040	SAMN21889534	Shanghai	East	2007	2005-2009	chicken	96	B	Schwarzengrund	Schwarzengrund	Schwarzengrund
XXB1041	SAMN21889535	Shanghai	East	2008	2005-2009	aquatic animal	96	B	Schwarzengrund	Schwarzengrund	Schwarzengrund
XXB1042	SAMN21889536	Shanghai	East	2008	2005-2009	aquatic animal	96	B	Schwarzengrund	Schwarzengrund	Schwarzengrund
XXB1069	SAMN21889563	Shanghai	East	2010	2010-2014	aquatic animal	96	B	Schwarzengrund	Schwarzengrund	Schwarzengrund
XXB1121	SAMN21889612	Shanghai	East	2013	2010-2014	environment	96	B	Schwarzengrund	Schwarzengrund	Schwarzengrund
XXB1125	SAMN21889615	Shanghai	East	2013	2010-2014	chicken	96	B	Schwarzengrund	Schwarzengrund	Schwarzengrund
XXB1126	SAMN21889616	Shanghai	East	2013	2010-2014	chicken	96	B	Schwarzengrund	Schwarzengrund	Schwarzengrund
XXB1136-1	SAMN21889625	Shanghai	East	2013	2010-2014	environment	96	B	Schwarzengrund	Schwarzengrund	Schwarzengrund
XXB1156	SAMN21889646	Guangxi	South	2008	2005-2009	aquatic animal	96	B	Schwarzengrund	Schwarzengrund	Schwarzengrund
XXB1186	SAMN21889675	Shanghai	East	2014	2010-2014	pig	96	B	Schwarzengrund	Schwarzengrund	Schwarzengrund
XXB1201	SAMN21889693	Shanghai	East	2015	2015-2019	pig	96	B	Schwarzengrund	Schwarzengrund	Schwarzengrund
XXB1220	SAMN21889713	Shanghai	East	2015	2015-2019	chicken	96	B	Schwarzengrund	Schwarzengrund	Schwarzengrund
XXB1227	SAMN21889720	Henan	Central	2015	2015-2019	chicken	96	B	Schwarzengrund	Schwarzengrund	Schwarzengrund
XXB1292	SAMN21889788	Shandong	East	2017	2015-2019	feed	96	B	Schwarzengrund	Schwarzengrund	Schwarzengrund
XXB1571	SAMN21890027	Shanghai	East	2017	2015-2019	human	96	B	Schwarzengrund	Schwarzengrund	Schwarzengrund
XXB1616	SAMN21890075	Shanghai	East	2017	2015-2019	human	96	B	Schwarzengrund	Schwarzengrund	Schwarzengrund
XXB291	SAMN21890353	Chongqing	South-West	2015	2015-2019	human	96	B	Schwarzengrund	Schwarzengrund	Schwarzengrund
WYN289	SAMN27684474	Shanghai	East	2017	2015-2019	chicken	99	B	Typhimurium	Typhimurium	Typhimurium
WYN293	SAMN27684478	Guangdong	South	2018	2015-2019	chicken	99	B	Typhimurium	Typhimurium	Typhimurium
XXB1244	SAMN21889737	Guangxi	South	2015	2015-2019	aquatic animal	112	C2-C3	Muenchen	Muenchen	Muenchen
XXB1067	SAMN21889561	Shanghai	East	2010	2010-2014	aquatic animal	127	B	Paratyphi B var. Java	Paratyphi B var. Java	Paratyphi B var. Java
XXB1331	SAMN21889825	Hubei	Central	2012	2010-2014	human	127	B	Paratyphi B var. Java	Paratyphi B var. Java	Paratyphi B var. Java
XXB623	SAMN21890710	Shanghai	East	2010	2010-2014	human	127	B	Paratyphi B var. Java	Paratyphi B var. Java	Paratyphi B var. Java
XXB625	SAMN21890711	Shanghai	East	2010	2010-2014	human	127	B	Paratyphi B var. Java	Paratyphi B var. Java	Paratyphi B var. Java
XXB626	SAMN21890712	Shanghai	East	2010	2010-2014	human	127	B	Paratyphi B var. Java	Paratyphi B var. Java	Paratyphi B var. Java
XXB809	SAMN21890889	Shanghai	East	2015	2015-2019	human	127	B	Paratyphi B var. Java	Paratyphi B var. Java	Paratyphi B var. Java
XXB820	SAMN21890899	Shanghai	East	2015	2015-2019	human	127	B	Paratyphi B var. Java	Paratyphi B var. Java	Paratyphi B var. Java
XXB821	SAMN21890900	Shanghai	East	2015	2015-2019	human	127	B	Paratyphi B var. Java	Paratyphi B var. Java	Paratyphi B var. Java
XXB822	SAMN21890901	Shanghai	East	2015	2015-2019	human	127	B	Paratyphi B var. Java	Paratyphi B var. Java	Paratyphi B var. Java
XXB823	SAMN21890902	Shanghai	East	2015	2015-2019	human	127	B	Paratyphi B var. Java	Paratyphi B var. Java	Paratyphi B var. Java
XXB824	SAMN21890903	Shanghai	East	2015	2015-2019	human	127	B	Paratyphi B var. Java	Paratyphi B var. Java	Paratyphi B var. Java
XXB825	SAMN21890904	Shanghai	East	2015	2015-2019	human	127	B	Paratyphi B var. Java	Paratyphi B var. Java	Paratyphi B var. Java
XXB896	SAMN21890972	Shanghai	East	2017	2015-2019	human	127	B	Paratyphi B var. Java	Paratyphi B var. Java	Paratyphi B var. Java
XXB154	SAMN21889993	Shanghai	East	2011	2010-2014	human	129	A	Paratyphi A	Paratyphi A	Paratyphi A
XXB1020	SAMN21889516	Guangxi	South	2013	2010-2014	human	135	B	Paratyphi B var. Java	I 4:b:-	Paratyphi B var. Java
XXB871	SAMN21890948	Shanghai	East	2016	2015-2019	human	135	B	Paratyphi B var. Java	I 4:b:-	Paratyphi B var. Java
XXB120	SAMN21889691	Hubei	Central	2010	2010-2014	human	139	C1	Choleraesuis	Choleraesuis	Choleraesuis
XXB1393	SAMN21889880	Hubei	Central	2010	2010-2014	human	139	C1	Choleraesuis	Choleraesuis	Choleraesuis
XXB1818	SAMN21890181	Hubei	Central	2014	2010-2014	pig	139	C1	Choleraesuis	Choleraesuis	Choleraesuis
XXB210	SAMN21890266	Guangxi	South	2014	2010-2014	human	139	C1	Choleraesuis	Choleraesuis	Choleraesuis
XXB59	SAMN21890673	Guangxi	South	2014	2010-2014	human	139	C1	Choleraesuis	Choleraesuis	Choleraesuis
XXB1139	SAMN21889627	Tianjin	North	2008	2005-2009	feed	142	C2-C3	Bovismorbificans	Bovismorbificans	Bovismorbificans
XXB1140	SAMN21889629	Tianjin	North	2008	2005-2009	feed	142	C2-C3	Bovismorbificans	Bovismorbificans	Bovismorbificans
XXB1540	SAMN21889994	Xinjiang	North-West	2017	2015-2019	human	155	E1	London	London	London
XXB1544	SAMN21889998	Xinjiang	North-West	2017	2015-2019	human	155	E1	London	London	London
XXB1619	SAMN21890078	Shaanxi	North-West	2017	2015-2019	human	155	E1	London	London	London
XXB1630	SAMN21890089	Shaanxi	North-West	2017	2015-2019	human	155	E1	London	London	London
XXB1737	SAMN21890132	Guangdong	South	2017	2015-2019	pig	155	E1	London	London	London
XXB1792	SAMN21890162	Jiangsu	East	2017	2015-2019	pig	155	E1	London	London	London
XXB20	SAMN21890254	Chongqing	South-West	2016	2015-2019	human	155	E1	London	London	London
XXB273	SAMN21890333	Chongqing	South-West	2014	2010-2014	human	155	E1	London	London	London
XXB274	SAMN21890334	Chongqing	South-West	2014	2010-2014	human	155	E1	London	London	London
XXB28	SAMN21890340	Chongqing	South-West	2016	2015-2019	human	155	E1	London	London	London
XXB74	SAMN21890822	Guangxi	South	2016	2015-2019	human	155	E1	London	London	London
XXB802	SAMN21890882	Shanghai	East	2015	2015-2019	human	155	E1	London	London	London
XXB803	SAMN21890883	Shanghai	East	2015	2015-2019	human	155	E1	London	London	London
XXB904	SAMN21890981	Shanghai	East	2016	2015-2019	human	155	E1	London	London	London
XXB12	SAMN21889690	Zhejiang	East	2016	2015-2019	human	166	C2-C3	Newport	Newport	Newport
XXB1607	SAMN21890065	Shanghai	East	2017	2015-2019	human	166	C2-C3	Newport	Newport	Newport
XXB27	SAMN21890329	Chongqing	South-West	2016	2015-2019	human	166	C2-C3	Newport	Newport	Newport
XXB1097	SAMN21889590	Shanghai	East	2012	2010-2014	environment	185	E4	Senftenberg	Senftenberg	Senftenberg
XXB1240	SAMN21889733	Sichuan	South-West	2014	2010-2014	Environment	185	E4	Senftenberg	Senftenberg	Senftenberg
XXB1241	SAMN21889734	Sichuan	South-West	2014	2010-2014	Environment	185	E4	Senftenberg	Senftenberg	Senftenberg
XXB1599	SAMN21890056	Xinjiang	North-West	2017	2015-2019	human	185	E4	Senftenberg	Senftenberg	Senftenberg
XXB811	SAMN21890891	Shanghai	East	2015	2015-2019	human	185	E4	Senftenberg	Senftenberg	Senftenberg
XXB1554	SAMN21890009	Xinjiang	North-West	2017	2015-2019	human	198	C2-C3	Kentucky	Kentucky	Kentucky
XXB1711	SAMN21890106	Shanxi	North	2017	2015-2019	human	198	C2-C3	Kentucky	Kentucky	Kentucky
XXB1734	SAMN21890129	Guangdong	South	2017	2015-2019	pig	198	C2-C3	Kentucky	Kentucky	Kentucky
XXB1740	SAMN21890136	Guangdong	South	2017	2015-2019	duck	198	C2-C3	Kentucky	Kentucky	Kentucky
XXB1880	SAMN21890222	Henan	Central	2017	2015-2019	human	198	C2-C3	Kentucky	Kentucky	Kentucky
XXB584	SAMN21890667	Shanghai	East	2006	2005-2009	human	210	E4	Senftenberg	Senftenberg	Senftenberg
XXB1577	SAMN21890033	Shanghai	East	2017	2015-2019	human	214	C2-C3	Litchfield	Litchfield	Litchfield
XXB1752	SAMN21890149	Shandong	East	2017	2015-2019	chicken	214	C2-C3	Litchfield	Litchfield	Litchfield
XXB1009	SAMN21889507	Guangxi	South	2016	2015-2019	human	216	C1	Isangi	Isangi	Isangi
XXB1017	SAMN21889513	Guangxi	South	2013	2010-2014	human	216	C1	Isangi	Isangi	Isangi
XXB1106	SAMN21889599	Shanghai	East	2012	2010-2014	environment	216	C1	Isangi	Isangi	Isangi
XXB1188	SAMN21889677	Shanghai	East	2014	2010-2014	pig	216	C1	Isangi	Isangi	Isangi
XXB1213	SAMN21889706	Shanghai	East	2015	2015-2019	duck	216	C1	Isangi	Isangi	Isangi
XXB1225	SAMN21889718	Shandong	East	2016	2015-2019	aquatic animal	216	C1	Isangi	Isangi	Isangi
XXB1414	SAMN21889904	Shanghai	East	2017	2015-2019	human	216	C1	Isangi	Isangi	Isangi
XXB734	SAMN21890817	Hubei	Central	2000	2000-2004	human	216	C1	Isangi	Isangi	Isangi
XXB735	SAMN21890818	Hubei	Central	2000	2000-2004	human	216	C1	Isangi	Isangi	Isangi
XXB819	SAMN21890898	Shanghai	East	2015	2015-2019	human	216	C1	Isangi	Isangi	Isangi
XXB862	SAMN21890939	Shandong	East	2016	2015-2019	human	216	C1	Isangi	Isangi	Isangi
XXB1019	SAMN21889515	Guangxi	South	2013	2010-2014	human	217	E4	Senftenberg	Senftenberg	Senftenberg
XXB652	SAMN21890740	Shanghai	East	2011	2010-2014	human	217	E4	Senftenberg	Senftenberg	Senftenberg
XXB1094	SAMN21889587	Guangxi	South	2011	2010-2014	chicken	226	H	Carrau	Carrau	Carrau
XXB1171	SAMN21889660	Shanghai	East	2013	2010-2014	aquatic animal	226	H	Carrau	Carrau	Carrau
XXB1898	SAMN21890240	Shanghai	East	2018	2015-2019	human	226	H	Carrau	Carrau	Carrau
XXB633	SAMN21890720	Shanghai	East	2010	2010-2014	human	226	H	Carrau	Carrau	Carrau
XXB720	SAMN21890802	Shanghai	East	2013	2010-2014	human	226	H	Carrau	Carrau	Carrau
XXB736	SAMN21890819	Shanghai	East	2013	2010-2014	human	226	H	Carrau	Carrau	Carrau
XXB771	SAMN21890853	Shanghai	East	2014	2010-2014	human	226	H	Carrau	Carrau	Carrau
XXB888	SAMN21890965	Guangxi	South	2015	2015-2019	human	226	H	Carrau	Carrau	Carrau
XXB889	SAMN21890966	Guangxi	South	2015	2015-2019	human	226	H	Carrau	Carrau	Carrau
XXB891	SAMN21890968	Guangxi	South	2015	2015-2019	human	226	H	Carrau	Carrau	Carrau
XXB999	SAMN21891070	Guangxi	South	2016	2015-2019	human	226	H	Carrau	Carrau	Carrau
XXB860	SAMN21890937	Shanghai	East	2016	2015-2019	human	233	O:61	IIIb 61:l,v:1,5,7	IIIb 61:l,v:1,5,7	IIIb 61:l,v:1,5,7
XXB1054	SAMN21889548	Shanghai	East	2009	2005-2009	chicken	241	B	Bredeney	Bredeney	Bredeney
XXB1088	SAMN21889581	Shanghai	East	2011	2010-2014	chicken	241	B	Schwarzengrund	Schwarzengrund	Schwarzengrund
XXB1141	SAMN21889630	Tianjin	North	2008	2005-2009	feed	241	B	Bredeney	Bredeney	Bredeney
XXB1153	SAMN21889643	Shanghai	East	2013	2010-2014	aquatic animal	241	B	Bredeney	Bredeney	Bredeney
XXB1198	SAMN21889688	Shanghai	East	2015	2015-2019	chicken	241	B	Schwarzengrund	Schwarzengrund	Schwarzengrund
XXB1216	SAMN21889709	Guangdong	South	2015	2015-2019	chicken	241	B	Schwarzengrund	Schwarzengrund	Schwarzengrund
XXB1226	SAMN21889719	Henan	Central	2015	2015-2019	chicken	241	B	Schwarzengrund	Schwarzengrund	Schwarzengrund
XXB1285	SAMN21889780	Guangdong	South	2016	2015-2019	chicken	241	B	Schwarzengrund	Schwarzengrund	Schwarzengrund
XXB925	SAMN21891002	Shanghai	East	2016	2015-2019	human	241	B	Schwarzengrund	Schwarzengrund	Schwarzengrund
XXB968	SAMN21891043	Guangxi	South	2010	2010-2014	human	241	B	Bredeney	Bredeney	Bredeney
XXB971	SAMN21891045	Guangxi	South	2013	2010-2014	human	241	B	Bredeney	Bredeney	Bredeney
XXB986	SAMN21891058	Henan	Central	2016	2015-2019	human	241	B	Schwarzengrund	Schwarzengrund	Schwarzengrund
XXB1875	SAMN21890216	Henan	Central	2017	2015-2019	environment	247	E1	Lexington	Lexington	Lexington
XXB1496	SAMN21889968	Shanghai	East	2017	2015-2019	environment	286	G	Cubana	Cubana	Cubana
XXB1013	SAMN21889510	Guangxi	South	2016	2015-2019	human	287	X	Mountpleasant	Mountpleasant	Mountpleasant
XXB1814	SAMN21890177	Zhejiang	East	2016	2015-2019	chicken	292	C2-C3	Albany	Albany	Albany
XXB883	SAMN21890960	Guangxi	South	2015	2015-2019	human	292	C2-C3	Albany	Albany	Albany
XXB965	SAMN21891041	Guangxi	South	2010	2010-2014	human	292	C2-C3	Albany	Albany	Albany
XXB721	SAMN21890803	Shanghai	East	2013	2010-2014	human	294	C1	Mikawasima	Mikawasima	Mikawasima
XXB1155	SAMN21889645	Shanghai	East	1982	Before 2000	feed	297	C1	Lille	Lille	Lille
XXB1230	SAMN21889724	Guangdong	South	2016	2015-2019	chicken	297	C1	Lille	Lille	Lille
XXB1325	SAMN21889818	Fujian	East	2016	2015-2019	human	307	B	Paratyphi B var. Java	Paratyphi B var. Java	Paratyphi B var. Java
XXB1401	SAMN21889890	Shanghai	East	2017	2015-2019	human	307	B	Paratyphi B var. Java	Paratyphi B var. Java	Paratyphi B var. Java
XXB1841	SAMN21890205	Shanghai	East	2013	2010-2014	human	307	B	Paratyphi B var. Java	Paratyphi B var. Java	Paratyphi B var. Java
XXB706	SAMN21890793	Shanghai	East	2013	2010-2014	human	307	B	Paratyphi B var. Java	Paratyphi B var. Java	Paratyphi B var. Java
XXB708	SAMN21890794	Shanghai	East	2013	2010-2014	human	307	B	Paratyphi B var. Java	Paratyphi B var. Java	Paratyphi B var. Java
XXB729	SAMN21890811	Shanghai	East	2013	2010-2014	human	307	B	Paratyphi B var. Java	Paratyphi B var. Java	Paratyphi B var. Java
XXB838	SAMN21890915	Fujian	East	2013	2010-2014	human	307	B	Paratyphi B var. Java	Paratyphi B var. Java	Paratyphi B var. Java
XXB933	SAMN21891009	Fujian	East	2016	2015-2019	human	307	B	Paratyphi B var. Java	Paratyphi B var. Java	Paratyphi B var. Java
XXB935	SAMN21891011	Fujian	East	2016	2015-2019	human	307	B	Paratyphi B var. Java	Paratyphi B var. Java	Paratyphi B var. Java
XXB936	SAMN21891012	Fujian	East	2016	2015-2019	human	307	B	Paratyphi B var. Java	Paratyphi B var. Java	Paratyphi B var. Java
XXB956	SAMN21891032	Guangxi	South	2008	2005-2009	human	307	B	Paratyphi B var. Java	Paratyphi B var. Java	Paratyphi B var. Java
XXB972	SAMN21891046	Guangxi	South	2014	2010-2014	human	307	B	Paratyphi B var. Java	Paratyphi B var. Java	Paratyphi B var. Java
XXB982	SAMN21891055	Guangxi	South	2016	2015-2019	human	307	B	Paratyphi B var. Java	Paratyphi B var. Java	Paratyphi B var. Java
XXB231	SAMN21890288	Xinjiang	North-West	2015	2015-2019	human	311	C1	Braenderup	Braenderup	Braenderup
XXB637	SAMN21890724	Shanghai	East	2011	2010-2014	human	312	G	Havana	Havana	Havana
XXB1318	SAMN21889812	Guangxi	South	2016	2015-2019	human	314	C2-C3	Kentucky	Kentucky	Kentucky
XXB1538	SAMN21889991	Xinjiang	North-West	2017	2015-2019	human	314	C2-C3	Kentucky	Kentucky	Kentucky
XXB1609	SAMN21890067	Shanghai	East	2017	2015-2019	human	314	C2-C3	Kentucky	Kentucky	Kentucky
XXB229	SAMN21890285	Xinjiang	North-West	2014	2010-2014	human	314	C2-C3	Kentucky	Kentucky	Kentucky
XXB885	SAMN21890962	Guangxi	South	2015	2015-2019	human	314	C2-C3	Kentucky	Kentucky	Kentucky
XXB1574	SAMN21890030	Shanghai	East	2017	2015-2019	human	319	C1	Tennessee	Tennessee	Tennessee
XXB1224	SAMN21889717	Shanghai	East	2016	2015-2019	cattle	321	E1	Muenster	Muenster	Muenster
XXB1534	SAMN21889987	Guangxi	South	2017	2015-2019	human	321	E1	Muenster	Muenster	Muenster
XXB159	SAMN21890046	Shanghai	East	2011	2010-2014	human	321	E1	Muenster	Muenster	Muenster
XXB1716	SAMN21890110	Shanghai	East	2017	2015-2019	aquatic animal	321	E1	Muenster	Muenster	Muenster
XXB1105	SAMN21889598	Shanghai	East	2012	2010-2014	aquatic animal	322	B	Schwarzengrund	Schwarzengrund	Schwarzengrund
XXB1310	SAMN21889804	Fujian	East	2004	2000-2004	feed	322	B	Schwarzengrund	Schwarzengrund	Schwarzengrund
XXB1091	SAMN21889584	Shanghai	East	2011	2010-2014	pig	329	C1	Ohio	Ohio	Ohio
XXB629	SAMN21890715	Shanghai	East	2010	2010-2014	human	329	C1	Ohio	Ohio	Ohio
XXB816	SAMN21890895	Shanghai	East	2015	2015-2019	human	329	C1	Ohio	Ohio	Ohio
XXB1410	SAMN21889900	Shanghai	East	2017	2015-2019	human	334	B	Brandenburg	Brandenburg	Brandenburg
XXB1347	SAMN21889835	Inner Mongolia	North	2015	2015-2019	human	343	B	Chester	Chester	Chester
XXB690	SAMN21890777	Shanghai	East	2013	2010-2014	human	343	B	Chester	Chester	Chester
XXB887	SAMN21890964	Guangxi	South	2015	2015-2019	human	343	B	Chester	Chester	Chester
XXB917	SAMN21890994	Shanghai	East	2016	2015-2019	human	343	B	Chester	Chester	Chester
XXB1117	SAMN21889610	Shanghai	East	2013	2010-2014	environment	358	C2-C3	Goldcoast	Goldcoast	Goldcoast
XXB1128	SAMN21889617	Shanghai	East	2013	2010-2014	environment	358	C2-C3	Goldcoast	Goldcoast	Goldcoast
XXB1147	SAMN21889636	Shanghai	East	2013	2010-2014	chicken	358	C2-C3	Goldcoast	Goldcoast	Goldcoast
XXB1204	SAMN21889696	Shanghai	East	2015	2015-2019	pig	358	C2-C3	Goldcoast	Goldcoast	Goldcoast
XXB1206	SAMN21889698	Zhejiang	East	2015	2015-2019	environment	358	C2-C3	Goldcoast	Goldcoast	Goldcoast
XXB1209	SAMN21889701	Guangdong	South	2015	2015-2019	chicken	358	C2-C3	Goldcoast	Goldcoast	Goldcoast
XXB1248	SAMN21889741	Guangdong	South	2016	2015-2019	pig	358	C2-C3	Goldcoast	Goldcoast	Goldcoast
XXB1278	SAMN21889773	Shanghai	East	2016	2015-2019	environment	358	C2-C3	Goldcoast	Goldcoast	Goldcoast
XXB1307	SAMN21889800	Shanghai	East	2016	2015-2019	pig	358	C2-C3	Goldcoast	Goldcoast	Goldcoast
XXB1354	SAMN21889842	Shandong	East	2015	2015-2019	human	358	C2-C3	Goldcoast	Goldcoast	Goldcoast
XXB1451	SAMN21889924	Guangdong	South	2017	2015-2019	pig	358	C2-C3	Goldcoast	Goldcoast	Goldcoast
XXB1524	SAMN21889977	Chongqing	South-West	2017	2015-2019	human	358	C2-C3	Goldcoast	Goldcoast	Goldcoast
XXB1556	SAMN21890011	Xinjiang	North-West	2017	2015-2019	human	358	C2-C3	Goldcoast	Goldcoast	Goldcoast
XXB1567	SAMN21890022	Shanghai	East	2017	2015-2019	human	358	C2-C3	Goldcoast	Goldcoast	Goldcoast
XXB1582	SAMN21890038	Zhejiang	East	2017	2015-2019	human	358	C2-C3	Goldcoast	Goldcoast	Goldcoast
XXB1821	SAMN21890184	Guangdong	South	2017	2015-2019	chicken	358	C2-C3	Goldcoast	Goldcoast	Goldcoast
XXB219	SAMN21890274	Fujian	East	2010	2010-2014	human	358	C2-C3	Goldcoast	Goldcoast	Goldcoast
XXB777	SAMN21890857	Shanghai	East	2014	2010-2014	human	358	C2-C3	Goldcoast	Goldcoast	Goldcoast
XXB778	SAMN21890858	Shanghai	East	2014	2010-2014	human	358	C2-C3	Goldcoast	Goldcoast	Goldcoast
XXB779	SAMN21890859	Shanghai	East	2014	2010-2014	human	358	C2-C3	Goldcoast	Goldcoast	Goldcoast
XXB780	SAMN21890861	Shanghai	East	2014	2010-2014	human	358	C2-C3	Goldcoast	Goldcoast	Goldcoast
XXB828	SAMN21890907	Sichuan	South-West	2014	2010-2014	human	358	C2-C3	Goldcoast	Goldcoast	Goldcoast
XXB829	SAMN21890908	Sichuan	South-West	2014	2010-2014	human	358	C2-C3	Goldcoast	Goldcoast	Goldcoast
XXB830	SAMN21890909	Zhejiang	East	2015	2015-2019	human	358	C2-C3	Goldcoast	Goldcoast	Goldcoast
XXB839	SAMN21890916	Fujian	East	2014	2010-2014	human	358	C2-C3	Goldcoast	Goldcoast	Goldcoast
XXB852	SAMN21890929	Xinjiang	North-West	2015	2015-2019	human	358	C2-C3	Goldcoast	Goldcoast	Goldcoast
XXB894	SAMN21890970	Guangxi	South	2015	2015-2019	human	358	C2-C3	Goldcoast	Goldcoast	Goldcoast
XXB898	SAMN21890974	Shanghai	East	2016	2015-2019	human	358	C2-C3	Goldcoast	Goldcoast	Goldcoast
XXB899	SAMN21890975	Shanghai	East	2016	2015-2019	human	358	C2-C3	Goldcoast	Goldcoast	Goldcoast
XXB900	SAMN21890977	Shanghai	East	2016	2015-2019	human	358	C2-C3	Goldcoast	Goldcoast	Goldcoast
XXB902	SAMN21890979	Shanghai	East	2016	2015-2019	human	358	C2-C3	Goldcoast	Goldcoast	Goldcoast
XXB907	SAMN21890984	Shanghai	East	2016	2015-2019	human	358	C2-C3	Goldcoast	Goldcoast	Goldcoast
XXB910	SAMN21890987	Shanghai	East	2016	2015-2019	human	358	C2-C3	Goldcoast	Goldcoast	Goldcoast
XXB911	SAMN21890988	Shanghai	East	2016	2015-2019	human	358	C2-C3	Goldcoast	Goldcoast	Goldcoast
XXB912	SAMN21890989	Shanghai	East	2016	2015-2019	human	358	C2-C3	Goldcoast	Goldcoast	Goldcoast
XXB915	SAMN21890992	Shanghai	East	2016	2015-2019	human	358	C2-C3	Goldcoast	Goldcoast	Goldcoast
XXB919	SAMN21890996	Shanghai	East	2016	2015-2019	human	358	C2-C3	Goldcoast	Goldcoast	Goldcoast
XXB920	SAMN21890997	Shanghai	East	2016	2015-2019	human	358	C2-C3	Goldcoast	Goldcoast	Goldcoast
XXB923	SAMN21891000	Shanghai	East	2016	2015-2019	human	358	C2-C3	Goldcoast	Goldcoast	Goldcoast
XXB942	SAMN21891018	Chongqing	South-West	2016	2015-2019	human	358	C2-C3	Goldcoast	Goldcoast	Goldcoast
XXB944	SAMN21891020	Shanghai	East	2016	2015-2019	human	358	C2-C3	Goldcoast	Goldcoast	Goldcoast
XXB1553	SAMN21890008	Xinjiang	North-West	2017	2015-2019	human	365	E1	Weltevreden	Weltevreden	Weltevreden
XXB1570	SAMN21890026	Shanghai	East	2017	2015-2019	human	365	E1	Weltevreden	Weltevreden	Weltevreden
XXB1581	SAMN21890037	Zhejiang	East	2017	2015-2019	human	365	E1	Weltevreden	Weltevreden	Weltevreden
XXB1604	SAMN21890062	Shanghai	East	2017	2015-2019	human	365	E1	Weltevreden	Weltevreden	Weltevreden
XXB1605	SAMN21890063	Shanghai	East	2017	2015-2019	human	365	E1	Weltevreden	Weltevreden	Weltevreden
XXB1606	SAMN21890064	Shanghai	East	2017	2015-2019	human	365	E1	Weltevreden	Weltevreden	Weltevreden
XXB1812	SAMN21890175	Guangxi	South	2017	2015-2019	cattle	365	E1	Weltevreden	Weltevreden	Weltevreden
XXB1859	SAMN21890208	Guangdong	South	2012	2010-2014	human	365	E1	Weltevreden	Weltevreden	Weltevreden
XXB1860	SAMN21890210	Guangdong	South	2012	2010-2014	human	365	E1	Weltevreden	Weltevreden	Weltevreden
XXB1861	SAMN21890211	Guangdong	South	2012	2010-2014	human	365	E1	Weltevreden	Weltevreden	Weltevreden
XXB189	SAMN21890232	Guangxi	South	2013	2010-2014	human	365	E1	Weltevreden	Weltevreden	Weltevreden
XXB190	SAMN21890243	Guangxi	South	2013	2010-2014	human	365	E1	Weltevreden	Weltevreden	Weltevreden
XXB191	SAMN21890245	Guangxi	South	2013	2010-2014	human	365	E1	Weltevreden	Weltevreden	Weltevreden
XXB298	SAMN21890360	Shanghai	East	2010	2010-2014	human	365	E1	Weltevreden	Weltevreden	Weltevreden
XXB1829	SAMN21890192	Shanghai	East	2004	2000-2004	human	367	K	Cerro	Cerro	Cerro
XXB1590	SAMN21890047	Zhejiang	East	2017	2015-2019	human	377	C2-C3	Bovismorbificans	Bovismorbificans	Bovismorbificans
XXB29	SAMN21890351	Chongqing	South-West	2016	2015-2019	human	411	B	Chester	Chester	Chester
XXB1585	SAMN21890041	Zhejiang	East	2017	2015-2019	human	413	C1	Mbandaka	Mbandaka	Mbandaka
XXB1612	SAMN21890071	Shanghai	East	2017	2015-2019	human	413	C1	Mbandaka	Mbandaka	Mbandaka
XXB1624	SAMN21890083	Shaanxi	North-West	2017	2015-2019	human	413	C1	Mbandaka	Mbandaka	Mbandaka
XXB1739	SAMN21890134	Guangdong	South	2017	2015-2019	pig	413	C1	Mbandaka	Mbandaka	Mbandaka
XXB315	SAMN21890380	Shanghai	East	2012	2010-2014	human	413	C1	Mbandaka	Mbandaka	Mbandaka
XXB726	SAMN21890808	Shanghai	East	2013	2010-2014	human	414	D1	Eastbourne	Eastbourne	Eastbourne
XXB1175	SAMN21889664	Shanghai	East	2014	2010-2014	aquatic animal	423	B	Paratyphi B var. Java	I 4:b:-	Paratyphi B var. Java
XXB638	SAMN21890725	Shanghai	East	2011	2010-2014	human	423	B	Paratyphi B var. Java	I 4:b:-	Paratyphi B var. Java
XXB639	SAMN21890726	Shanghai	East	2011	2010-2014	human	423	B	Paratyphi B var. Java	I 4:b:-	Paratyphi B var. Java
XXB641	SAMN21890729	Shanghai	East	2011	2010-2014	human	423	B	Paratyphi B var. Java	I 4:b:-	Paratyphi B var. Java
XXB772	SAMN21890854	Shanghai	East	2014	2010-2014	human	423	B	Paratyphi B var. Java	I 4:b:-	Paratyphi B var. Java
XXB775	SAMN21890855	Shanghai	East	2014	2010-2014	human	423	B	Paratyphi B var. Java	I 4:b:-	Paratyphi B var. Java
XXB807	SAMN21890887	Shanghai	East	2015	2015-2019	human	423	B	Paratyphi B var. Java	I 4:b:-	Paratyphi B var. Java
XXB849	SAMN21890926	Xinjiang	North-West	2015	2015-2019	human	423	B	Paratyphi B var. Java	I 4:b:-	Paratyphi B var. Java
XXB930	SAMN21891007	Shanghai	East	2016	2015-2019	human	423	B	Paratyphi B var. Java	I 4:b:-	Paratyphi B var. Java
XXB950	SAMN21891026	Shanghai	East	2016	2015-2019	human	423	B	Paratyphi B var. Java	I 4:b:-	Paratyphi B var. Java
XXB1033	SAMN21889527	Shanghai	East	2006	2005-2009	environment	426	F	Aberdeen	Aberdeen	Aberdeen
XXB1082	SAMN21889576	Shanghai	East	2011	2010-2014	aquatic animal	426	F	Aberdeen	Aberdeen	Aberdeen
XXB580	SAMN21890663	Shanghai	East	2006	2005-2009	human	426	F	Aberdeen	Aberdeen	Aberdeen
XXB658	SAMN21890744	Shanghai	East	2011	2010-2014	human	426	F	Aberdeen	Aberdeen	Aberdeen
XXB659	SAMN21890745	Shanghai	East	2011	2010-2014	human	426	F	Aberdeen	Aberdeen	Aberdeen
XXB702	SAMN21890789	Shanghai	East	2013	2010-2014	human	426	F	Aberdeen	Aberdeen	Aberdeen
XXB818	SAMN21890897	Shanghai	East	2015	2015-2019	human	426	F	Aberdeen	Aberdeen	Aberdeen
XXB1403	SAMN21889892	Shanghai	East	2017	2015-2019	human	430	Z	IIIb 50:k:z	IIIb 50:k:z	IIIb 50:k:z
XXB1492	SAMN21889964	Fujian	East	2015	2015-2019	aquatic animal	433	O:57	IV O:57:z4,z32:-	IV [1],44:z4,z32:-	IV [1],44:z4,z32:-
XXB703	SAMN21890790	Shanghai	East	2013	2010-2014	human	435	D1	Berta	Berta	Berta
XXB739	SAMN21890821	Shanghai	East	2013	2010-2014	human	435	D1	Berta	Berta	Berta
XXB1064	SAMN21889558	Shanghai	East	2010	2010-2014	environment	437	D1	Javiana	Javiana	Javiana
XXB1282	SAMN21889777	Guangdong	South	2016	2015-2019	Environment	440	O	Adelaide	Adelaide	Adelaide
XXB1018	SAMN21889514	Guangxi	South	2013	2010-2014	human	451	M	Pomona	Pomona	Pomona
XXB1045	SAMN21889539	Shanghai	East	2008	2005-2009	aquatic animal	451	M	Pomona	Pomona	Pomona
XXB1048	SAMN21889542	Shanghai	East	2008	2005-2009	aquatic animal	451	M	Pomona	Pomona	Pomona
XXB1049	SAMN21889543	Shanghai	East	2008	2005-2009	aquatic animal	451	M	Pomona	Pomona	Pomona
XXB1063	SAMN21889557	Shanghai	East	2010	2010-2014	environment	451	M	Pomona	Pomona	Pomona
XXB1070	SAMN21889564	Shanghai	East	2010	2010-2014	aquatic animal	451	M	Pomona	Pomona	Pomona
XXB1071	SAMN21889565	Shanghai	East	2010	2010-2014	aquatic animal	451	M	Pomona	Pomona	Pomona
XXB1077	SAMN21889571	Shanghai	East	2010	2010-2014	aquatic animal	451	M	Pomona	Pomona	Pomona
XXB1078	SAMN21889572	Shanghai	East	2010	2010-2014	aquatic animal	451	M	Pomona	Pomona	Pomona
XXB1081	SAMN21889575	Shanghai	East	2011	2010-2014	aquatic animal	451	M	Pomona	Pomona	Pomona
XXB1093	SAMN21889586	Guangxi	South	2011	2010-2014	aquatic animal	451	M	Pomona	Pomona	Pomona
XXB1096	SAMN21889589	Shanghai	East	2012	2010-2014	aquatic animal	451	M	Pomona	Pomona	Pomona
XXB1098	SAMN21889591	Shanghai	East	2012	2010-2014	environment	451	M	Pomona	Pomona	Pomona
XXB1122	SAMN21889613	Shanghai	East	2013	2010-2014	environment	451	M	Pomona	Pomona	Pomona
XXB1148	SAMN21889637	Shanghai	East	2005	2005-2009	pig	451	M	Pomona	Pomona	Pomona
XXB1149	SAMN21889638	Shanghai	East	2006	2005-2009	human	451	M	Pomona	Pomona	Pomona
XXB1182	SAMN21889672	Shanghai	East	2014	2010-2014	aquatic animal	451	M	Pomona	Pomona	Pomona
XXB1203	SAMN21889695	Shanghai	East	2015	2015-2019	aquatic animal	451	M	Pomona	Pomona	Pomona
XXB1245	SAMN21889738	Guangxi	South	2015	2015-2019	aquatic animal	451	M	Pomona	Pomona	Pomona
XXB1311	SAMN21889805	Shanghai	East	2006	2005-2009	human	451	M	Pomona	Pomona	Pomona
XXB1385	SAMN21889871	Shanghai	East	2017	2015-2019	human	451	M	Pomona	Pomona	Pomona
XXB1404	SAMN21889893	Shanghai	East	2017	2015-2019	human	451	M	Pomona	Pomona	Pomona
XXB1419	SAMN21889907	Fujian	East	2008	2005-2009	human	451	M	Pomona	Pomona	Pomona
XXB1838	SAMN21890202	Shanghai	East	2005	2005-2009	pig	451	M	Pomona	Pomona	Pomona
XXB574	SAMN21890657	Shanghai	East	2006	2005-2009	human	451	M	Pomona	Pomona	Pomona
XXB575	SAMN21890658	Shanghai	East	2006	2005-2009	human	451	M	Pomona	Pomona	Pomona
XXB602	SAMN21890688	Shanghai	East	2007	2005-2009	human	451	M	Pomona	Pomona	Pomona
XXB606	SAMN21890692	Shanghai	East	2008	2005-2009	human	451	M	Pomona	Pomona	Pomona
XXB616	SAMN21890703	Shanghai	East	2009	2005-2009	human	451	M	Pomona	Pomona	Pomona
XXB618	SAMN21890705	Shanghai	East	2009	2005-2009	human	451	M	Pomona	Pomona	Pomona
XXB632	SAMN21890719	Shanghai	East	2010	2010-2014	human	451	M	Pomona	Pomona	Pomona
XXB646	SAMN21890734	Shanghai	East	2011	2010-2014	human	451	M	Pomona	Pomona	Pomona
XXB647	SAMN21890735	Shanghai	East	2011	2010-2014	human	451	M	Pomona	Pomona	Pomona
XXB648	SAMN21890736	Shanghai	East	2011	2010-2014	human	451	M	Pomona	Pomona	Pomona
XXB649	SAMN21890737	Shanghai	East	2011	2010-2014	human	451	M	Pomona	Pomona	Pomona
XXB654	SAMN21890741	Shanghai	East	2011	2010-2014	human	451	M	Pomona	Pomona	Pomona
XXB656	SAMN21890742	Shanghai	East	2011	2010-2014	human	451	M	Pomona	Pomona	Pomona
XXB723	SAMN21890805	Shanghai	East	2013	2010-2014	human	451	M	Pomona	Pomona	Pomona
XXB785	SAMN21890865	Guangxi	South	2007	2005-2009	human	451	M	Pomona	Pomona	Pomona
XXB848	SAMN21890925	Xinjiang	North-West	2015	2015-2019	human	451	M	Pomona	Pomona	Pomona
XXB853	SAMN21890930	Shanghai	East	2015	2015-2019	human	451	M	Pomona	Pomona	Pomona
XXB879	SAMN21890956	Guangxi	South	2015	2015-2019	human	451	M	Pomona	Pomona	Pomona
XXB901	SAMN21890978	Shanghai	East	2016	2015-2019	human	451	M	Pomona	Pomona	Pomona
XXB909	SAMN21890986	Shanghai	East	2016	2015-2019	human	451	M	Pomona	Pomona	Pomona
XXB913	SAMN21890990	Shanghai	East	2016	2015-2019	human	451	M	Pomona	Pomona	Pomona
XXB926	SAMN21891003	Shanghai	East	2016	2015-2019	human	451	M	Pomona	Pomona	Pomona
XXB927	SAMN21891004	Shanghai	East	2016	2015-2019	human	451	M	Pomona	Pomona	Pomona
XXB937	SAMN21891013	Shanghai	East	2016	2015-2019	human	451	M	Pomona	Pomona	Pomona
XXB949	SAMN21891025	Shanghai	East	2016	2015-2019	human	451	M	Pomona	Pomona	Pomona
XXB987	SAMN21891059	Guangxi	South	2012	2010-2014	human	451	M	Pomona	Pomona	Pomona
XXB992	SAMN21891064	Guangxi	South	2016	2015-2019	human	451	M	Pomona	Pomona	Pomona
XXB993	SAMN21891065	Guangxi	South	2016	2015-2019	human	451	M	Pomona	Pomona	Pomona
XXB994	SAMN21891066	Guangxi	South	2016	2015-2019	human	451	M	Pomona	Pomona	Pomona
XXB1376	SAMN21889861	Shanxi	North	2016	2015-2019	human	457	C1	Livingstone	Livingstone	Livingstone
XXB1594	SAMN21890051	Zhejiang	East	2017	2015-2019	human	463	E4	Meleagridis	Meleagridis	Meleagridis
XXB1744	SAMN21890140	Shandong	East	2017	2015-2019	chicken	463	E4	Meleagridis	Meleagridis	Meleagridis
XXB631	SAMN21890718	Shanghai	East	2010	2010-2014	human	463	E4	Meleagridis	Meleagridis	Meleagridis
XXB66	SAMN21890746	Guangxi	South	2015	2015-2019	human	463	E4	Meleagridis	Meleagridis	Meleagridis
XXB11	SAMN21889593	Zhejiang	East	2016	2015-2019	human	469	C1	Rissen	Rissen	Rissen
XXB1421	SAMN21889910	Fujian	East	2009	2005-2009	human	469	C1	Rissen	Rissen	Rissen
XXB1445	SAMN21889919	Hubei	Central	2017	2015-2019	chicken	469	C1	Rissen	Rissen	Rissen
XXB1523	SAMN21889976	Chongqing	South-West	2017	2015-2019	human	469	C1	Rissen	Rissen	Rissen
XXB1527	SAMN21889980	Chongqing	South-West	2017	2015-2019	human	469	C1	Rissen	Rissen	Rissen
XXB1531	SAMN21889985	Chongqing	South-West	2017	2015-2019	human	469	C1	Rissen	Rissen	Rissen
XXB1580	SAMN21890036	Zhejiang	East	2017	2015-2019	human	469	C1	Rissen	Rissen	Rissen
XXB1589	SAMN21890045	Zhejiang	East	2017	2015-2019	human	469	C1	Rissen	Rissen	Rissen
XXB1631	SAMN21890090	Shanghai	East	2017	2015-2019	human	469	C1	Rissen	Rissen	Rissen
XXB1741	SAMN21890137	Shandong	East	2017	2015-2019	chicken	469	C1	Rissen	Rissen	Rissen
XXB178	SAMN21890156	Shanghai	East	2013	2010-2014	human	469	C1	Rissen	Rissen	Rissen
XXB1823	SAMN21890186	Guangdong	South	2017	2015-2019	chicken	469	C1	Rissen	Rissen	Rissen
XXB23	SAMN21890286	Chongqing	South-West	2016	2015-2019	human	469	C1	Rissen	Rissen	Rissen
XXB282	SAMN21890343	Chongqing	South-West	2015	2015-2019	human	469	C1	Rissen	Rissen	Rissen
XXB283	SAMN21890344	Chongqing	South-West	2015	2015-2019	human	469	C1	Rissen	Rissen	Rissen
XXB284	SAMN21890345	Chongqing	South-West	2015	2015-2019	human	469	C1	Rissen	Rissen	Rissen
XXB978	SAMN21891051	Guangxi	South	2016	2015-2019	human	469	C1	Rissen	Rissen	Rissen
XXB988	SAMN21891060	Guangxi	South	2012	2010-2014	human	469	C1	Rissen	Rissen	Rissen
XXB1177	SAMN21889666	Shanghai	East	2014	2010-2014	pig	471	R	Johannesburg	Johannesburg	Johannesburg
XXB1178	SAMN21889667	Shanghai	East	2014	2010-2014	duck	471	R	Johannesburg	Johannesburg	Johannesburg
XXB754	SAMN21890837	Shanghai	East	2014	2010-2014	human	475	D1	Javiana	Itami	Javiana
XXB1076	SAMN21889570	Shanghai	East	2010	2010-2014	aquatic animal	516	E1	Give	Give	Give
XXB1215	SAMN21889708	Guangdong	South	2015	2015-2019	pig	516	E1	Give	Give	Give
XXB1596	SAMN21890053	Zhejiang	East	2017	2015-2019	human	516	E1	Give	Give	Give
XXB1751	SAMN21890148	Shandong	East	2017	2015-2019	chicken	516	E1	Give	Give	Give
XXB181	SAMN21890172	Shanghai	East	2013	2010-2014	human	516	E1	Give	Give	Give
XXB182	SAMN21890182	Shanghai	East	2013	2010-2014	human	516	E1	Give	Give	Give
XXB335	SAMN21890402	Chongqing	South-West	2014	2010-2014	human	516	E1	Give	Give	Give
XXB762	SAMN21890846	Shanghai	East	2014	2010-2014	human	516	E1	Give	Give	Give
XXB764	SAMN21890847	Shanghai	East	2014	2010-2014	human	516	E1	Give	Give	Give
XXB766	SAMN21890848	Shanghai	East	2014	2010-2014	human	516	E1	Give	Give	Give
XXB767	SAMN21890849	Shanghai	East	2014	2010-2014	human	516	E1	Give	Give	Give
XXB768	SAMN21890850	Shanghai	East	2014	2010-2014	human	516	E1	Give	Give	Give
XXB1138	SAMN21889626	Shanghai	East	2005	2005-2009	human	536	M	Pomona	Pomona	Pomona
XXB1837	SAMN21890201	Shanghai	East	2005	2005-2009	human	536	M	Pomona	Pomona	Pomona
XXB1169	SAMN21889657	Shanghai	East	2013	2010-2014	feed	543	C1	Livingstone	Livingstone	Livingstone
XXB1176	SAMN21889665	Shanghai	East	2014	2010-2014	aquatic animal	543	C1	Livingstone	Livingstone	Livingstone
XXB1192	SAMN21889682	Shanghai	East	2014	2010-2014	cattle	543	C1	Livingstone	Livingstone	Livingstone
XXB1200	SAMN21889692	Shanghai	East	2015	2015-2019	pig	543	C1	Livingstone	Livingstone	Livingstone
XXB1239	SAMN21889731	Sichuan	South-West	2014	2010-2014	Environment	543	C1	Livingstone	Livingstone	Livingstone
XXB1466	SAMN21889937	Fujian	East	2017	2015-2019	chicken	543	C1	Livingstone	Livingstone	Livingstone
XXB1753	SAMN21890150	Shandong	East	2017	2015-2019	chicken	543	C1	Livingstone	Livingstone	Livingstone
XXB288	SAMN21890349	Chongqing	South-West	2015	2015-2019	human	543	C1	Livingstone	Livingstone	Livingstone
XXB7	SAMN21890785	Shanghai	East	2016	2015-2019	human	543	C1	Livingstone	Livingstone	Livingstone
XXB8	SAMN21890878	Shanghai	East	2016	2015-2019	human	543	C1	Livingstone	Livingstone	Livingstone
XXB1313	SAMN21889807	Guangxi	South	2016	2015-2019	human	544	C2-C3	Molade	Molade	Molade
XXB696	SAMN21890782	Shanghai	East	2013	2010-2014	human	544	C2-C3	Molade	Molade	Molade
XXB1208	SAMN21889700	Guangdong	South	2015	2015-2019	chicken	548	L	Minnesota	Minnesota	Minnesota
XXB1438	SAMN21889917	Beijing	North	2017	2015-2019	chicken	548	L	Minnesota	Minnesota	Minnesota
XXB1007	SAMN21889505	Guangxi	South	2016	2015-2019	human	582	C2-C3	Breda	Chailey	Breda
XXB1008	SAMN21889506	Guangxi	South	2016	2015-2019	human	582	C2-C3	Breda	Chailey	Breda
XXB1335	SAMN21889828	Hubei	Central	2013	2010-2014	human	582	C2-C3	Breda	Chailey	Breda
XXB1345	SAMN21889833	Hubei	Central	1997	Before 2000	human	582	C2-C3	Breda	Chailey	Breda
XXB1378	SAMN21889863	Guangxi	South	2016	2015-2019	human	582	C2-C3	Breda	Chailey	Breda
XXB756	SAMN21890839	Shanghai	East	2014	2010-2014	human	582	C2-C3	Breda	Chailey	Breda
XXB757	SAMN21890840	Shanghai	East	2014	2010-2014	human	582	C2-C3	Breda	Chailey	Breda
XXB758	SAMN21890841	Shanghai	East	2014	2010-2014	human	582	C2-C3	Breda	Chailey	Breda
XXB759	SAMN21890842	Shanghai	East	2014	2010-2014	human	582	C2-C3	Breda	Chailey	Breda
XXB804	SAMN21890884	Shanghai	East	2015	2015-2019	human	582	C2-C3	Breda	Chailey	Breda
XXB834	SAMN21890912	Zhejiang	East	2013	2010-2014	human	582	C2-C3	Breda	Chailey	Breda
XXB940	SAMN21891016	Chongqing	South-West	2016	2015-2019	human	582	C2-C3	Breda	Chailey	Breda
XXB941	SAMN21891017	Chongqing	South-West	2016	2015-2019	human	582	C2-C3	Breda	Chailey	Breda
XXB980	SAMN21891053	Guangxi	South	2016	2015-2019	human	582	C2-C3	Breda	Chailey	Breda
XXB981	SAMN21891054	Guangxi	South	2016	2015-2019	human	582	C2-C3	Breda	Chailey	Breda
XXB1114	SAMN21889607	Shanghai	East	2012	2010-2014	chicken	588	G	Havana	Havana	Havana
XXB1179	SAMN21889668	Shanghai	East	2014	2010-2014	aquatic animal	588	G	Havana	Havana	Havana
XXB1180	SAMN21889670	Shanghai	East	2014	2010-2014	aquatic animal	588	G	Havana	Havana	Havana
XXB1181	SAMN21889671	Shanghai	East	2014	2010-2014	aquatic animal	588	G	Havana	Havana	Havana
XXB1191	SAMN21889681	Shanghai	East	2014	2010-2014	duck	588	G	Havana	Havana	Havana
XXB587	SAMN21890670	Shanghai	East	2006	2005-2009	human	588	G	Havana	Havana	Havana
XXB672	SAMN21890760	Shanghai	East	2012	2010-2014	human	588	G	Havana	Havana	Havana
XXB673	SAMN21890761	Shanghai	East	2012	2010-2014	human	588	G	Havana	Havana	Havana
XXB742	SAMN21890825	Shanghai	East	2013	2010-2014	human	588	G	Havana	Havana	Havana
XXB1073	SAMN21889567	Shanghai	East	2010	2010-2014	aquatic animal	590	E1	Amsterdam	Amsterdam	Amsterdam
XXB1162	SAMN21889651	Guangxi	South	2010	2010-2014	wild animal	599	C1	Concord	Concord	Concord
XXB677	SAMN21890765	Shanghai	East	2012	2010-2014	human	601	C1	Galiema	Galiema	Galiema
XXB1059	SAMN21889553	Shanghai	East	2009	2005-2009	feed	638	C1	Livingstone	Livingstone	Livingstone
XXB640	SAMN21890728	Shanghai	East	2011	2010-2014	human	638	C1	Livingstone	Livingstone	Livingstone
XXB1712	SAMN21890107	Shanghai	East	2017	2015-2019	environment	639	E1	Orion	Orion	Orion
XXB642	SAMN21890730	Shanghai	East	2011	2010-2014	human	647	W	Apapa	Apapa	Apapa
XXB1058	SAMN21889552	Shanghai	East	2009	2005-2009	feed	649	D2	Fresno	Fresno	Fresno
XXB1060	SAMN21889554	Shanghai	East	2009	2005-2009	feed	652	M	Babelsberg	Babelsberg	Babelsberg
XXB15	SAMN21889970	Chongqing	South-West	2016	2015-2019	human	654	E1	Give	Give	Give
XXB1036	SAMN21889530	Shanghai	East	2007	2005-2009	chicken	684	E1	Uganda	Orion	Uganda
XXB1056	SAMN21889550	Shanghai	East	2009	2005-2009	aquatic animal	684	E1	Uganda	Uganda	Uganda
XXB1068	SAMN21889562	Shanghai	East	2010	2010-2014	pig	684	E1	Uganda	Uganda	Uganda
XXB1083	SAMN21889577	Shanghai	East	2011	2010-2014	chicken	684	E1	Uganda	Orion	Uganda
XXB1123	SAMN21889614	Shanghai	East	2013	2010-2014	environment	684	E1	Uganda	Uganda	Uganda
XXB1129	SAMN21889618	Shanghai	East	2013	2010-2014	environment	684	E1	Uganda	Orion	Uganda
XXB1135	SAMN21889624	Shanghai	East	2013	2010-2014	environment	684	E1	Uganda	Orion	Uganda
XXB1289	SAMN21889784	Sichuan	South-West	2013	2010-2014	pig	684	E1	Uganda	Uganda	Uganda
XXB1297	SAMN21889790	Shanghai	East	2016	2015-2019	pig	684	E1	Uganda	Uganda	Uganda
XXB1355	SAMN21889843	Shandong	East	2015	2015-2019	human	684	E1	Uganda	Uganda	Uganda
XXB1411	SAMN21889901	Shanghai	East	2017	2015-2019	human	684	E1	Uganda	Uganda	Uganda
XXB1415	SAMN21889905	Fujian	East	2003	2000-2004	human	684	E1	Uganda	Orion	Uganda
XXB1458	SAMN21889929	Fujian	East	2003	2000-2004	aquatic animal	684	E1	Uganda	Uganda	Uganda
XXB289	SAMN21890350	Chongqing	South-West	2015	2015-2019	human	684	E1	Uganda	Uganda	Uganda
XXB56	SAMN21890641	Guangxi	South	2013	2010-2014	human	684	E1	Uganda	Orion	Uganda
XXB798	SAMN21890876	Shanghai	East	2015	2015-2019	human	684	E1	Uganda	Orion	Uganda
XXB1548	SAMN21890002	Xinjiang	North-West	2017	2015-2019	human	808	C2-C3	Kottbus	Kottbus	Kottbus
XXB266	SAMN21890325	Chongqing	South-West	2014	2010-2014	human	808	C2-C3	Kottbus	Kottbus	Kottbus
XXB1287	SAMN21889782	Sichuan	South-West	2013	2010-2014	pig	909	C1	Bareilly	Bareilly	Bareilly
XXB1329	SAMN21889822	Shanghai	East	2016	2015-2019	human	909	C1	Bareilly	Bareilly	Bareilly
XXB786	SAMN21890866	Guangxi	South	2007	2005-2009	human	949	C2-C3	Newyork	Okatie	Okatie
XXB1113	SAMN21889606	Shanghai	East	2012	2010-2014	aquatic animal	958	U	IV 43:z4,z23:-	IV 43:z4,z23:-	IV 43:z4,z23:-
XXB682	SAMN21890771	Shanghai	East	2012	2010-2014	human	958	U	IV 43:z4,z23:-	IV 43:z4,z23:-	IV 43:z4,z23:-
XXB1095	SAMN21889588	Shanghai	East	2012	2010-2014	pig	1028	C1	Jerusalem	Jerusalem	Jerusalem
XXB1109	SAMN21889602	Shanghai	East	2012	2010-2014	pig	1028	C1	Jerusalem	Jerusalem	Jerusalem
XXB1834	SAMN21890198	Shanghai	East	2006	2005-2009	aquatic animal	1291	K	Cerro	Cerro	Cerro
XXB1247	SAMN21889740	Guangdong	South	2016	2015-2019	pig	1298	O	Alachua	Alachua	Alachua
XXB1222	SAMN21889715	Shanghai	East	2015	2015-2019	aquatic animal	1306	X	Kaolack	Kaolack	Kaolack
XXB1280	SAMN21889775	Shanghai	East	2016	2015-2019	aquatic animal	1306	X	Kaolack	Kaolack	Kaolack
XXB1281	SAMN21889776	Shanghai	East	2016	2015-2019	aquatic animal	1306	X	Kaolack	Kaolack	Kaolack
XXB1392	SAMN21889879	Shanghai	East	2017	2015-2019	human	1306	X	Kaolack	Kaolack	Kaolack
XXB1729	SAMN21890123	Shanghai	East	2017	2015-2019	environment	1316	I	Yoruba	Yoruba	Yoruba
XXB1288	SAMN21889783	Sichuan	South-West	2013	2010-2014	pig	1419	S	Waycross	Waycross	Waycross
XXB733	SAMN21890816	Shanghai	East	2013	2010-2014	human	1451	G	Roodepoort	Roodepoort	Roodepoort
XXB164	SAMN21890091	Shanghai	East	2012	2010-2014	human	1498	Q	Wandsworth	Wandsworth	Wandsworth
XXB1831	SAMN21890195	Shanghai	East	2004	2000-2004	human	1498	Q	Wandsworth	Wandsworth	Wandsworth
XXB1050	SAMN21889544	Shanghai	East	2009	2005-2009	aquatic animal	1499	C2-C3	Bovismorbificans	Bovismorbificans	Bovismorbificans
XXB1116	SAMN21889609	Shanghai	East	2013	2010-2014	environment	1499	C2-C3	Bovismorbificans	Bovismorbificans	Bovismorbificans
XXB1150	SAMN21889640	Guangdong	South	2013	2010-2014	pig	1499	C2-C3	Bovismorbificans	Bovismorbificans	Bovismorbificans
XXB1159	SAMN21889648	Guangxi	South	2008	2005-2009	aquatic animal	1499	C2-C3	Bovismorbificans	Bovismorbificans	Bovismorbificans
XXB1160	SAMN21889650	Guangxi	South	2008	2005-2009	aquatic animal	1499	C2-C3	Bovismorbificans	Bovismorbificans	Bovismorbificans
XXB1277	SAMN21889772	Shanghai	East	2016	2015-2019	aquatic animal	1499	C2-C3	Bovismorbificans	Bovismorbificans	Bovismorbificans
XXB1283	SAMN21889778	Guangdong	South	2016	2015-2019	pig	1499	C2-C3	Bovismorbificans	Bovismorbificans	Bovismorbificans
XXB1360	SAMN21889847	Hubei	Central	2016	2015-2019	human	1499	C2-C3	Bovismorbificans	Bovismorbificans	Bovismorbificans
XXB1583	SAMN21890039	Zhejiang	East	2017	2015-2019	human	1499	C2-C3	Bovismorbificans	Bovismorbificans	Bovismorbificans
XXB595	SAMN21890679	Shanghai	East	2007	2005-2009	human	1499	C2-C3	Bovismorbificans	Bovismorbificans	Bovismorbificans
XXB1305	SAMN21889798	Shanghai	East	2016	2015-2019	pig	1524	G	Havana	Havana	Havana
XXB881	SAMN21890958	Guangxi	South	2015	2015-2019	human	1524	G	Havana	Havana	Havana
XXB1029	SAMN21889524	Guangxi	South	2014	2010-2014	human	1527	G	Havana	Havana	Havana
XXB1062	SAMN21889556	Guangxi	South	2010	2010-2014	chicken	1527	G	Havana	Havana	Havana
XXB1817	SAMN21890180	Beijing	North	2017	2015-2019	environment	1527	G	Havana	Havana	Havana
XXB878	SAMN21890955	Guangxi	South	2015	2015-2019	human	1527	G	Havana	Havana	Havana
XXB1735	SAMN21890130	Guangdong	South	2017	2015-2019	pig	1541	C2-C3	Corvallis	Corvallis	Corvallis
XXB1748	SAMN21890144	Shandong	East	2017	2015-2019	chicken	1541	C2-C3	Corvallis	Corvallis	Corvallis
XXB1885	SAMN21890227	Henan	Central	2017	2015-2019	human	1541	C2-C3	Corvallis	Corvallis	Corvallis
XXB212	SAMN21890268	Shanghai	East	2014	2010-2014	human	1541	C2-C3	Corvallis	Corvallis	Corvallis
XXB216	SAMN21890271	Shanghai	East	2014	2010-2014	human	1541	C2-C3	Corvallis	Corvallis	Corvallis
XXB70	SAMN21890786	Guangxi	South	2016	2015-2019	human	1541	C2-C3	Corvallis	Corvallis	Corvallis
XXB789	SAMN21890868	Guangxi	South	2007	2005-2009	human	1541	C2-C3	Corvallis	Corvallis	Corvallis
XXB1072	SAMN21889566	Shanghai	East	2010	2010-2014	aquatic animal	1543	G	Kedougou	Kedougou	Kedougou
XXB1074	SAMN21889568	Shanghai	East	2010	2010-2014	aquatic animal	1543	G	Kedougou	Kedougou	Kedougou
XXB1079	SAMN21889573	Shanghai	East	2010	2010-2014	aquatic animal	1543	G	Kedougou	Kedougou	Kedougou
XXB1231	SAMN21889725	Guangdong	South	2016	2015-2019	pig	1543	G	Kedougou	Kedougou	Kedougou
XXB1290	SAMN21889786	Sichuan	South-West	2013	2010-2014	chicken	1543	G	Kedougou	Kedougou	Kedougou
XXB882	SAMN21890959	Guangxi	South	2015	2015-2019	human	1543	G	Kedougou	Kedougou	Kedougou
XXB939	SAMN21891015	Chongqing	South-West	2016	2015-2019	human	1543	G	Kedougou	Kedougou	Kedougou
WYN1	SAMN27684234	Shanghai	East	2006	2005-2009	human	1544	B	Typhimurium	Typhimurium	Typhimurium
WYN56	SAMN27684287	Shanghai	East	2009	2005-2009	human	1544	B	Typhimurium	Typhimurium	Typhimurium
WYN58	SAMN27684289	Shanghai	East	2009	2005-2009	human	1544	B	Typhimurium	Typhimurium	Typhimurium
WYN76	SAMN27684307	Shanghai	East	2010	2010-2014	human	1544	B	Typhimurium	Typhimurium	Typhimurium
XXB594	SAMN21890678	Shanghai	East	2007	2005-2009	human	1544	B	Typhimurium	Typhimurium	Typhimurium
XXB1023	SAMN21889519	Guangxi	South	2014	2010-2014	human	1546	C2-C3	Apeyeme	Apeyeme	Apeyeme
XXB1027	SAMN21889523	Guangxi	South	2014	2010-2014	human	1546	C2-C3	Apeyeme	Apeyeme	Apeyeme
XXB1228	SAMN21889721	Guangdong	South	2016	2015-2019	chicken	1546	C2-C3	Apeyeme	Apeyeme	Apeyeme
XXB1229	SAMN21889722	Guangdong	South	2016	2015-2019	chicken	1546	C2-C3	Apeyeme	Apeyeme	Apeyeme
XXB1315	SAMN21889809	Guangxi	South	2016	2015-2019	human	1546	C2-C3	Apeyeme	Apeyeme	Apeyeme
XXB1320	SAMN21889815	Guangxi	South	2016	2015-2019	human	1546	C2-C3	Apeyeme	Apeyeme	Apeyeme
XXB1323	SAMN21889816	Guangxi	South	2016	2015-2019	human	1546	C2-C3	Apeyeme	Apeyeme	Apeyeme
XXB1361	SAMN21889848	Shaanxi	North-West	2016	2015-2019	human	1546	C2-C3	Apeyeme	Apeyeme	Apeyeme
XXB1386	SAMN21889872	Zhejiang	East	2017	2015-2019	human	1546	C2-C3	Apeyeme	Apeyeme	Apeyeme
XXB1391	SAMN21889878	Shanghai	East	2017	2015-2019	human	1546	C2-C3	Apeyeme	Apeyeme	Apeyeme
XXB1494	SAMN21889966	Beijing	North	2017	2015-2019	duck	1546	C2-C3	Apeyeme	Apeyeme	Apeyeme
XXB1813	SAMN21890176	Zhejiang	East	2016	2015-2019	chicken	1546	C2-C3	Apeyeme	Apeyeme	Apeyeme
XXB794	SAMN21890872	Guangxi	South	2014	2010-2014	human	1546	C2-C3	Apeyeme	Apeyeme	Apeyeme
XXB795	SAMN21890873	Guangxi	South	2015	2015-2019	human	1546	C2-C3	Apeyeme	Apeyeme	Apeyeme
XXB870	SAMN21890947	Shanghai	East	2016	2015-2019	human	1546	C2-C3	Apeyeme	Apeyeme	Apeyeme
XXB877	SAMN21890954	Guangxi	South	2015	2015-2019	human	1546	C2-C3	Apeyeme	Apeyeme	Apeyeme
XXB880	SAMN21890957	Guangxi	South	2015	2015-2019	human	1546	C2-C3	Apeyeme	Apeyeme	Apeyeme
XXB884	SAMN21890961	Guangxi	South	2015	2015-2019	human	1546	C2-C3	Apeyeme	Apeyeme	Apeyeme
XXB895	SAMN21890971	Guangxi	South	2015	2015-2019	human	1546	C2-C3	Apeyeme	Apeyeme	Apeyeme
XXB943	SAMN21891019	Chongqing	South-West	2016	2015-2019	human	1546	C2-C3	Apeyeme	Apeyeme	Apeyeme
XXB974	SAMN21891048	Guangxi	South	2014	2010-2014	human	1546	C2-C3	Apeyeme	Apeyeme	Apeyeme
XXB975	SAMN21891049	Guangxi	South	2015	2015-2019	human	1546	C2-C3	Apeyeme	Apeyeme	Apeyeme
XXB983	SAMN21891056	Guangxi	South	2016	2015-2019	human	1546	C2-C3	Apeyeme	Apeyeme	Apeyeme
XXB1338	SAMN21889829	Hubei	Central	2013	2010-2014	human	1547	D1	Javiana	Javiana	Javiana
XXB1350	SAMN21889839	Shanghai	East	2016	2015-2019	human	1547	D1	Javiana	Javiana	Javiana
XXB1423	SAMN21889912	Fujian	East	2011	2010-2014	human	1547	D1	Javiana	Javiana	Javiana
XXB1588	SAMN21890044	Zhejiang	East	2017	2015-2019	human	1547	D1	Javiana	Javiana	Javiana
XXB685	SAMN21890773	Shanghai	East	2012	2010-2014	human	1547	D1	Javiana	Javiana	Javiana
XXB1000	SAMN21889501	Guangxi	South	2016	2015-2019	human	1549	C2-C3	Altona	Altona	Altona
XXB1185	SAMN21889674	Shanghai	East	2014	2010-2014	duck	1549	C2-C3	Altona	Altona	Altona
XXB1236	SAMN21889728	Sichuan	South-West	2014	2010-2014	Environment	1549	C2-C3	Altona	Altona	Altona
XXB1237	SAMN21889729	Sichuan	South-West	2014	2010-2014	Environment	1549	C2-C3	Altona	Altona	Altona
XXB674	SAMN21890762	Shanghai	East	2012	2010-2014	human	1549	C2-C3	Altona	Altona	Altona
XXB770	SAMN21890852	Shanghai	East	2014	2010-2014	human	1549	C2-C3	Altona	Altona	Altona
WYN137	SAMN27684367	Shanghai	East	2014	2010-2014	human	1557	B	Typhimurium	Typhimurium	Typhimurium
XXB1815	SAMN21890178	Beijing	North	2017	2015-2019	environment	1561	G	Idikan	Idikan	Idikan
XXB752	SAMN21890835	Shanghai	East	2014	2010-2014	human	1577	B	Paratyphi B var. Java	Paratyphi B var. Java	Paratyphi B var. Java
XXB1749	SAMN21890145	Shandong	East	2017	2015-2019	chicken	1593	K	Cerro	Cerro	Cerro
XXB1309	SAMN21889802	Fujian	East	2003	2000-2004	feed	1610	D2	Ouakam	Ouakam	Ouakam
XXB1835	SAMN21890199	Shanghai	East	2006	2005-2009	human	1656	G	Putten	I -:d:l,w	Putten
XXB148	SAMN21889951	Shanghai	East	2011	2010-2014	human	1750	C1	Virchow	Virchow	Virchow
XXB149	SAMN21889961	Shanghai	East	2011	2010-2014	human	1750	C1	Virchow	Virchow	Virchow
XXB300	SAMN21890364	Shanghai	East	2010	2010-2014	human	1750	C1	Virchow	Virchow	Virchow
XXB1055	SAMN21889549	Shanghai	East	2009	2005-2009	aquatic animal	1751	E4	Senftenberg	Senftenberg	Senftenberg
XXB1142	SAMN21889631	Shanghai	East	2013	2010-2014	environment	1751	E4	Senftenberg	Senftenberg	Senftenberg
XXB1144	SAMN21889633	Shanghai	East	2013	2010-2014	environment	1751	E4	Senftenberg	Senftenberg	Senftenberg
XXB577	SAMN21890659	Shanghai	East	2006	2005-2009	human	1751	E4	Senftenberg	Senftenberg	Senftenberg
XXB578	SAMN21890660	Shanghai	East	2006	2005-2009	human	1751	E4	Senftenberg	Senftenberg	Senftenberg
XXB579	SAMN21890661	Shanghai	East	2006	2005-2009	human	1751	E4	Senftenberg	Senftenberg	Senftenberg
XXB581	SAMN21890664	Shanghai	East	2006	2005-2009	human	1751	E4	Senftenberg	Senftenberg	Senftenberg
XXB583	SAMN21890666	Shanghai	East	2006	2005-2009	human	1751	E4	Senftenberg	Senftenberg	Senftenberg
XXB585	SAMN21890668	Shanghai	East	2006	2005-2009	human	1751	E4	Senftenberg	Senftenberg	Senftenberg
XXB586	SAMN21890669	Shanghai	East	2006	2005-2009	human	1751	E4	Senftenberg	Senftenberg	Senftenberg
XXB588	SAMN21890671	Shanghai	East	2006	2005-2009	human	1751	E4	Senftenberg	Senftenberg	Senftenberg
XXB589	SAMN21890672	Shanghai	East	2006	2005-2009	human	1751	E4	Senftenberg	Senftenberg	Senftenberg
XXB591	SAMN21890675	Shanghai	East	2006	2005-2009	human	1751	E4	Senftenberg	Senftenberg	Senftenberg
XXB596	SAMN21890680	Shanghai	East	2007	2005-2009	human	1751	E4	Senftenberg	Senftenberg	Senftenberg
XXB601	SAMN21890687	Shanghai	East	2007	2005-2009	human	1751	E4	Senftenberg	Senftenberg	Senftenberg
XXB604	SAMN21890690	Shanghai	East	2007	2005-2009	human	1751	E4	Senftenberg	Senftenberg	Senftenberg
XXB609	SAMN21890695	Shanghai	East	2008	2005-2009	human	1751	E4	Senftenberg	Senftenberg	Senftenberg
XXB859	SAMN21890936	Shanghai	East	2015	2015-2019	human	1751	E4	Senftenberg	Senftenberg	Senftenberg
XXB918	SAMN21890995	Shanghai	East	2016	2015-2019	human	1751	E4	Senftenberg	Senftenberg	Senftenberg
XXB921	SAMN21890998	Yunnan	South-West	2014	2010-2014	human	1799	E1	Langensalza	Krefeld	Krefeld
XXB906	SAMN21890983	Shanghai	East	2016	2015-2019	human	1837	C2-C3	Narashino|Leith	Narashino	Narashino
XXB1316	SAMN21889810	Guangxi	South	2016	2015-2019	human	1861	G	I G:y:-	I 13:y:-	I 13:y:-
XXB630	SAMN21890717	Shanghai	East	2010	2010-2014	human	1861	G	I G:y:-	I 13:y:-	I 13:y:-
XXB681	SAMN21890770	Shanghai	East	2012	2010-2014	human	1861	G	I G:y:-	I 13:y:-	I 13:y:-
XXB948	SAMN21891024	Shanghai	East	2016	2015-2019	human	1861	G	I G:y:-	I 13:y:-	I 13:y:-
XXB1573	SAMN21890029	Shanghai	East	2017	2015-2019	human	1885	C2-C3	Litchfield	Litchfield	Litchfield
WYN321	SAMN27684505	Hubei	Central	2017	2015-2019	chicken	1920	B	Typhimurium	Typhimurium	Typhimurium
XXB1426	SAMN21889913	Fujian	East	2015	2015-2019	human	1920	B	Typhimurium	Typhimurium	Typhimurium
XXB1427	SAMN21889914	Fujian	East	2015	2015-2019	human	1920	B	Typhimurium	Typhimurium	Typhimurium
XXB1713	SAMN21890108	Hubei	Central	2017	2015-2019	chicken	1920	B	Typhimurium	Typhimurium	Typhimurium
XXB1721	SAMN21890116	Hubei	Central	2017	2015-2019	chicken	1920	B	Typhimurium	Typhimurium	Typhimurium
XXB1726	SAMN21890120	Hubei	Central	2017	2015-2019	chicken	1920	B	Typhimurium	Typhimurium	Typhimurium
XXB1730	SAMN21890125	Hubei	Central	2017	2015-2019	chicken	1920	B	Typhimurium	Typhimurium	Typhimurium
XXB1731	SAMN21890126	Hubei	Central	2017	2015-2019	chicken	1920	B	Typhimurium	Typhimurium	Typhimurium
XXB1104	SAMN21889597	Shanghai	East	2012	2010-2014	environment	1941	C1	Livingstone	Livingstone	Livingstone
XXB1168	SAMN21889656	Shanghai	East	2013	2010-2014	feed	1941	C1	Livingstone	Livingstone	Livingstone
XXB1086	SAMN21889580	Shanghai	East	2011	2010-2014	aquatic animal	1959	E1	Liverpool	Liverpool	Liverpool
XXB1103	SAMN21889596	Shanghai	East	2012	2010-2014	environment	1959	E1	Liverpool	Liverpool	Liverpool
XXB1110	SAMN21889603	Shanghai	East	2012	2010-2014	duck	1959	E1	Liverpool	Liverpool	Liverpool
XXB1170	SAMN21889659	Guangdong	South	2013	2010-2014	feed	1959	E1	Liverpool	Liverpool	Liverpool
XXB1190	SAMN21889680	Shanghai	East	2014	2010-2014	duck	1959	E1	Liverpool	Liverpool	Liverpool
XXB1218	SAMN21889710	Shanghai	East	2015	2015-2019	pig	1959	E1	Liverpool	Liverpool	Liverpool
XXB1221	SAMN21889714	Shanghai	East	2015	2015-2019	aquatic animal	1959	E1	Liverpool	Liverpool	Liverpool
XXB1383	SAMN21889869	Guangxi	South	2017	2015-2019	human	1959	E1	Liverpool	Liverpool	Liverpool
XXB1387	SAMN21889873	Guangxi	South	2017	2015-2019	human	1959	E1	Liverpool	Liverpool	Liverpool
XXB1390	SAMN21889877	Guangxi	South	2017	2015-2019	human	1959	E1	Liverpool	Liverpool	Liverpool
XXB1412	SAMN21889902	Shanghai	East	2017	2015-2019	human	1959	E1	Liverpool	Liverpool	Liverpool
XXB1413	SAMN21889903	Shanghai	East	2017	2015-2019	human	1959	E1	Liverpool	Liverpool	Liverpool
XXB1495	SAMN21889967	Shanxi	North	2017	2015-2019	pig	1959	E1	Liverpool	Liverpool	Liverpool
XXB1497	SAMN21889969	Shanghai	East	2017	2015-2019	environment	1959	E1	Liverpool	Liverpool	Liverpool
XXB1561	SAMN21890017	Xinjiang	North-West	2017	2015-2019	human	1959	E1	Liverpool	Liverpool	Liverpool
XXB617	SAMN21890704	Shanghai	East	2009	2005-2009	human	1959	E1	Liverpool	Liverpool	Liverpool
XXB914	SAMN21890991	Shanghai	East	2016	2015-2019	human	1959	E1	Liverpool	Liverpool	Liverpool
XXB998	SAMN21891069	Guangxi	South	2016	2015-2019	human	1959	E1	Liverpool	Liverpool	Liverpool
XXB1396	SAMN21889883	Guangxi	South	2017	2015-2019	human	1964	C2-C3	Kottbus	Kottbus	Kottbus
XXB1053	SAMN21889547	Shanghai	East	2009	2005-2009	duck	1994	C1	Isangi	Isangi	Isangi
XXB1187	SAMN21889676	Shanghai	East	2014	2010-2014	pig	1994	C1	Isangi	Isangi	Isangi
XXB1332	SAMN21889826	Hubei	Central	2012	2010-2014	human	1994	C1	Isangi	Isangi	Isangi
XXB1490	SAMN21889962	Fujian	East	2006	2005-2009	cattle	1994	C1	Isangi	Isangi	Isangi
XXB827	SAMN21890906	Shanghai	East	2015	2015-2019	human	1995	B	Coeln	Coeln	Coeln
XXB1157	SAMN21889647	Guangxi	South	2008	2005-2009	aquatic animal	1997	N	Ago	Ago	Ago
XXB1085	SAMN21889579	Shanghai	East	2011	2010-2014	aquatic animal	2023	X	I X:z4,z23:-	I 47:z4,z23:-	I X:z4,z23:-
XXB1491	SAMN21889963	Fujian	East	2007	2005-2009	environment	2023	X	I X:z4,z23:-	I 47:z4,z23:-	I X:z4,z23:-
XXB671	SAMN21890759	Shanghai	East	2012	2010-2014	human	2023	X	I X:z4,z23:-	I 47:z4,z23:-	I X:z4,z23:-
XXB1420	SAMN21889909	Fujian	East	2009	2005-2009	human	2033	P	Mgulani	Mgulani	Mgulani
XXB959	SAMN21891035	Shanghai	East	2013	2010-2014	human	2039	C1	Potsdam	Potsdam	Potsdam
XXB963	SAMN21891039	Guangxi	South	2009	2005-2009	human	2039	C1	Potsdam	Potsdam	Potsdam
XXB815	SAMN21890894	Shanghai	East	2015	2015-2019	human	2061	O	Alachua	Alachua	Alachua
XXB1493	SAMN21889965	Fujian	East	2015	2015-2019	environment	2090	E1	Amsterdam	Amsterdam	Amsterdam
XXB938	SAMN21891014	Shanghai	East	2016	2015-2019	human	2133	B	Brancaster	Brancaster	Brancaster
XXB679	SAMN21890767	Yunnan	South-West	2012	2010-2014	human	2145	B	II 1,4,[5],12,[27]:a:e,n,x	II 4:l,z13,z28:-	II 1,4,[5],12,[27]:a:e,n,x
XXB718	SAMN21890799	Yunnan	South-West	2012	2010-2014	human	2145	B	II 1,4,[5],12,[27]:a:e,n,x	II 4:l,z13,z28:-	II 1,4,[5],12,[27]:a:e,n,x
XXB719	SAMN21890800	Yunnan	South-West	2012	2010-2014	human	2145	B	II 1,4,[5],12,[27]:a:e,n,x	II 4:l,z13,z28:-	II 1,4,[5],12,[27]:a:e,n,x
XXB1092	SAMN21889585	Shanghai	East	2011	2010-2014	chicken	2151	D1	Gallinarum	Gallinarum	Gallinarum
XXB1725	SAMN21890119	Hubei	Central	2017	2015-2019	chicken	2151	D1	Gallinarum	Gallinarum	Gallinarum
XXB1302	SAMN21889796	Shanghai	East	2016	2015-2019	aquatic animal	2152	I	Gaminara	Gaminara	Gaminara
XXB861	SAMN21890938	Shanghai	East	2016	2015-2019	human	2152	I	Gaminara	Gaminara	Gaminara
XXB886	SAMN21890963	Guangxi	South	2015	2015-2019	human	2152	I	Gaminara	Gaminara	Gaminara
XXB797	SAMN21890875	Shanghai	East	2015	2015-2019	human	2166	D2	Baildon	Baildon	Baildon
XXB1406	SAMN21889895	Shanghai	East	2017	2015-2019	human	2209	D1	Typhi	Typhi	Typhi
XXB1344	SAMN21889832	Hubei	Central	1997	Before 2000	human	2256	C2-C3	Brunei	Brunei	Brunei
XXB1394	SAMN21889881	Hubei	Central	2010	2010-2014	human	2402	O:62	IIIa 62:z4,z23:-	IIIa 62:z4,z23:-	IIIa 62:z4,z23:-
XXB1459	SAMN21889930	Shandong	East	2017	2015-2019	chicken	2441	E1	Anatum	Anatum	Anatum
XXB314	SAMN21890379	Shanghai	East	2014	2010-2014	human	2494	D1	Javiana	Javiana	Javiana
XXB1301	SAMN21889795	Shanghai	East	2016	2015-2019	pig	2524	W	I W:b:-	I 45:b:-	I 45:b:-
XXB792	SAMN21890870	Guangxi	South	2014	2010-2014	human	2524	W	I W:b:-	I 45:b:-	I 45:b:-
XXB1453	SAMN21889926	Beijing	North	2017	2015-2019	pig	2529	C2-C3	Goldcoast	Goldcoast	Goldcoast
XXB1025	SAMN21889521	Guangxi	South	2014	2010-2014	human	2657	C2-C3	Molade	Molade	Molade
XXB1026	SAMN21889522	Guangxi	South	2014	2010-2014	human	2657	C2-C3	Molade	Molade	Molade
XXB1030	SAMN21889525	Guangxi	South	2014	2010-2014	human	2820	M	Amoutive	Amoutive	Amoutive
XXB1199	SAMN21889689	Shanghai	East	2015	2015-2019	aquatic animal	2820	M	Amoutive	Amoutive	Amoutive
XXB1358	SAMN21889844	Shandong	East	2015	2015-2019	aquatic animal	2820	M	Amoutive	Amoutive	Amoutive
XXB747	SAMN21890830	Shanghai	East	2013	2010-2014	human	2820	M	Amoutive	Amoutive	Amoutive
XXB784	SAMN21890864	Shanghai	East	2014	2010-2014	human	2820	M	Amoutive	Amoutive	Amoutive
XXB947	SAMN21891023	Chongqing	South-West	2016	2015-2019	human	2820	M	Amoutive	Amoutive	Amoutive
XXB1489	SAMN21889960	Fujian	East	2006	2005-2009	wild animal	2874	N	Ramatgan	Ramatgan	Ramatgan
XXB1065	SAMN21889559	Shanghai	East	2010	2010-2014	aquatic animal	3038	X	Moualine	Moualine	Moualine
XXB1319	SAMN21889813	Guangxi	South	2016	2015-2019	human	3038	X	Moualine	Moualine	Moualine
XXB607	SAMN21890693	Shanghai	East	2008	2005-2009	human	3038	X	Moualine	Moualine	Moualine
XXB608	SAMN21890694	Shanghai	East	2008	2005-2009	human	3038	X	Moualine	Moualine	Moualine
XXB668	SAMN21890755	Shanghai	East	2011	2010-2014	human	3038	X	Moualine	Moualine	Moualine
XXB737	SAMN21890820	Shanghai	East	2013	2010-2014	human	3038	X	Moualine	Moualine	Moualine
XXB1308	SAMN21889801	Fujian	East	2003	2000-2004	feed	3093	E1	Falkensee	Falkensee	Falkensee
XXB1012	SAMN21889509	Guangxi	South	2016	2015-2019	human	3157	E1	Langensalza	Krefeld	Krefeld
XXB1232	SAMN21889726	Guangdong	South	2016	2015-2019	pig	3157	E1	Langensalza	Krefeld	Krefeld
XXB1233	SAMN21889727	Guangdong	South	2016	2015-2019	pig	3157	E1	Langensalza	Krefeld	Krefeld
XXB1380	SAMN21889866	Guangxi	South	2016	2015-2019	human	3157	E1	Langensalza	Krefeld	Krefeld
XXB722	SAMN21890804	Shanghai	East	2013	2010-2014	human	3157	E1	Langensalza	Krefeld	Krefeld
XXB897	SAMN21890973	Shanghai	East	2016	2015-2019	human	3157	E1	Langensalza	Krefeld	Krefeld
XXB922	SAMN21890999	Yunnan	South-West	2016	2015-2019	human	3157	E1	Langensalza	Krefeld	Krefeld
XXB946	SAMN21891022	Chongqing	South-West	2016	2015-2019	human	3157	E1	Langensalza	Krefeld	Krefeld
XXB1164	SAMN21889653	Guangxi	South	2010	2010-2014	pet	3465	C1	Oranienburg	Oranienburg	Oranienburg
XXB1165	SAMN21889654	Guangxi	South	2012	2010-2014	pet	3465	C1	Oranienburg	Oranienburg	Oranienburg
XXB1223	SAMN21889716	Zhejiang	East	2016	2015-2019	environment	3642	Y	IIIb Y:z35:z35	IIIb 48:k:z35	IIIb 48:k:z35
XXB1089	SAMN21889582	Shanghai	East	2011	2010-2014	duck	3717	D1	Gallinarum	Gallinarum	Gallinarum
XXB1284	SAMN21889779	Guangdong	South	2016	2015-2019	goose	3773	C1	Bareilly	Bareilly	Bareilly
XXB700	SAMN21890787	Shanghai	East	2013	2010-2014	human	3774	I	I I:l,v:l,v	I 16:l,v:-	I 16:l,v:-
XXB1291	SAMN21889787	Sichuan	South-West	2014	2010-2014	chicken	3918	J	Jangwani	Jangwani	Jangwani
XXB1446	SAMN21889920	Shanghai	East	2017	2015-2019	aquatic animal	3918	J	Jangwani	Jangwani	Jangwani
XXB872	SAMN21890949	Shanghai	East	2016	2015-2019	human	3918	J	Jangwani	Jangwani	Jangwani
XXB873	SAMN21890950	Shanghai	East	2016	2015-2019	human	3918	J	Jangwani	Jangwani	Jangwani
XXB874	SAMN21890951	Shanghai	East	2016	2015-2019	human	3918	J	Jangwani	Jangwani	Jangwani
XXB916	SAMN21890993	Zhejiang	East	2016	2015-2019	human	3918	J	Jangwani	Jangwani	Jangwani
XXB1333	SAMN21889827	Hubei	Central	2013	2010-2014	human	4096	C1	Mikawasima	Mikawasima	Mikawasima
XXB890	SAMN21890967	Guangxi	South	2015	2015-2019	human	4338	C1	Victoria	Victoria	Victoria
XXB1016	SAMN21889512	Guangxi	South	2013	2010-2014	human	5123	I	Welikade	Welikade	Welikade
XXB1211	SAMN21889704	Guangdong	South	2015	2015-2019	chicken	5415	B	Haifa	Haifa	Haifa
XXB1214	SAMN21889707	Guangdong	South	2015	2015-2019	chicken	5415	B	Haifa	Haifa	Haifa
XXB1246	SAMN21889739	Guangdong	South	2016	2015-2019	chicken	5415	B	Haifa	Haifa	Haifa
XXB1461	SAMN21889933	Fujian	East	2006	2005-2009	wild animal	6124	Y	IIIb Y:z35:z35	IIIb 48:k:z35	IIIb 48:k:z35
XXB1465	SAMN21889936	Fujian	East	2006	2005-2009	wild animal	6124	Y	IIIb Y:z35:z35	IIIb 48:k:z35	IIIb 48:k:z35
XXB1747	SAMN21890143	Shandong	East	2017	2015-2019	chicken	7010	C2-C3	Corvallis	Corvallis	Corvallis
XXB622	SAMN21890709	Shanghai	East	2010	2010-2014	human	7121	C1	Larochelle	Larochelle	Larochelle
XXB1011	SAMN21889508	Guangxi	South	2016	2015-2019	human	7352	O	Adelaide	Adelaide	Adelaide
XXB1746	SAMN21890142	Shandong	East	2017	2015-2019	chicken	7352	O	Adelaide	Adelaide	Adelaide
XXB989	SAMN21891061	Guangxi	South	2012	2010-2014	human	7352	O	Adelaide	Adelaide	Adelaide
XXB1816	SAMN21890179	Beijing	North	2017	2015-2019	environment	7937	C1	Thompson	Thompson	Thompson
XXB1006	SAMN21889504	Guangxi	South	2016	2015-2019	human	8300	E4	Llandoff	Llandoff	Llandoff
XXB1005	SAMN21889503	Guangxi	South	2016	2015-2019	human	8328	G	Kintambo	Kintambo	Kintambo
XXB997	SAMN21891068	Guangxi	South	2016	2015-2019	human	8328	G	Kintambo	Kintambo	Kintambo
XXB1108	SAMN21889601	Shanghai	East	2012	2010-2014	aquatic animal	8329	O:40	IV 6,7:z4,z23:-|IV 7:z4,z23:-|IV 11:z4,z23:-|IV 6,14:z4,z23:-|IV 16:z4,z23:-|IV 21:z4,z23:-|IV 51:z4,z23:-|IV 53:z4,z23:-|IV 57:z4,z23:-|IV 38:z4,z23:-|IV 1,40:z4,z23:-|IV 40:z4,z23:-|IV 41:z4,z23:-|IV 43:z4,z23:-|IV 44:z4,z23:-|IV 45:z4,z23:-|IV 48:z4,z23:-|IV 50:z4,z23:-	IV -:z4,z23:-	IV 1,40:z4,z23:-
XXB1146	SAMN21889635	Shanghai	East	2013	2010-2014	aquatic animal	8330	C1	Livingstone	Livingstone	Livingstone
XXB1464	SAMN21889935	Fujian	East	2006	2005-2009	wild animal	8332	O:53	IIIb 53:l,v:e,n,x,z15	IIIb 53:l,v:e,n,x,z15	IIIb 53:l,v:e,n,x,z15
XXB1467	SAMN21889938	Fujian	East	2006	2005-2009	wild animal	8332	O:53	IIIb 53:l,v:e,n,x,z15	IIIb 53:l,v:e,n,x,z15	IIIb 53:l,v:e,n,x,z15
XXB1468	SAMN21889939	Fujian	East	2006	2005-2009	wild animal	8332	O:53	IIIb 53:l,v:e,n,x,z15	IIIb 53:l,v:e,n,x,z15	IIIb 53:l,v:e,n,x,z15
XXB1546	SAMN21890000	Xinjiang	North-West	2017	2015-2019	human	8333	B	I 1,4,[5],12:i:-	I 4,[5],12:i:-	I 1,4,[5],12:i:-
XXB1564	SAMN21890020	Shanghai	East	2017	2015-2019	human	8334	C1	Wil	Wil	Wil
WYN158	SAMN27684387	Guangxi	South	2016	2015-2019	human	9160	B	Typhimurium	Typhimurium	Typhimurium
WYN250	SAMN27684436	Shandong	East	2018	2015-2019	chicken	9161	B	Typhimurium	Typhimurium	Typhimurium
WYN339	SAMN27684522	Shanghai	East	2010	2010-2014	pig	9162	B	Typhimurium	Typhimurium	Typhimurium
WYN371	SAMN27684553	Shanghai	East	2015	2015-2019	pig	9162	B	Typhimurium	Typhimurium	Typhimurium
WYN364	SAMN27684546	Shanghai	East	2014	2010-2014	pig	9163	B	Typhimurium	Typhimurium	Typhimurium
WYN329	SAMN27684513	Shanghai	East	2008	2005-2009	pig	9164	B	Typhimurium	Typhimurium	Typhimurium

## Sheet: Table 2
Sample ID	BioSample	Geographic location	Area	Collection date	Sampling period	Serovar	Isolation source	Host	Isolation host	AssemblyAccession	SpeciesName	ContigN50	FtpPath
GCA_000272695.1_ASM27269v1	SAMN01813413	Hongkong	South-East	not collected	not collected	Newport	fish food		aquatic animal	GCF_000272695.1	Salmonella enterica	186439	ftp://ftp.ncbi.nlm.nih.gov/genomes/all/GCA/000/272/695/GCA_000272695.1_ASM27269v1
GCA_000292755.1_ASM29275v1	SAMN02415265	Hongkong	South-East	2006	2005-2009	Typhimurium	stool specimen of a diarrheic patient admitted to a hospital in Hong Kong	Homo sapiens	human	GCF_000292755.1	Salmonella enterica	1157837	ftp://ftp.ncbi.nlm.nih.gov/genomes/all/GCA/000/292/755/GCA_000292755.1_ASM29275v1
GCA_000329025.1_ASM32902v1	SAMN01041154	China	None	not collected	not collected	Enteritidis	chicken (Gallus gallus)	Gallus gallus	chicken	GCF_000329025.1	Salmonella enterica	77939	ftp://ftp.ncbi.nlm.nih.gov/genomes/all/GCA/000/329/025/GCA_000329025.1_ASM32902v1
GCA_000330005.1_ASM33000v1	SAMN01041153	China	None	not collected	not collected	Enteritidis	chicken (Gallus gallus)	Gallus gallus	chicken	GCF_000330005.1	Salmonella enterica	181298	ftp://ftp.ncbi.nlm.nih.gov/genomes/all/GCA/000/330/005/GCA_000330005.1_ASM33000v1
GCA_000330625.1_ASM33062v1	SAMN02415259	Shanghai	East	2010	2010-2014	Agona	feces	cattle	cattle	GCF_000330625.1	Salmonella enterica	184703	ftp://ftp.ncbi.nlm.nih.gov/genomes/all/GCA/000/330/625/GCA_000330625.1_ASM33062v1
GCA_000330645.1_ASM33064v1	SAMN02415260	Shanghai	East	2010	2010-2014	Agona	clinical	Homo sapiens	human	GCF_000330645.1	Salmonella enterica	197357	ftp://ftp.ncbi.nlm.nih.gov/genomes/all/GCA/000/330/645/GCA_000330645.1_ASM33064v1
GCA_000330665.1_ASM33066v1	SAMN02415258	Shanghai	East	2011	2010-2014	Agona	clinical	Homo sapiens	human	GCF_000330665.1	Salmonella enterica	90606	ftp://ftp.ncbi.nlm.nih.gov/genomes/all/GCA/000/330/665/GCA_000330665.1_ASM33066v1
GCA_000344825.1_SOAPdenovo1.05	SAMN02415262	Shanghai	East	2011	2010-2014	Newport	stool	Homo sapiens	human	GCF_000344825.1	Salmonella enterica	131989	ftp://ftp.ncbi.nlm.nih.gov/genomes/all/GCA/000/344/825/GCA_000344825.1_SOAPdenovo1.05
GCA_000344845.1_SOAPdenovo1.05	SAMN02415264	Shandong	East	not collected	not collected	Newport	stool	Homo sapiens	human	GCF_000344845.1	Salmonella enterica	194658	ftp://ftp.ncbi.nlm.nih.gov/genomes/all/GCA/000/344/845/GCA_000344845.1_SOAPdenovo1.05
GCA_000344865.1_SOAPdenovo1.05	SAMN02415261	Jiangsu	East	2010	2010-2014	Newport	stool	Homo sapiens	human	GCF_000344865.1	Salmonella enterica	160516	ftp://ftp.ncbi.nlm.nih.gov/genomes/all/GCA/000/344/865/GCA_000344865.1_SOAPdenovo1.05
GCA_000344885.1_SOAPdenovo1.05	SAMN02415263	Henan	Central	not collected	not collected	Newport	stool	Homo sapiens	human	GCF_000344885.1	Salmonella enterica	183174	ftp://ftp.ncbi.nlm.nih.gov/genomes/all/GCA/000/344/885/GCA_000344885.1_SOAPdenovo1.05
GCA_000388635.1_24.H.04	SAMEA2272554	Taiwan	South-East	2004	2000-2004	Agona	human		human	GCF_000388635.1	Salmonella enterica	111646	ftp://ftp.ncbi.nlm.nih.gov/genomes/all/GCA/000/388/635/GCA_000388635.1_24.H.04
GCA_000388835.1_35.H.08	SAMEA2272462	Taiwan	South-East	2008	2005-2009	Agona	human		human	GCF_000388835.1	Salmonella enterica	145774	ftp://ftp.ncbi.nlm.nih.gov/genomes/all/GCA/000/388/835/GCA_000388835.1_35.H.08
GCA_000411795.1_ASM41179v1	SAMN02415251	Guizhou	South-West	2000	2000-2004	Paratyphi A	patient with paratyphoid fever	Homo sapiens	human	GCF_000411795.1	Salmonella enterica	299625	ftp://ftp.ncbi.nlm.nih.gov/genomes/all/GCA/000/411/795/GCA_000411795.1_ASM41179v1
GCA_000411835.1_ASM41183v1	SAMN02415253	Jiangxi	East	2005	2005-2009	Paratyphi A	missing		not collected	GCF_000411835.1	Salmonella enterica	312893	ftp://ftp.ncbi.nlm.nih.gov/genomes/all/GCA/000/411/835/GCA_000411835.1_ASM41183v1
GCA_000468255.1_ST4848_v1	SAMN02296697	Hongkong	South-East	2006	2005-2009	Typhimurium	blood	Homo sapiens	human	GCF_000468255.1	Salmonella enterica	149438	ftp://ftp.ncbi.nlm.nih.gov/genomes/all/GCA/000/468/255/GCA_000468255.1_ST4848_v1
GCA_000742815.1_ASM74281v1	SAMN02741042	Jiangsu	East	2010	2010-2014	Choleraesuis	chicken intestinal		chicken	GCF_000742815.1	Salmonella enterica	4751585	ftp://ftp.ncbi.nlm.nih.gov/genomes/all/GCA/000/742/815/GCA_000742815.1_ASM74281v1
GCA_000818075.1_ASM81807v1	SAMN02909989	Jiangsu	East	2003	2000-2004	Paratyphi A	hospital	Homo sapiens	human	GCF_000818075.1	Salmonella enterica	4599018	ftp://ftp.ncbi.nlm.nih.gov/genomes/all/GCA/000/818/075/GCA_000818075.1_ASM81807v1
GCA_000818115.1_ASM81811v1	SAMN03076563	Jiangsu	East	not collected	not collected	Paratyphi A	hospital	Homo sapiens	human	GCF_000818115.1	Salmonella enterica	4612373	ftp://ftp.ncbi.nlm.nih.gov/genomes/all/GCA/000/818/115/GCA_000818115.1_ASM81811v1
GCA_001045395.1_ASM104539v1	SAMN03786808	Beijing	North	1955	Before 2000	Paratyphi A	feces	Homo sapiens	human	GCF_001045395.1	Salmonella enterica	1159103	ftp://ftp.ncbi.nlm.nih.gov/genomes/all/GCA/001/045/395/GCA_001045395.1_ASM104539v1
GCA_001084985.1_10593_2_18	SAMEA1930270	China	None	2002	2000-2004	Not known	not known	Homo sapiens	human	GCF_001084985.1	Salmonella enterica	205966	ftp://ftp.ncbi.nlm.nih.gov/genomes/all/GCA/001/084/985/GCA_001084985.1_10593_2_18
GCA_001089225.1_10349_1_39	SAMEA2072808	China	None	2008	2005-2009	Not known	not known	Homo sapiens	human	GCF_001089225.1	Salmonella enterica	60553	ftp://ftp.ncbi.nlm.nih.gov/genomes/all/GCA/001/089/225/GCA_001089225.1_10349_1_39
GCA_001089565.1_10492_1_16	SAMEA2152199	China	None	2011	2010-2014	Not known	not known	Homo sapiens	human	GCF_001089565.1	Salmonella enterica	206301	ftp://ftp.ncbi.nlm.nih.gov/genomes/all/GCA/001/089/565/GCA_001089565.1_10492_1_16
GCA_001295385.1_ASM129538v1	SAMN03120582	Hongkong	South-East	2007	2005-2009	Typhimurium	blood	Homo sapiens	human	GCF_001295385.1	Salmonella enterica	223519	ftp://ftp.ncbi.nlm.nih.gov/genomes/all/GCA/001/295/385/GCA_001295385.1_ASM129538v1
GCA_001295405.1_ASM129540v1	SAMN03121894	Hongkong	South-East	1995	Before 2000	Typhimurium	blood	Homo sapiens	human	GCF_001295405.1	Salmonella enterica	162046	ftp://ftp.ncbi.nlm.nih.gov/genomes/all/GCA/001/295/405/GCA_001295405.1_ASM129540v1
GCA_001295415.1_ASM129541v1	SAMN03121896	Hongkong	South-East	2005	2005-2009	Typhimurium	blood	Homo sapiens	human	GCF_001295415.1	Salmonella enterica	149122	ftp://ftp.ncbi.nlm.nih.gov/genomes/all/GCA/001/295/415/GCA_001295415.1_ASM129541v1
GCA_001295425.1_ASM129542v1	SAMN03120578	Hongkong	South-East	2007	2005-2009	Typhimurium	blood	Homo sapiens	human	GCF_001295425.1	Salmonella enterica	171798	ftp://ftp.ncbi.nlm.nih.gov/genomes/all/GCA/001/295/425/GCA_001295425.1_ASM129542v1
GCA_001295465.1_ASM129546v1	SAMN03121899	Hongkong	South-East	2006	2005-2009	Typhimurium	stool	Homo sapiens	human	GCF_001295465.1	Salmonella enterica	171887	ftp://ftp.ncbi.nlm.nih.gov/genomes/all/GCA/001/295/465/GCA_001295465.1_ASM129546v1
GCA_001295485.1_ASM129548v1	SAMN03121903	Hongkong	South-East	2006	2005-2009	Typhimurium	stool	Homo sapiens	human	GCF_001295485.1	Salmonella enterica	282258	ftp://ftp.ncbi.nlm.nih.gov/genomes/all/GCA/001/295/485/GCA_001295485.1_ASM129548v1
GCA_001295525.1_ASM129552v1	SAMN03121891	Hongkong	South-East	1996	Before 2000	Typhimurium	stool	Homo sapiens	human	GCF_001295525.1	Salmonella enterica	162975	ftp://ftp.ncbi.nlm.nih.gov/genomes/all/GCA/001/295/525/GCA_001295525.1_ASM129552v1
GCA_001295545.1_ASM129554v1	SAMN03121905	Hongkong	South-East	1993	Before 2000	Typhimurium	blood	Homo sapiens	human	GCF_001295545.1	Salmonella enterica	130459	ftp://ftp.ncbi.nlm.nih.gov/genomes/all/GCA/001/295/545/GCA_001295545.1_ASM129554v1
GCA_001295555.1_ASM129555v1	SAMN03121902	Hongkong	South-East	1994	Before 2000	Typhimurium	blood	Homo sapiens	human	GCF_001295555.1	Salmonella enterica	198417	ftp://ftp.ncbi.nlm.nih.gov/genomes/all/GCA/001/295/555/GCA_001295555.1_ASM129555v1
GCA_001295585.1_ASM129558v1	SAMN03121898	Hongkong	South-East	2006	2005-2009	Typhimurium	stool	Homo sapiens	human	GCF_001295585.1	Salmonella enterica	33120	ftp://ftp.ncbi.nlm.nih.gov/genomes/all/GCA/001/295/585/GCA_001295585.1_ASM129558v1
GCA_001295595.1_ASM129559v1	SAMN03121897	Hongkong	South-East	2006	2005-2009	Typhimurium	stool	Homo sapiens	human	GCF_001295595.1	Salmonella enterica	189214	ftp://ftp.ncbi.nlm.nih.gov/genomes/all/GCA/001/295/595/GCA_001295595.1_ASM129559v1
GCA_001295625.1_ASM129562v1	SAMN03121901	Hongkong	South-East	2006	2005-2009	Typhimurium	stool	Homo sapiens	human	GCF_001295625.1	Salmonella enterica	107311	ftp://ftp.ncbi.nlm.nih.gov/genomes/all/GCA/001/295/625/GCA_001295625.1_ASM129562v1
GCA_001295665.1_ASM129566v1	SAMN03121892	Hongkong	South-East	2005	2005-2009	Typhimurium	stool	Homo sapiens	human	GCF_001295665.1	Salmonella enterica	125395	ftp://ftp.ncbi.nlm.nih.gov/genomes/all/GCA/001/295/665/GCA_001295665.1_ASM129566v1
GCA_001295675.1_ASM129567v1	SAMN03121895	Hongkong	South-East	2005	2005-2009	Typhimurium	stool	Homo sapiens	human	GCF_001295675.1	Salmonella enterica	85042	ftp://ftp.ncbi.nlm.nih.gov/genomes/all/GCA/001/295/675/GCA_001295675.1_ASM129567v1
GCA_001295705.1_ASM129570v1	SAMN03121906	Hongkong	South-East	2002	2000-2004	Typhimurium	stool	Homo sapiens	human	GCF_001295705.1	Salmonella enterica	171798	ftp://ftp.ncbi.nlm.nih.gov/genomes/all/GCA/001/295/705/GCA_001295705.1_ASM129570v1
GCA_001295725.1_ASM129572v1	SAMN03121893	Hongkong	South-East	1996	Before 2000	Typhimurium	stool	Homo sapiens	human	GCF_001295725.1	Salmonella enterica	276407	ftp://ftp.ncbi.nlm.nih.gov/genomes/all/GCA/001/295/725/GCA_001295725.1_ASM129572v1
GCA_001295745.1_ASM129574v1	SAMN03121816	Hongkong	South-East	1995	Before 2000	Typhimurium	stool	Homo sapiens	human	GCF_001295745.1	Salmonella enterica	222525	ftp://ftp.ncbi.nlm.nih.gov/genomes/all/GCA/001/295/745/GCA_001295745.1_ASM129574v1
GCA_001630295.1_ASM163029v1	SAMN02344793	China	None	2010	2010-2014	Tennessee	sunflower kernel		environment	GCF_001630295.1	Salmonella enterica	223723	ftp://ftp.ncbi.nlm.nih.gov/genomes/all/GCA/001/630/295/GCA_001630295.1_ASM163029v1
GCA_001647755.1_ASM164775v1	SAMN04961653	China	None	2014	2010-2014		chicken carcass		chicken	GCF_001647755.1	Salmonella enterica	4791723	ftp://ftp.ncbi.nlm.nih.gov/genomes/all/GCA/001/647/755/GCA_001647755.1_ASM164775v1
GCA_001700595.1_ASM170059v1	SAMN02688040	Heilongjiang	North-East	2002	2000-2004		Bovine; diarrhoea, faecal isolate		cattle	GCF_001700595.1	Salmonella enterica	4891923	ftp://ftp.ncbi.nlm.nih.gov/genomes/all/GCA/001/700/595/GCA_001700595.1_ASM170059v1
GCA_001989635.1_ASM198963v1	SAMN06185755	Guangdong	South	2015	2015-2019	Typhimurium	stool	Homo sapiens	human	GCF_001989635.1	Salmonella enterica	4974856	ftp://ftp.ncbi.nlm.nih.gov/genomes/all/GCA/001/989/635/GCA_001989635.1_ASM198963v1
GCA_002028525.1_ASM202852v1	SAMN06241972	Shanghai	East	2015	2015-2019	Typhimurium	stool	Homo sapiens	human	GCF_002028525.1	Salmonella enterica	271392	ftp://ftp.ncbi.nlm.nih.gov/genomes/all/GCA/002/028/525/GCA_002028525.1_ASM202852v1
GCA_002063435.1_ASM206343v1	SAMN02368687	Taiwan	South-East	2000	2000-2004	Weltevreden	human	Homo sapiens	human	GCF_002063435.1	Salmonella enterica	48642	ftp://ftp.ncbi.nlm.nih.gov/genomes/all/GCA/002/063/435/GCA_002063435.1_ASM206343v1
GCA_002063445.1_ASM206344v1	SAMN02368690	Taiwan	South-East	1998	Before 2000	Worthington	human	Homo sapiens	human	GCF_002063445.1	Salmonella enterica	188173	ftp://ftp.ncbi.nlm.nih.gov/genomes/all/GCA/002/063/445/GCA_002063445.1_ASM206344v1
GCA_002063545.1_ASM206354v1	SAMN02368681	Taiwan	South-East	2002	2000-2004	Virchow	human	Homo sapiens	human	GCF_002063545.1	Salmonella enterica	219654	ftp://ftp.ncbi.nlm.nih.gov/genomes/all/GCA/002/063/545/GCA_002063545.1_ASM206354v1
GCA_002063745.1_ASM206374v1	SAMN02368667	China	None	2000	2000-2004	Typhimurium	chicken	Gallus gallus	chicken	GCF_002063745.1	Salmonella enterica	113087	ftp://ftp.ncbi.nlm.nih.gov/genomes/all/GCA/002/063/745/GCA_002063745.1_ASM206374v1
GCA_002063845.1_ASM206384v1	SAMN02368656	Taiwan	South-East	2000	2000-2004	Stanley	human	Homo sapiens	human	GCF_002063845.1	Salmonella enterica	175894	ftp://ftp.ncbi.nlm.nih.gov/genomes/all/GCA/002/063/845/GCA_002063845.1_ASM206384v1
GCA_002063875.1_ASM206387v1	SAMN02368654	Taiwan	South-East	2002	2000-2004	Singapore	human	Homo sapiens	human	GCF_002063875.1	Salmonella enterica	162898	ftp://ftp.ncbi.nlm.nih.gov/genomes/all/GCA/002/063/875/GCA_002063875.1_ASM206387v1
GCA_002063955.1_ASM206395v1	SAMN02368649	Taiwan	South-East	2000	2000-2004	Schwarzengrund	human	Homo sapiens	human	GCF_002063955.1	Salmonella enterica	225949	ftp://ftp.ncbi.nlm.nih.gov/genomes/all/GCA/002/063/955/GCA_002063955.1_ASM206395v1
GCA_002064115.1_ASM206411v1	SAMN02368640	Taiwan	South-East	2001	2000-2004	Reading	human	Homo sapiens	human	GCF_002064115.1	Salmonella enterica	83941	ftp://ftp.ncbi.nlm.nih.gov/genomes/all/GCA/002/064/115/GCA_002064115.1_ASM206411v1
GCA_002064315.1_ASM206431v1	SAMN02368616	China	None	2007	2005-2009	Muenster	human	Homo sapiens	human	GCF_002064315.1	Salmonella enterica	194761	ftp://ftp.ncbi.nlm.nih.gov/genomes/all/GCA/002/064/315/GCA_002064315.1_ASM206431v1
GCA_002064355.1_ASM206435v1	SAMN02368613	Taiwan	South-East	1998	Before 2000	Muenchen	human	Homo sapiens	human	GCF_002064355.1	Salmonella enterica	34830	ftp://ftp.ncbi.nlm.nih.gov/genomes/all/GCA/002/064/355/GCA_002064355.1_ASM206435v1
GCA_002064455.1_ASM206445v1	SAMN02368605	Taiwan	South-East	2002	2000-2004	Mbandaka	human	Homo sapiens	human	GCF_002064455.1	Salmonella enterica	276799	ftp://ftp.ncbi.nlm.nih.gov/genomes/all/GCA/002/064/455/GCA_002064455.1_ASM206445v1
GCA_002064515.1_ASM206451v1	SAMN02368602	Taiwan	South-East	1998	Before 2000	London	human	Homo sapiens	human	GCF_002064515.1	Salmonella enterica	212377	ftp://ftp.ncbi.nlm.nih.gov/genomes/all/GCA/002/064/515/GCA_002064515.1_ASM206451v1
GCA_002064525.1_ASM206452v1	SAMN02368601	China	None	2007	2005-2009	Litchfield	human	Homo sapiens	human	GCF_002064525.1	Salmonella enterica	153737	ftp://ftp.ncbi.nlm.nih.gov/genomes/all/GCA/002/064/525/GCA_002064525.1_ASM206452v1
GCA_002064575.1_ASM206457v1	SAMN02368600	Taiwan	South-East	2002	2000-2004	Litchfield	human	Homo sapiens	human	GCF_002064575.1	Salmonella enterica	279370	ftp://ftp.ncbi.nlm.nih.gov/genomes/all/GCA/002/064/575/GCA_002064575.1_ASM206457v1
GCA_002064625.1_ASM206462v1	SAMN02368593	Taiwan	South-East	2000	2000-2004	Kentucky	human	Homo sapiens	human	GCF_002064625.1	Salmonella enterica	245147	ftp://ftp.ncbi.nlm.nih.gov/genomes/all/GCA/002/064/625/GCA_002064625.1_ASM206462v1
GCA_002064765.1_ASM206476v1	SAMN02368583	Taiwan	South-East	2002	2000-2004	Javiana	human	Homo sapiens	human	GCF_002064765.1	Salmonella enterica	315375	ftp://ftp.ncbi.nlm.nih.gov/genomes/all/GCA/002/064/765/GCA_002064765.1_ASM206476v1
GCA_002064795.1_ASM206479v1	SAMN02368581	Taiwan	South-East	2002	2000-2004	Istanbul	human	Homo sapiens	human	GCF_002064795.1	Salmonella enterica	218694	ftp://ftp.ncbi.nlm.nih.gov/genomes/all/GCA/002/064/795/GCA_002064795.1_ASM206479v1
GCA_002064825.1_ASM206482v1	SAMN02368580	Taiwan	South-East	2002	2000-2004	Isangi	human	Homo sapiens	human	GCF_002064825.1	Salmonella enterica	383402	ftp://ftp.ncbi.nlm.nih.gov/genomes/all/GCA/002/064/825/GCA_002064825.1_ASM206482v1
GCA_002064975.1_ASM206497v1	SAMN02368571	Taiwan	South-East	1998	Before 2000	Havana	human	Homo sapiens	human	GCF_002064975.1	Salmonella enterica	140665	ftp://ftp.ncbi.nlm.nih.gov/genomes/all/GCA/002/064/975/GCA_002064975.1_ASM206497v1
GCA_002065025.1_ASM206502v1	SAMN02368682	Taiwan	South-East	2004	2000-2004	Virchow	human	Homo sapiens	human	GCF_002065025.1	Salmonella enterica	100422	ftp://ftp.ncbi.nlm.nih.gov/genomes/all/GCA/002/065/025/GCA_002065025.1_ASM206502v1
GCA_002065195.1_ASM206519v1	SAMN02368639	Taiwan	South-East	2002	2000-2004	Potsdam	human	Homo sapiens	human	GCF_002065195.1	Salmonella enterica	24897	ftp://ftp.ncbi.nlm.nih.gov/genomes/all/GCA/002/065/195/GCA_002065195.1_ASM206519v1
GCA_002065355.1_ASM206535v1	SAMN02368619	Taiwan	South-East	2002	2000-2004	Newport	human	Homo sapiens	human	GCF_002065355.1	Salmonella enterica	276208	ftp://ftp.ncbi.nlm.nih.gov/genomes/all/GCA/002/065/355/GCA_002065355.1_ASM206535v1
GCA_002065395.1_ASM206539v1	SAMN02368612	Taiwan	South-East	2002	2000-2004	Montevideo	human	Homo sapiens	human	GCF_002065395.1	Salmonella enterica	313744	ftp://ftp.ncbi.nlm.nih.gov/genomes/all/GCA/002/065/395/GCA_002065395.1_ASM206539v1
GCA_002065535.1_ASM206553v1	SAMN02368595	China	None	2007	2005-2009	Kentucky	human	Homo sapiens	human	GCF_002065535.1	Salmonella enterica	311115	ftp://ftp.ncbi.nlm.nih.gov/genomes/all/GCA/002/065/535/GCA_002065535.1_ASM206553v1
GCA_002065775.1_ASM206577v1	SAMN02368559	Taiwan	South-East	2002	2000-2004	Enteritidis	human	Homo sapiens	human	GCF_002065775.1	Salmonella enterica	406084	ftp://ftp.ncbi.nlm.nih.gov/genomes/all/GCA/002/065/775/GCA_002065775.1_ASM206577v1
GCA_002065805.1_ASM206580v1	SAMN02368558	China	None	1999	Before 2000	Enteritidis	Cooked beef	Missing	cattle	GCF_002065805.1	Salmonella enterica	244083	ftp://ftp.ncbi.nlm.nih.gov/genomes/all/GCA/002/065/805/GCA_002065805.1_ASM206580v1
GCA_002065865.1_ASM206586v1	SAMN02368551	China	None	2000	2000-2004	Derby	Raw pork	Sus sp.	pig	GCF_002065865.1	Salmonella enterica	258594	ftp://ftp.ncbi.nlm.nih.gov/genomes/all/GCA/002/065/865/GCA_002065865.1_ASM206586v1
GCA_002066035.1_ASM206603v1	SAMN02368539	Taiwan	South-East	1998	Before 2000	Cerro	human	Homo sapiens	human	GCF_002066035.1	Salmonella enterica	274739	ftp://ftp.ncbi.nlm.nih.gov/genomes/all/GCA/002/066/035/GCA_002066035.1_ASM206603v1
GCA_002066135.1_ASM206613v1	SAMN02368534	Taiwan	South-East	2002	2000-2004	Bareilly	human	Homo sapiens	human	GCF_002066135.1	Salmonella enterica	237792	ftp://ftp.ncbi.nlm.nih.gov/genomes/all/GCA/002/066/135/GCA_002066135.1_ASM206613v1
GCA_002066235.1_ASM206623v1	SAMN02368529	Taiwan	South-East	2004	2000-2004	Anatum	human	Homo sapiens	human	GCF_002066235.1	Salmonella enterica	215169	ftp://ftp.ncbi.nlm.nih.gov/genomes/all/GCA/002/066/235/GCA_002066235.1_ASM206623v1
GCA_002066255.1_ASM206625v1	SAMN02368528	China	None	2000	2000-2004	Anatum	Raw pork	Sus sp.	pig	GCF_002066255.1	Salmonella enterica	259758	ftp://ftp.ncbi.nlm.nih.gov/genomes/all/GCA/002/066/255/GCA_002066255.1_ASM206625v1
GCA_002066645.1_ASM206664v1	SAMN02368531	Taiwan	South-East	1998	Before 2000	Augustenborg	human	Homo sapiens	human	GCF_002066645.1	Salmonella enterica	92725	ftp://ftp.ncbi.nlm.nih.gov/genomes/all/GCA/002/066/645/GCA_002066645.1_ASM206664v1
GCA_002071615.1_ASM207161v1	SAMN02368525	Taiwan	South-East	2000	2000-2004	Albany	human	Homo sapiens	human	GCF_002071615.1	Salmonella enterica	150585	ftp://ftp.ncbi.nlm.nih.gov/genomes/all/GCA/002/071/615/GCA_002071615.1_ASM207161v1
GCA_002108925.1_S_Newport_SHSN014_v01	SAMN06677846	Shanghai	East	2009	2005-2009	Newport	stool	Homo sapiens	human	GCF_002108925.1	Salmonella enterica	73230	ftp://ftp.ncbi.nlm.nih.gov/genomes/all/GCA/002/108/925/GCA_002108925.1_S_Newport_SHSN014_v01
GCA_002109045.1_S_Newport_SHSN004_v01	SAMN06677847	Shanghai	East	2011	2010-2014	Newport	liver	chicken	chicken	GCF_002109045.1	Salmonella enterica	39692	ftp://ftp.ncbi.nlm.nih.gov/genomes/all/GCA/002/109/045/GCA_002109045.1_S_Newport_SHSN004_v01
GCA_002109055.1_S_Newport_SHSN010_v01	SAMN06677857	Shanghai	East	2010	2010-2014	Newport		scallop	aquatic animal	GCF_002109055.1	Salmonella enterica	57776	ftp://ftp.ncbi.nlm.nih.gov/genomes/all/GCA/002/109/055/GCA_002109055.1_S_Newport_SHSN010_v01
GCA_002109075.1_S_Newport_SHSN003_v01	SAMN06677848	Shanghai	East	2011	2010-2014	Newport		turtle	aquatic animal	GCF_002109075.1	Salmonella enterica	76987	ftp://ftp.ncbi.nlm.nih.gov/genomes/all/GCA/002/109/075/GCA_002109075.1_S_Newport_SHSN003_v01
GCA_002109105.1_S_Newport_SHSN008_v01	SAMN06677860	Shanghai	East	2010	2010-2014	Newport	manure	duck	duck	GCF_002109105.1	Salmonella enterica	67324	ftp://ftp.ncbi.nlm.nih.gov/genomes/all/GCA/002/109/105/GCA_002109105.1_S_Newport_SHSN008_v01
GCA_002109135.1_S_Newport_SHSN013_v01	SAMN06677854	Shanghai	East	2010	2010-2014	Newport	stool	Homo sapiens	human	GCF_002109135.1	Salmonella enterica	69170	ftp://ftp.ncbi.nlm.nih.gov/genomes/all/GCA/002/109/135/GCA_002109135.1_S_Newport_SHSN013_v01
GCA_002109145.1_S_Newport_SHSN001_v01	SAMN06677850	Shanghai	East	2012	2010-2014	Newport	food		not collected	GCF_002109145.1	Salmonella enterica	60391	ftp://ftp.ncbi.nlm.nih.gov/genomes/all/GCA/002/109/145/GCA_002109145.1_S_Newport_SHSN001_v01
GCA_002109185.1_S_Newport_SHSN002_v01	SAMN06677849	Guangdong	South	2012	2010-2014	Newport	stool	Homo sapiens	human	GCF_002109185.1	Salmonella enterica	67175	ftp://ftp.ncbi.nlm.nih.gov/genomes/all/GCA/002/109/185/GCA_002109185.1_S_Newport_SHSN002_v01
GCA_002109205.1_S_Newport_SHSN005_v01	SAMN06677862	Shanghai	East	2011	2010-2014	Newport		scallop	aquatic animal	GCF_002109205.1	Salmonella enterica	78115	ftp://ftp.ncbi.nlm.nih.gov/genomes/all/GCA/002/109/205/GCA_002109205.1_S_Newport_SHSN005_v01
GCA_002109245.1_S_Newport_SHSN007_v01	SAMN06677859	Shanghai	East	2010	2010-2014	Newport	water		environment	GCF_002109245.1	Salmonella enterica	87807	ftp://ftp.ncbi.nlm.nih.gov/genomes/all/GCA/002/109/245/GCA_002109245.1_S_Newport_SHSN007_v01
GCA_002109255.1_S_Newport_SHSN009_v01	SAMN06677858	Shanghai	East	2009	2005-2009	Newport	feet	duck	duck	GCF_002109255.1	Salmonella enterica	71668	ftp://ftp.ncbi.nlm.nih.gov/genomes/all/GCA/002/109/255/GCA_002109255.1_S_Newport_SHSN009_v01
GCA_002109285.1_S_Newport_SHSN011_v01	SAMN06677856	Shanghai	East	2008	2005-2009	Newport		duck	duck	GCF_002109285.1	Salmonella enterica	74873	ftp://ftp.ncbi.nlm.nih.gov/genomes/all/GCA/002/109/285/GCA_002109285.1_S_Newport_SHSN011_v01
GCA_002224405.1_ASM222440v1	SAMN07344413	Henan	Central	2013	2010-2014	Indiana	chicken		chicken	GCF_002224405.1	Salmonella enterica	4779514	ftp://ftp.ncbi.nlm.nih.gov/genomes/all/GCA/002/224/405/GCA_002224405.1_ASM222440v1
GCA_002242515.1_ASM224251v1	SAMN02737319	Shanghai	East	2006	2005-2009	Enteritidis		chicken breast	chicken	GCF_002242515.1	Salmonella enterica	141600	ftp://ftp.ncbi.nlm.nih.gov/genomes/all/GCA/002/242/515/GCA_002242515.1_ASM224251v1
GCA_002242555.1_ASM224255v1	SAMN02737314	Shanghai	East	2011	2010-2014	Enteritidis		Homo sapiens	human	GCF_002242555.1	Salmonella enterica	375751	ftp://ftp.ncbi.nlm.nih.gov/genomes/all/GCA/002/242/555/GCA_002242555.1_ASM224255v1
GCA_002242565.1_ASM224256v1	SAMN02737317	Shanghai	East	2011	2010-2014	Enteritidis		Homo sapiens	human	GCF_002242565.1	Salmonella enterica	489761	ftp://ftp.ncbi.nlm.nih.gov/genomes/all/GCA/002/242/565/GCA_002242565.1_ASM224256v1
GCA_002242595.1_ASM224259v1	SAMN02737320	Shanghai	East	2010	2010-2014	Enteritidis		Homo sapiens	human	GCF_002242595.1	Salmonella enterica	189721	ftp://ftp.ncbi.nlm.nih.gov/genomes/all/GCA/002/242/595/GCA_002242595.1_ASM224259v1
GCA_002250765.1_ASM225076v1	SAMN07426395	Guangxi	South	2015	2015-2019		market		environment	GCF_002250765.1	Salmonella enterica	147023	ftp://ftp.ncbi.nlm.nih.gov/genomes/all/GCA/002/250/765/GCA_002250765.1_ASM225076v1
GCA_002283235.1_ASM228323v1	SAMN07508694	Taiwan	South-East	2001	2000-2004	Albany	Frozen whole Tilapia		aquatic animal	GCF_002283235.1	Salmonella enterica	196918	ftp://ftp.ncbi.nlm.nih.gov/genomes/all/GCA/002/283/235/GCA_002283235.1_ASM228323v1
GCA_002313125.1_ASM231312v1	SAMN07267217	China	None	2016	2015-2019	Typhimurium	Instant pork		pig	GCF_002313125.1	Salmonella enterica	4991167	ftp://ftp.ncbi.nlm.nih.gov/genomes/all/GCA/002/313/125/GCA_002313125.1_ASM231312v1
GCA_002532825.1_ASM253282v1	SAMN07507239	Taiwan	South-East	2001	2000-2004	Schwarzengrund	Tenderized squid roll		aquatic animal	GCF_002532825.1	Salmonella enterica	160244	ftp://ftp.ncbi.nlm.nih.gov/genomes/all/GCA/002/532/825/GCA_002532825.1_ASM253282v1
GCA_002762135.3_ASM276213v3	SAMN07945789	Taiwan	South-East	2011	2010-2014	Typhimurium	sick pig	Sus scrofa domesticus	pig	GCF_002762135.3	Salmonella enterica	4835517	ftp://ftp.ncbi.nlm.nih.gov/genomes/all/GCA/002/762/135/GCA_002762135.3_ASM276213v3
GCA_002794415.1_ASM279441v1	SAMN07633032	Zhejiang	East	2016	2015-2019		stool	Homo sapiens	human	GCF_002794415.1	Salmonella enterica	5087369	ftp://ftp.ncbi.nlm.nih.gov/genomes/all/GCA/002/794/415/GCA_002794415.1_ASM279441v1
GCA_002808665.1_HZ359	SAMN08102700	Zhejiang	East	2007	2005-2009		not collected	Homo sapiens	human	GCF_002808665.1	Salmonella enterica	229439	ftp://ftp.ncbi.nlm.nih.gov/genomes/all/GCA/002/808/665/GCA_002808665.1_HZ359
GCA_002808675.1_HZ354	SAMN08102697	Zhejiang	East	2007	2005-2009		not collected	Homo sapiens	human	GCF_002808675.1	Salmonella enterica	229439	ftp://ftp.ncbi.nlm.nih.gov/genomes/all/GCA/002/808/675/GCA_002808675.1_HZ354
GCA_002808685.1_HZ358	SAMN08102699	Zhejiang	East	2007	2005-2009		not collected	Homo sapiens	human	GCF_002808685.1	Salmonella enterica	299406	ftp://ftp.ncbi.nlm.nih.gov/genomes/all/GCA/002/808/685/GCA_002808685.1_HZ358
GCA_002808725.1_HZ356	SAMN08102698	Zhejiang	East	2007	2005-2009		not collected	Homo sapiens	human	GCF_002808725.1	Salmonella enterica	299406	ftp://ftp.ncbi.nlm.nih.gov/genomes/all/GCA/002/808/725/GCA_002808725.1_HZ356
GCA_002808745.1_HZ350	SAMN08102694	Zhejiang	East	2007	2005-2009		not collected	Homo sapiens	human	GCF_002808745.1	Salmonella enterica	226606	ftp://ftp.ncbi.nlm.nih.gov/genomes/all/GCA/002/808/745/GCA_002808745.1_HZ350
GCA_002808765.1_HZ352	SAMN08102696	Zhejiang	East	2007	2005-2009		not collected	Homo sapiens	human	GCF_002808765.1	Salmonella enterica	299475	ftp://ftp.ncbi.nlm.nih.gov/genomes/all/GCA/002/808/765/GCA_002808765.1_HZ352
GCA_002808775.1_HZ129	SAMN08102686	Zhejiang	East	2007	2005-2009		not collected	Homo sapiens	human	GCF_002808775.1	Salmonella enterica	226606	ftp://ftp.ncbi.nlm.nih.gov/genomes/all/GCA/002/808/775/GCA_002808775.1_HZ129
GCA_002808785.1_HZ008	SAMN08102646	Zhejiang	East	2006	2005-2009		not collected	Homo sapiens	human	GCF_002808785.1	Salmonella enterica	238631	ftp://ftp.ncbi.nlm.nih.gov/genomes/all/GCA/002/808/785/GCA_002808785.1_HZ008
GCA_002808825.1_HZ351	SAMN08102695	Zhejiang	East	2007	2005-2009		not collected	Homo sapiens	human	GCF_002808825.1	Salmonella enterica	226606	ftp://ftp.ncbi.nlm.nih.gov/genomes/all/GCA/002/808/825/GCA_002808825.1_HZ351
GCA_002808845.1_HZ333	SAMN08102693	Zhejiang	East	2007	2005-2009		not collected	Homo sapiens	human	GCF_002808845.1	Salmonella enterica	223234	ftp://ftp.ncbi.nlm.nih.gov/genomes/all/GCA/002/808/845/GCA_002808845.1_HZ333
GCA_002808865.1_HZ331	SAMN08102692	Zhejiang	East	2007	2005-2009		not collected	Homo sapiens	human	GCF_002808865.1	Salmonella enterica	238633	ftp://ftp.ncbi.nlm.nih.gov/genomes/all/GCA/002/808/865/GCA_002808865.1_HZ331
GCA_002808885.1_HZ325	SAMN08102691	Zhejiang	East	2007	2005-2009		not collected	Homo sapiens	human	GCF_002808885.1	Salmonella enterica	313041	ftp://ftp.ncbi.nlm.nih.gov/genomes/all/GCA/002/808/885/GCA_002808885.1_HZ325
GCA_002808905.1_HZ016	SAMN08102649	Zhejiang	East	2006	2005-2009		not collected	Homo sapiens	human	GCF_002808905.1	Salmonella enterica	238633	ftp://ftp.ncbi.nlm.nih.gov/genomes/all/GCA/002/808/905/GCA_002808905.1_HZ016
GCA_002808925.1_HZ322	SAMN08102690	Zhejiang	East	2007	2005-2009		not collected	Homo sapiens	human	GCF_002808925.1	Salmonella enterica	226606	ftp://ftp.ncbi.nlm.nih.gov/genomes/all/GCA/002/808/925/GCA_002808925.1_HZ322
GCA_002808945.1_HZ017	SAMN08102650	Zhejiang	East	2006	2005-2009		not collected	Homo sapiens	human	GCF_002808945.1	Salmonella enterica	313041	ftp://ftp.ncbi.nlm.nih.gov/genomes/all/GCA/002/808/945/GCA_002808945.1_HZ017
GCA_002808955.1_HZ319	SAMN08102689	Zhejiang	East	2007	2005-2009		not collected	Homo sapiens	human	GCF_002808955.1	Salmonella enterica	222876	ftp://ftp.ncbi.nlm.nih.gov/genomes/all/GCA/002/808/955/GCA_002808955.1_HZ319
GCA_002808985.1_HZ032	SAMN08102651	Zhejiang	East	2006	2005-2009		not collected	Homo sapiens	human	GCF_002808985.1	Salmonella enterica	238633	ftp://ftp.ncbi.nlm.nih.gov/genomes/all/GCA/002/808/985/GCA_002808985.1_HZ032
GCA_002809005.1_HZ316	SAMN08102688	Zhejiang	East	2007	2005-2009		not collected	Homo sapiens	human	GCF_002809005.1	Salmonella enterica	226734	ftp://ftp.ncbi.nlm.nih.gov/genomes/all/GCA/002/809/005/GCA_002809005.1_HZ316
GCA_002809015.1_HZ005	SAMN08102644	Zhejiang	East	2006	2005-2009		not collected	Homo sapiens	human	GCF_002809015.1	Salmonella enterica	229439	ftp://ftp.ncbi.nlm.nih.gov/genomes/all/GCA/002/809/015/GCA_002809015.1_HZ005
GCA_002809045.1_HZ279	SAMN08102687	Zhejiang	East	2007	2005-2009		not collected	Homo sapiens	human	GCF_002809045.1	Salmonella enterica	99925	ftp://ftp.ncbi.nlm.nih.gov/genomes/all/GCA/002/809/045/GCA_002809045.1_HZ279
GCA_002809055.1_HZ127	SAMN08102685	Zhejiang	East	2007	2005-2009		not collected	Homo sapiens	human	GCF_002809055.1	Salmonella enterica	299475	ftp://ftp.ncbi.nlm.nih.gov/genomes/all/GCA/002/809/055/GCA_002809055.1_HZ127
GCA_002809085.1_HZ126	SAMN08102684	Zhejiang	East	2007	2005-2009		not collected	Homo sapiens	human	GCF_002809085.1	Salmonella enterica	299475	ftp://ftp.ncbi.nlm.nih.gov/genomes/all/GCA/002/809/085/GCA_002809085.1_HZ126
GCA_002809105.1_HZ123	SAMN08102682	Zhejiang	East	2007	2005-2009		not collected	Homo sapiens	human	GCF_002809105.1	Salmonella enterica	299475	ftp://ftp.ncbi.nlm.nih.gov/genomes/all/GCA/002/809/105/GCA_002809105.1_HZ123
GCA_002809125.1_HZ006	SAMN08102645	Zhejiang	East	2006	2005-2009		not collected	Homo sapiens	human	GCF_002809125.1	Salmonella enterica	313041	ftp://ftp.ncbi.nlm.nih.gov/genomes/all/GCA/002/809/125/GCA_002809125.1_HZ006
GCA_002809145.1_HZ125	SAMN08102683	Zhejiang	East	2007	2005-2009		not collected	Homo sapiens	human	GCF_002809145.1	Salmonella enterica	226606	ftp://ftp.ncbi.nlm.nih.gov/genomes/all/GCA/002/809/145/GCA_002809145.1_HZ125
GCA_002809165.1_HZ118	SAMN08102679	Zhejiang	East	2007	2005-2009		not collected	Homo sapiens	human	GCF_002809165.1	Salmonella enterica	202653	ftp://ftp.ncbi.nlm.nih.gov/genomes/all/GCA/002/809/165/GCA_002809165.1_HZ118
GCA_002809175.1_HZ122	SAMN08102681	Zhejiang	East	2007	2005-2009		not collected	Homo sapiens	human	GCF_002809175.1	Salmonella enterica	252391	ftp://ftp.ncbi.nlm.nih.gov/genomes/all/GCA/002/809/175/GCA_002809175.1_HZ122
GCA_002809205.1_HZ121	SAMN08102680	Zhejiang	East	2007	2005-2009		not collected	Homo sapiens	human	GCF_002809205.1	Salmonella enterica	174289	ftp://ftp.ncbi.nlm.nih.gov/genomes/all/GCA/002/809/205/GCA_002809205.1_HZ121
GCA_002809225.1_HZ102	SAMN08102677	Zhejiang	East	2007	2005-2009		not collected	Homo sapiens	human	GCF_002809225.1	Salmonella enterica	229439	ftp://ftp.ncbi.nlm.nih.gov/genomes/all/GCA/002/809/225/GCA_002809225.1_HZ102
GCA_002809245.1_HZ094	SAMN08102676	Zhejiang	East	2007	2005-2009		not collected	Homo sapiens	human	GCF_002809245.1	Salmonella enterica	313037	ftp://ftp.ncbi.nlm.nih.gov/genomes/all/GCA/002/809/245/GCA_002809245.1_HZ094
GCA_002809265.1_HZ081	SAMN08102672	Zhejiang	East	2007	2005-2009		not collected	Homo sapiens	human	GCF_002809265.1	Salmonella enterica	299475	ftp://ftp.ncbi.nlm.nih.gov/genomes/all/GCA/002/809/265/GCA_002809265.1_HZ081
GCA_002809285.1_HZ010	SAMN08102648	Zhejiang	East	2006	2005-2009		not collected	Homo sapiens	human	GCF_002809285.1	Salmonella enterica	238633	ftp://ftp.ncbi.nlm.nih.gov/genomes/all/GCA/002/809/285/GCA_002809285.1_HZ010
GCA_002809305.1_HZ116	SAMN08102678	Zhejiang	East	2007	2005-2009		not collected	Homo sapiens	human	GCF_002809305.1	Salmonella enterica	238571	ftp://ftp.ncbi.nlm.nih.gov/genomes/all/GCA/002/809/305/GCA_002809305.1_HZ116
GCA_002809325.1_HZ086	SAMN08102674	Zhejiang	East	2007	2005-2009		not collected	Homo sapiens	human	GCF_002809325.1	Salmonella enterica	313041	ftp://ftp.ncbi.nlm.nih.gov/genomes/all/GCA/002/809/325/GCA_002809325.1_HZ086
GCA_002809335.1_HZ087	SAMN08102675	Zhejiang	East	2007	2005-2009		not collected	Homo sapiens	human	GCF_002809335.1	Salmonella enterica	226606	ftp://ftp.ncbi.nlm.nih.gov/genomes/all/GCA/002/809/335/GCA_002809335.1_HZ087
GCA_002809355.1_HZ009	SAMN08102647	Zhejiang	East	2006	2005-2009		not collected	Homo sapiens	human	GCF_002809355.1	Salmonella enterica	238633	ftp://ftp.ncbi.nlm.nih.gov/genomes/all/GCA/002/809/355/GCA_002809355.1_HZ009
GCA_002809385.1_HZ083	SAMN08102673	Zhejiang	East	2007	2005-2009		not collected	Homo sapiens	human	GCF_002809385.1	Salmonella enterica	238635	ftp://ftp.ncbi.nlm.nih.gov/genomes/all/GCA/002/809/385/GCA_002809385.1_HZ083
GCA_002809405.1_HZ080	SAMN08102671	Zhejiang	East	2007	2005-2009		not collected	Homo sapiens	human	GCF_002809405.1	Salmonella enterica	176088	ftp://ftp.ncbi.nlm.nih.gov/genomes/all/GCA/002/809/405/GCA_002809405.1_HZ080
GCA_002809415.1_HZ004	SAMN08102643	Zhejiang	East	2006	2005-2009		not collected	Homo sapiens	human	GCF_002809415.1	Salmonella enterica	226606	ftp://ftp.ncbi.nlm.nih.gov/genomes/all/GCA/002/809/415/GCA_002809415.1_HZ004
GCA_002809425.1_HZ001	SAMN08102642	Zhejiang	East	2006	2005-2009		not collected	Homo sapiens	human	GCF_002809425.1	Salmonella enterica	229439	ftp://ftp.ncbi.nlm.nih.gov/genomes/all/GCA/002/809/425/GCA_002809425.1_HZ001
GCA_002809465.1_HZ078	SAMN08102670	Zhejiang	East	2007	2005-2009		not collected	Homo sapiens	human	GCF_002809465.1	Salmonella enterica	313041	ftp://ftp.ncbi.nlm.nih.gov/genomes/all/GCA/002/809/465/GCA_002809465.1_HZ078
GCA_002809475.1_HZ074	SAMN08102669	Zhejiang	East	2007	2005-2009		not collected	Homo sapiens	human	GCF_002809475.1	Salmonella enterica	229439	ftp://ftp.ncbi.nlm.nih.gov/genomes/all/GCA/002/809/475/GCA_002809475.1_HZ074
GCA_002809505.1_HZ070	SAMN08102667	Zhejiang	East	2007	2005-2009		not collected	Homo sapiens	human	GCF_002809505.1	Salmonella enterica	238632	ftp://ftp.ncbi.nlm.nih.gov/genomes/all/GCA/002/809/505/GCA_002809505.1_HZ070
GCA_002809525.1_HZ067	SAMN08102665	Zhejiang	East	2007	2005-2009		not collected	Homo sapiens	human	GCF_002809525.1	Salmonella enterica	238633	ftp://ftp.ncbi.nlm.nih.gov/genomes/all/GCA/002/809/525/GCA_002809525.1_HZ067
GCA_002809545.1_HZ066	SAMN08102664	Zhejiang	East	2007	2005-2009		not collected	Homo sapiens	human	GCF_002809545.1	Salmonella enterica	299406	ftp://ftp.ncbi.nlm.nih.gov/genomes/all/GCA/002/809/545/GCA_002809545.1_HZ066
GCA_002809565.1_HZ073	SAMN08102668	Zhejiang	East	2007	2005-2009		not collected	Homo sapiens	human	GCF_002809565.1	Salmonella enterica	313041	ftp://ftp.ncbi.nlm.nih.gov/genomes/all/GCA/002/809/565/GCA_002809565.1_HZ073
GCA_002809575.1_HZ059	SAMN08102663	Zhejiang	East	2006	2005-2009		not collected	Homo sapiens	human	GCF_002809575.1	Salmonella enterica	238633	ftp://ftp.ncbi.nlm.nih.gov/genomes/all/GCA/002/809/575/GCA_002809575.1_HZ059
GCA_002809605.1_HZ055	SAMN08102662	Zhejiang	East	2006	2005-2009		not collected	Homo sapiens	human	GCF_002809605.1	Salmonella enterica	148036	ftp://ftp.ncbi.nlm.nih.gov/genomes/all/GCA/002/809/605/GCA_002809605.1_HZ055
GCA_002809615.1_HZ068	SAMN08102666	Zhejiang	East	2007	2005-2009		not collected	Homo sapiens	human	GCF_002809615.1	Salmonella enterica	238634	ftp://ftp.ncbi.nlm.nih.gov/genomes/all/GCA/002/809/615/GCA_002809615.1_HZ068
GCA_002809655.1_HZ052	SAMN08102660	Zhejiang	East	2006	2005-2009		not collected	Homo sapiens	human	GCF_002809655.1	Salmonella enterica	127186	ftp://ftp.ncbi.nlm.nih.gov/genomes/all/GCA/002/809/655/GCA_002809655.1_HZ052
GCA_002809685.1_HZ050	SAMN08102659	Zhejiang	East	2006	2005-2009		not collected	Homo sapiens	human	GCF_002809685.1	Salmonella enterica	166336	ftp://ftp.ncbi.nlm.nih.gov/genomes/all/GCA/002/809/685/GCA_002809685.1_HZ050
GCA_002809705.1_HZ049	SAMN08102658	Zhejiang	East	2006	2005-2009		not collected	Homo sapiens	human	GCF_002809705.1	Salmonella enterica	238632	ftp://ftp.ncbi.nlm.nih.gov/genomes/all/GCA/002/809/705/GCA_002809705.1_HZ049
GCA_002809725.1_HZ046	SAMN08102656	Zhejiang	East	2006	2005-2009		not collected	Homo sapiens	human	GCF_002809725.1	Salmonella enterica	313041	ftp://ftp.ncbi.nlm.nih.gov/genomes/all/GCA/002/809/725/GCA_002809725.1_HZ046
GCA_002809745.1_HZ043	SAMN08102654	Zhejiang	East	2006	2005-2009		not collected	Homo sapiens	human	GCF_002809745.1	Salmonella enterica	229439	ftp://ftp.ncbi.nlm.nih.gov/genomes/all/GCA/002/809/745/GCA_002809745.1_HZ043
GCA_002809765.1_HZ042	SAMN08102653	Zhejiang	East	2006	2005-2009		not collected	Homo sapiens	human	GCF_002809765.1	Salmonella enterica	209759	ftp://ftp.ncbi.nlm.nih.gov/genomes/all/GCA/002/809/765/GCA_002809765.1_HZ042
GCA_002809775.1_HZ047	SAMN08102657	Zhejiang	East	2006	2005-2009		not collected	Homo sapiens	human	GCF_002809775.1	Salmonella enterica	238631	ftp://ftp.ncbi.nlm.nih.gov/genomes/all/GCA/002/809/775/GCA_002809775.1_HZ047
GCA_002809795.1_HZ041	SAMN08102652	Zhejiang	East	2006	2005-2009		not collected	Homo sapiens	human	GCF_002809795.1	Salmonella enterica	132953	ftp://ftp.ncbi.nlm.nih.gov/genomes/all/GCA/002/809/795/GCA_002809795.1_HZ041
GCA_002809815.1_HZ044	SAMN08102655	Zhejiang	East	2006	2005-2009		not collected	Homo sapiens	human	GCF_002809815.1	Salmonella enterica	173064	ftp://ftp.ncbi.nlm.nih.gov/genomes/all/GCA/002/809/815/GCA_002809815.1_HZ044
GCA_002809845.1_HZ371	SAMN08102701	Zhejiang	East	2007	2005-2009		not collected	Homo sapiens	human	GCF_002809845.1	Salmonella enterica	226590	ftp://ftp.ncbi.nlm.nih.gov/genomes/all/GCA/002/809/845/GCA_002809845.1_HZ371
GCA_002813975.1_ASM281397v1	SAMN04924824	Shanghai	East	2010	2010-2014	Enteritidis	chicken		chicken	GCF_002813975.1	Salmonella enterica	4679990	ftp://ftp.ncbi.nlm.nih.gov/genomes/all/GCA/002/813/975/GCA_002813975.1_ASM281397v1
GCA_002813995.1_ASM281399v1	SAMN04924825	Shanghai	East	2010	2010-2014	Enteritidis	chicken		chicken	GCF_002813995.1	Salmonella enterica	4679791	ftp://ftp.ncbi.nlm.nih.gov/genomes/all/GCA/002/813/995/GCA_002813995.1_ASM281399v1
GCA_002900055.1_ASM290005v1	SAMN03287656	China	None	2008	2005-2009	Indiana	poultry slaughterhouse	poultry	poultry	GCF_002900055.1	Salmonella enterica	9600	ftp://ftp.ncbi.nlm.nih.gov/genomes/all/GCA/002/900/055/GCA_002900055.1_ASM290005v1
GCA_002999695.1_ASM299969v1	SAMN06339606	Guangdong	South	2015	2015-2019	Weltevreden	stool	Homo sapiens	human	GCF_002999695.1	Salmonella enterica	201605	ftp://ftp.ncbi.nlm.nih.gov/genomes/all/GCA/002/999/695/GCA_002999695.1_ASM299969v1
GCA_002999705.1_ASM299970v1	SAMN06339604	Guangdong	South	2015	2015-2019	Weltevreden	stool	Homo sapiens	human	GCF_002999705.1	Salmonella enterica	163198	ftp://ftp.ncbi.nlm.nih.gov/genomes/all/GCA/002/999/705/GCA_002999705.1_ASM299970v1
GCA_002999735.1_ASM299973v1	SAMN06339605	Guangdong	South	2015	2015-2019	Weltevreden	stool	Homo sapiens	human	GCF_002999735.1	Salmonella enterica	146928	ftp://ftp.ncbi.nlm.nih.gov/genomes/all/GCA/002/999/735/GCA_002999735.1_ASM299973v1
GCA_002999745.1_ASM299974v1	SAMN06339607	Guangdong	South	2015	2015-2019	Weltevreden	stool	Homo sapiens	human	GCF_002999745.1	Salmonella enterica	162593	ftp://ftp.ncbi.nlm.nih.gov/genomes/all/GCA/002/999/745/GCA_002999745.1_ASM299974v1
GCA_002999775.1_ASM299977v1	SAMN06339608	Guangdong	South	2015	2015-2019	Weltevreden	stool	Homo sapiens	human	GCF_002999775.1	Salmonella enterica	157351	ftp://ftp.ncbi.nlm.nih.gov/genomes/all/GCA/002/999/775/GCA_002999775.1_ASM299977v1
GCA_002999795.1_ASM299979v1	SAMN06339603	Guangdong	South	2015	2015-2019	Weltevreden	stool	Homo sapiens	human	GCF_002999795.1	Salmonella enterica	146683	ftp://ftp.ncbi.nlm.nih.gov/genomes/all/GCA/002/999/795/GCA_002999795.1_ASM299979v1
GCA_002999805.1_ASM299980v1	SAMN06339610	Guangdong	South	2015	2015-2019	Weltevreden	stool	Homo sapiens	human	GCF_002999805.1	Salmonella enterica	162984	ftp://ftp.ncbi.nlm.nih.gov/genomes/all/GCA/002/999/805/GCA_002999805.1_ASM299980v1
GCA_002999835.1_ASM299983v1	SAMN06339613	Guangdong	South	2015	2015-2019	Weltevreden	stool	Homo sapiens	human	GCF_002999835.1	Salmonella enterica	174961	ftp://ftp.ncbi.nlm.nih.gov/genomes/all/GCA/002/999/835/GCA_002999835.1_ASM299983v1
GCA_002999845.1_ASM299984v1	SAMN06339611	Guangdong	South	2015	2015-2019	Weltevreden	stool	Homo sapiens	human	GCF_002999845.1	Salmonella enterica	162603	ftp://ftp.ncbi.nlm.nih.gov/genomes/all/GCA/002/999/845/GCA_002999845.1_ASM299984v1
GCA_002999885.1_ASM299988v1	SAMN06339609	Guangdong	South	2015	2015-2019	Weltevreden	stool	Homo sapiens	human	GCF_002999885.1	Salmonella enterica	162926	ftp://ftp.ncbi.nlm.nih.gov/genomes/all/GCA/002/999/885/GCA_002999885.1_ASM299988v1
GCA_002999895.1_ASM299989v1	SAMN06339615	Guangdong	South	2015	2015-2019	Weltevreden	stool	Homo sapiens	human	GCF_002999895.1	Salmonella enterica	196241	ftp://ftp.ncbi.nlm.nih.gov/genomes/all/GCA/002/999/895/GCA_002999895.1_ASM299989v1
GCA_002999935.1_ASM299993v1	SAMN06339616	Guangdong	South	2015	2015-2019	Weltevreden	stool	Homo sapiens	human	GCF_002999935.1	Salmonella enterica	146928	ftp://ftp.ncbi.nlm.nih.gov/genomes/all/GCA/002/999/935/GCA_002999935.1_ASM299993v1
GCA_002999945.1_ASM299994v1	SAMN06339617	Guangdong	South	2015	2015-2019	Weltevreden	stool	Homo sapiens	human	GCF_002999945.1	Salmonella enterica	188532	ftp://ftp.ncbi.nlm.nih.gov/genomes/all/GCA/002/999/945/GCA_002999945.1_ASM299994v1
GCA_002999975.1_ASM299997v1	SAMN06339618	Guangdong	South	2015	2015-2019	Weltevreden	stool	Homo sapiens	human	GCF_002999975.1	Salmonella enterica	175796	ftp://ftp.ncbi.nlm.nih.gov/genomes/all/GCA/002/999/975/GCA_002999975.1_ASM299997v1
GCA_002999995.1_ASM299999v1	SAMN06339619	Guangdong	South	2015	2015-2019	Weltevreden	stool	Homo sapiens	human	GCF_002999995.1	Salmonella enterica	196373	ftp://ftp.ncbi.nlm.nih.gov/genomes/all/GCA/002/999/995/GCA_002999995.1_ASM299999v1
GCA_003000015.1_ASM300001v1	SAMN06339614	Guangdong	South	2015	2015-2019	Weltevreden	stool	Homo sapiens	human	GCF_003000015.1	Salmonella enterica	176499	ftp://ftp.ncbi.nlm.nih.gov/genomes/all/GCA/003/000/015/GCA_003000015.1_ASM300001v1
GCA_003000025.1_ASM300002v1	SAMN06339612	Guangdong	South	2015	2015-2019	Weltevreden	stool	Homo sapiens	human	GCF_003000025.1	Salmonella enterica	195555	ftp://ftp.ncbi.nlm.nih.gov/genomes/all/GCA/003/000/025/GCA_003000025.1_ASM300002v1
GCA_003000055.1_ASM300005v1	SAMN06339620	Guangdong	South	2015	2015-2019	Weltevreden	stool	Homo sapiens	human	GCF_003000055.1	Salmonella enterica	147033	ftp://ftp.ncbi.nlm.nih.gov/genomes/all/GCA/003/000/055/GCA_003000055.1_ASM300005v1
GCA_003000075.1_ASM300007v1	SAMN06339622	Guangdong	South	2016	2015-2019	Weltevreden	stool	Homo sapiens	human	GCF_003000075.1	Salmonella enterica	175920	ftp://ftp.ncbi.nlm.nih.gov/genomes/all/GCA/003/000/075/GCA_003000075.1_ASM300007v1
GCA_003000085.1_ASM300008v1	SAMN06339621	Guangdong	South	2015	2015-2019	Weltevreden	stool	Homo sapiens	human	GCF_003000085.1	Salmonella enterica	176590	ftp://ftp.ncbi.nlm.nih.gov/genomes/all/GCA/003/000/085/GCA_003000085.1_ASM300008v1
GCA_003000115.1_ASM300011v1	SAMN06339630	Guangdong	South	2016	2015-2019	Weltevreden	stool	Homo sapiens	human	GCF_003000115.1	Salmonella enterica	148972	ftp://ftp.ncbi.nlm.nih.gov/genomes/all/GCA/003/000/115/GCA_003000115.1_ASM300011v1
GCA_003000125.1_ASM300012v1	SAMN06339636	Guangdong	South	2016	2015-2019	Weltevreden	stool	Homo sapiens	human	GCF_003000125.1	Salmonella enterica	146928	ftp://ftp.ncbi.nlm.nih.gov/genomes/all/GCA/003/000/125/GCA_003000125.1_ASM300012v1
GCA_003000155.1_ASM300015v1	SAMN06339638	Guangdong	South	2016	2015-2019	Weltevreden	stool	Homo sapiens	human	GCF_003000155.1	Salmonella enterica	162773	ftp://ftp.ncbi.nlm.nih.gov/genomes/all/GCA/003/000/155/GCA_003000155.1_ASM300015v1
GCA_003000165.1_ASM300016v1	SAMN06339639	Guangdong	South	2016	2015-2019	Weltevreden	stool	Homo sapiens	human	GCF_003000165.1	Salmonella enterica	163101	ftp://ftp.ncbi.nlm.nih.gov/genomes/all/GCA/003/000/165/GCA_003000165.1_ASM300016v1
GCA_003000195.1_ASM300019v1	SAMN06339640	Guangdong	South	2016	2015-2019	Weltevreden	stool	Homo sapiens	human	GCF_003000195.1	Salmonella enterica	162592	ftp://ftp.ncbi.nlm.nih.gov/genomes/all/GCA/003/000/195/GCA_003000195.1_ASM300019v1
GCA_003000215.1_ASM300021v1	SAMN06339642	Guangdong	South	2016	2015-2019	Weltevreden	stool	Homo sapiens	human	GCF_003000215.1	Salmonella enterica	162482	ftp://ftp.ncbi.nlm.nih.gov/genomes/all/GCA/003/000/215/GCA_003000215.1_ASM300021v1
GCA_003000235.1_ASM300023v1	SAMN06339644	Guangdong	South	2016	2015-2019	Weltevreden	beef	Missing	cattle	GCF_003000235.1	Salmonella enterica	193938	ftp://ftp.ncbi.nlm.nih.gov/genomes/all/GCA/003/000/235/GCA_003000235.1_ASM300023v1
GCA_003000255.1_ASM300025v1	SAMN06339645	Guangdong	South	2016	2015-2019	Weltevreden	sheetmeat	Missing	environment	GCF_003000255.1	Salmonella enterica	193796	ftp://ftp.ncbi.nlm.nih.gov/genomes/all/GCA/003/000/255/GCA_003000255.1_ASM300025v1
GCA_003000275.1_ASM300027v1	SAMN06339623	Guangdong	South	2016	2015-2019	Weltevreden	stool	Homo sapiens	human	GCF_003000275.1	Salmonella enterica	175849	ftp://ftp.ncbi.nlm.nih.gov/genomes/all/GCA/003/000/275/GCA_003000275.1_ASM300027v1
GCA_003000285.1_ASM300028v1	SAMN06339624	Guangdong	South	2016	2015-2019	Weltevreden	stool	Homo sapiens	human	GCF_003000285.1	Salmonella enterica	162802	ftp://ftp.ncbi.nlm.nih.gov/genomes/all/GCA/003/000/285/GCA_003000285.1_ASM300028v1
GCA_003000295.1_ASM300029v1	SAMN06339625	Guangdong	South	2016	2015-2019	Weltevreden	stool	Homo sapiens	human	GCF_003000295.1	Salmonella enterica	162481	ftp://ftp.ncbi.nlm.nih.gov/genomes/all/GCA/003/000/295/GCA_003000295.1_ASM300029v1
GCA_003000335.1_ASM300033v1	SAMN06339627	Guangdong	South	2016	2015-2019	Weltevreden	stool	Homo sapiens	human	GCF_003000335.1	Salmonella enterica	176035	ftp://ftp.ncbi.nlm.nih.gov/genomes/all/GCA/003/000/335/GCA_003000335.1_ASM300033v1
GCA_003000355.1_ASM300035v1	SAMN06339626	Guangdong	South	2016	2015-2019	Weltevreden	stool	Homo sapiens	human	GCF_003000355.1	Salmonella enterica	162845	ftp://ftp.ncbi.nlm.nih.gov/genomes/all/GCA/003/000/355/GCA_003000355.1_ASM300035v1
GCA_003000375.1_ASM300037v1	SAMN06339631	Guangdong	South	2016	2015-2019	Weltevreden	stool	Homo sapiens	human	GCF_003000375.1	Salmonella enterica	195438	ftp://ftp.ncbi.nlm.nih.gov/genomes/all/GCA/003/000/375/GCA_003000375.1_ASM300037v1
GCA_003000385.1_ASM300038v1	SAMN06339628	Guangdong	South	2016	2015-2019	Weltevreden	stool	Homo sapiens	human	GCF_003000385.1	Salmonella enterica	188527	ftp://ftp.ncbi.nlm.nih.gov/genomes/all/GCA/003/000/385/GCA_003000385.1_ASM300038v1
GCA_003000415.1_ASM300041v1	SAMN06339632	Guangdong	South	2016	2015-2019	Weltevreden	stool	Homo sapiens	human	GCF_003000415.1	Salmonella enterica	133480	ftp://ftp.ncbi.nlm.nih.gov/genomes/all/GCA/003/000/415/GCA_003000415.1_ASM300041v1
GCA_003000425.1_ASM300042v1	SAMN06339629	Guangdong	South	2016	2015-2019	Weltevreden	stool	Homo sapiens	human	GCF_003000425.1	Salmonella enterica	163094	ftp://ftp.ncbi.nlm.nih.gov/genomes/all/GCA/003/000/425/GCA_003000425.1_ASM300042v1
GCA_003000455.1_ASM300045v1	SAMN06339634	Guangdong	South	2016	2015-2019	Weltevreden	stool	Homo sapiens	human	GCF_003000455.1	Salmonella enterica	146928	ftp://ftp.ncbi.nlm.nih.gov/genomes/all/GCA/003/000/455/GCA_003000455.1_ASM300045v1
GCA_003000475.1_ASM300047v1	SAMN06339633	Guangdong	South	2016	2015-2019	Weltevreden	stool	Homo sapiens	human	GCF_003000475.1	Salmonella enterica	162907	ftp://ftp.ncbi.nlm.nih.gov/genomes/all/GCA/003/000/475/GCA_003000475.1_ASM300047v1
GCA_003000495.1_ASM300049v1	SAMN06339641	Guangdong	South	2016	2015-2019	Weltevreden	stool	Homo sapiens	human	GCF_003000495.1	Salmonella enterica	195642	ftp://ftp.ncbi.nlm.nih.gov/genomes/all/GCA/003/000/495/GCA_003000495.1_ASM300049v1
GCA_003000505.1_ASM300050v1	SAMN06339635	Guangdong	South	2016	2015-2019	Weltevreden	stool	Homo sapiens	human	GCF_003000505.1	Salmonella enterica	197025	ftp://ftp.ncbi.nlm.nih.gov/genomes/all/GCA/003/000/505/GCA_003000505.1_ASM300050v1
GCA_003000515.1_ASM300051v1	SAMN06339637	Guangdong	South	2016	2015-2019	Weltevreden	stool	Homo sapiens	human	GCF_003000515.1	Salmonella enterica	148859	ftp://ftp.ncbi.nlm.nih.gov/genomes/all/GCA/003/000/515/GCA_003000515.1_ASM300051v1
GCA_003000555.1_ASM300055v1	SAMN06339643	Guangdong	South	2016	2015-2019	Weltevreden	pork	Missing	pig	GCF_003000555.1	Salmonella enterica	175803	ftp://ftp.ncbi.nlm.nih.gov/genomes/all/GCA/003/000/555/GCA_003000555.1_ASM300055v1
GCA_003000575.1_ASM300057v1	SAMN06339646	Guangdong	South	2016	2015-2019	Weltevreden	Shrimp meat	Missing	aquatic animal	GCF_003000575.1	Salmonella enterica	174141	ftp://ftp.ncbi.nlm.nih.gov/genomes/all/GCA/003/000/575/GCA_003000575.1_ASM300057v1
GCA_003052785.2_ASM305278v2	SAMN08903186	China	None	2014	2010-2014	Thompson	Foodborne disease surveillance	homo	human	GCF_003052785.2	Salmonella enterica	4754975	ftp://ftp.ncbi.nlm.nih.gov/genomes/all/GCA/003/052/785/GCA_003052785.2_ASM305278v2
GCA_003137175.1_ASM313717v1	SAMN08640838	Taiwan	South-East	2005	2005-2009	Typhi	blood	Homo sapiens	human	GCF_003137175.1	Salmonella enterica	153772	ftp://ftp.ncbi.nlm.nih.gov/genomes/all/GCA/003/137/175/GCA_003137175.1_ASM313717v1
GCA_003137195.1_ASM313719v1	SAMN08640831	Taiwan	South-East	2004	2000-2004	Typhi	blood	Homo sapiens	human	GCF_003137195.1	Salmonella enterica	161323	ftp://ftp.ncbi.nlm.nih.gov/genomes/all/GCA/003/137/195/GCA_003137195.1_ASM313719v1
GCA_003137215.1_ASM313721v1	SAMN08640828	Taiwan	South-East	2004	2000-2004	Typhi	blood	Homo sapiens	human	GCF_003137215.1	Salmonella enterica	172299	ftp://ftp.ncbi.nlm.nih.gov/genomes/all/GCA/003/137/215/GCA_003137215.1_ASM313721v1
GCA_003137235.1_ASM313723v1	SAMN08640827	Taiwan	South-East	2003	2000-2004	Typhi	blood	Homo sapiens	human	GCF_003137235.1	Salmonella enterica	171989	ftp://ftp.ncbi.nlm.nih.gov/genomes/all/GCA/003/137/235/GCA_003137235.1_ASM313723v1
GCA_003137245.1_ASM313724v1	SAMN08640821	Taiwan	South-East	2001	2000-2004	Typhi	blood	Homo sapiens	human	GCF_003137245.1	Salmonella enterica	162319	ftp://ftp.ncbi.nlm.nih.gov/genomes/all/GCA/003/137/245/GCA_003137245.1_ASM313724v1
GCA_003137275.1_ASM313727v1	SAMN08640820	Taiwan	South-East	2001	2000-2004	Typhi	blood	Homo sapiens	human	GCF_003137275.1	Salmonella enterica	172098	ftp://ftp.ncbi.nlm.nih.gov/genomes/all/GCA/003/137/275/GCA_003137275.1_ASM313727v1
GCA_003137295.1_ASM313729v1	SAMN08640812	Taiwan	South-East	2011	2010-2014	Typhi	blood	Homo sapiens	human	GCF_003137295.1	Salmonella enterica	171983	ftp://ftp.ncbi.nlm.nih.gov/genomes/all/GCA/003/137/295/GCA_003137295.1_ASM313729v1
GCA_003137315.1_ASM313731v1	SAMN08640811	Taiwan	South-East	2011	2010-2014	Typhi	blood	Homo sapiens	human	GCF_003137315.1	Salmonella enterica	172098	ftp://ftp.ncbi.nlm.nih.gov/genomes/all/GCA/003/137/315/GCA_003137315.1_ASM313731v1
GCA_003137335.1_ASM313733v1	SAMN08640809	Taiwan	South-East	2011	2010-2014	Typhi	blood	Homo sapiens	human	GCF_003137335.1	Salmonella enterica	172106	ftp://ftp.ncbi.nlm.nih.gov/genomes/all/GCA/003/137/335/GCA_003137335.1_ASM313733v1
GCA_003137355.1_ASM313735v1	SAMN08640837	Taiwan	South-East	2005	2005-2009	Typhi	blood	Homo sapiens	human	GCF_003137355.1	Salmonella enterica	167507	ftp://ftp.ncbi.nlm.nih.gov/genomes/all/GCA/003/137/355/GCA_003137355.1_ASM313735v1
GCA_003137375.1_ASM313737v1	SAMN08640836	Taiwan	South-East	2005	2005-2009	Typhi	blood	Homo sapiens	human	GCF_003137375.1	Salmonella enterica	153787	ftp://ftp.ncbi.nlm.nih.gov/genomes/all/GCA/003/137/375/GCA_003137375.1_ASM313737v1
GCA_003137385.1_ASM313738v1	SAMN08640835	Taiwan	South-East	2005	2005-2009	Typhi	blood	Homo sapiens	human	GCF_003137385.1	Salmonella enterica	161833	ftp://ftp.ncbi.nlm.nih.gov/genomes/all/GCA/003/137/385/GCA_003137385.1_ASM313738v1
GCA_003137415.1_ASM313741v1	SAMN08640834	Taiwan	South-East	2005	2005-2009	Typhi	blood	Homo sapiens	human	GCF_003137415.1	Salmonella enterica	161833	ftp://ftp.ncbi.nlm.nih.gov/genomes/all/GCA/003/137/415/GCA_003137415.1_ASM313741v1
GCA_003137435.1_ASM313743v1	SAMN08640832	Taiwan	South-East	2005	2005-2009	Typhi	blood	Homo sapiens	human	GCF_003137435.1	Salmonella enterica	204421	ftp://ftp.ncbi.nlm.nih.gov/genomes/all/GCA/003/137/435/GCA_003137435.1_ASM313743v1
GCA_003137455.1_ASM313745v1	SAMN08640833	Taiwan	South-East	2005	2005-2009	Typhi	blood	Homo sapiens	human	GCF_003137455.1	Salmonella enterica	161803	ftp://ftp.ncbi.nlm.nih.gov/genomes/all/GCA/003/137/455/GCA_003137455.1_ASM313745v1
GCA_003137465.1_ASM313746v1	SAMN08640830	Taiwan	South-East	2004	2000-2004	Typhi	blood	Homo sapiens	human	GCF_003137465.1	Salmonella enterica	161323	ftp://ftp.ncbi.nlm.nih.gov/genomes/all/GCA/003/137/465/GCA_003137465.1_ASM313746v1
GCA_003137495.1_ASM313749v1	SAMN08640829	Taiwan	South-East	2004	2000-2004	Typhi	blood	Homo sapiens	human	GCF_003137495.1	Salmonella enterica	161323	ftp://ftp.ncbi.nlm.nih.gov/genomes/all/GCA/003/137/495/GCA_003137495.1_ASM313749v1
GCA_003137515.1_ASM313751v1	SAMN08640825	Taiwan	South-East	2002	2000-2004	Typhi	blood	Homo sapiens	human	GCF_003137515.1	Salmonella enterica	185504	ftp://ftp.ncbi.nlm.nih.gov/genomes/all/GCA/003/137/515/GCA_003137515.1_ASM313751v1
GCA_003137535.1_ASM313753v1	SAMN08640826	Taiwan	South-East	2003	2000-2004	Typhi	blood	Homo sapiens	human	GCF_003137535.1	Salmonella enterica	161323	ftp://ftp.ncbi.nlm.nih.gov/genomes/all/GCA/003/137/535/GCA_003137535.1_ASM313753v1
GCA_003137545.1_ASM313754v1	SAMN08640824	Taiwan	South-East	2002	2000-2004	Typhi	blood	Homo sapiens	human	GCF_003137545.1	Salmonella enterica	172199	ftp://ftp.ncbi.nlm.nih.gov/genomes/all/GCA/003/137/545/GCA_003137545.1_ASM313754v1
GCA_003137575.1_ASM313757v1	SAMN08640823	Taiwan	South-East	2002	2000-2004	Typhi	blood	Homo sapiens	human	GCF_003137575.1	Salmonella enterica	176573	ftp://ftp.ncbi.nlm.nih.gov/genomes/all/GCA/003/137/575/GCA_003137575.1_ASM313757v1
GCA_003137595.1_ASM313759v1	SAMN08640822	Taiwan	South-East	2001	2000-2004	Typhi	blood	Homo sapiens	human	GCF_003137595.1	Salmonella enterica	172272	ftp://ftp.ncbi.nlm.nih.gov/genomes/all/GCA/003/137/595/GCA_003137595.1_ASM313759v1
GCA_003137615.1_ASM313761v1	SAMN08640819	Taiwan	South-East	2001	2000-2004	Typhi	blood	Homo sapiens	human	GCF_003137615.1	Salmonella enterica	153873	ftp://ftp.ncbi.nlm.nih.gov/genomes/all/GCA/003/137/615/GCA_003137615.1_ASM313761v1
GCA_003137625.1_ASM313762v1	SAMN08640818	Taiwan	South-East	2001	2000-2004	Typhi	blood	Homo sapiens	human	GCF_003137625.1	Salmonella enterica	161833	ftp://ftp.ncbi.nlm.nih.gov/genomes/all/GCA/003/137/625/GCA_003137625.1_ASM313762v1
GCA_003137655.1_ASM313765v1	SAMN08640817	Taiwan	South-East	2001	2000-2004	Typhi	blood	Homo sapiens	human	GCF_003137655.1	Salmonella enterica	153879	ftp://ftp.ncbi.nlm.nih.gov/genomes/all/GCA/003/137/655/GCA_003137655.1_ASM313765v1
GCA_003137675.1_ASM313767v1	SAMN08640816	Taiwan	South-East	2014	2010-2014	Typhi	blood	Homo sapiens	human	GCF_003137675.1	Salmonella enterica	173405	ftp://ftp.ncbi.nlm.nih.gov/genomes/all/GCA/003/137/675/GCA_003137675.1_ASM313767v1
GCA_003137685.1_ASM313768v1	SAMN08640815	Taiwan	South-East	2013	2010-2014	Typhi	blood	Homo sapiens	human	GCF_003137685.1	Salmonella enterica	161803	ftp://ftp.ncbi.nlm.nih.gov/genomes/all/GCA/003/137/685/GCA_003137685.1_ASM313768v1
GCA_003137715.1_ASM313771v1	SAMN08640814	Taiwan	South-East	2013	2010-2014	Typhi	blood	Homo sapiens	human	GCF_003137715.1	Salmonella enterica	153793	ftp://ftp.ncbi.nlm.nih.gov/genomes/all/GCA/003/137/715/GCA_003137715.1_ASM313771v1
GCA_003137735.1_ASM313773v1	SAMN08640813	Taiwan	South-East	2011	2010-2014	Typhi	blood	Homo sapiens	human	GCF_003137735.1	Salmonella enterica	203884	ftp://ftp.ncbi.nlm.nih.gov/genomes/all/GCA/003/137/735/GCA_003137735.1_ASM313773v1
GCA_003137755.1_ASM313775v1	SAMN08640810	Taiwan	South-East	2011	2010-2014	Typhi	blood	Homo sapiens	human	GCF_003137755.1	Salmonella enterica	172106	ftp://ftp.ncbi.nlm.nih.gov/genomes/all/GCA/003/137/755/GCA_003137755.1_ASM313775v1
GCA_003137775.1_ASM313777v1	SAMN08640808	Taiwan	South-East	2011	2010-2014	Typhi	blood	Homo sapiens	human	GCF_003137775.1	Salmonella enterica	172122	ftp://ftp.ncbi.nlm.nih.gov/genomes/all/GCA/003/137/775/GCA_003137775.1_ASM313777v1
GCA_003137795.1_ASM313779v1	SAMN08640807	Taiwan	South-East	2011	2010-2014	Typhi	blood	Homo sapiens	human	GCF_003137795.1	Salmonella enterica	163060	ftp://ftp.ncbi.nlm.nih.gov/genomes/all/GCA/003/137/795/GCA_003137795.1_ASM313779v1
GCA_003137835.1_ASM313783v1	SAMN08640805	Taiwan	South-East	2010	2010-2014	Typhi	blood	Homo sapiens	human	GCF_003137835.1	Salmonella enterica	163072	ftp://ftp.ncbi.nlm.nih.gov/genomes/all/GCA/003/137/835/GCA_003137835.1_ASM313783v1
GCA_003137855.1_ASM313785v1	SAMN08640804	Taiwan	South-East	2009	2005-2009	Typhi	blood	Homo sapiens	human	GCF_003137855.1	Salmonella enterica	172059	ftp://ftp.ncbi.nlm.nih.gov/genomes/all/GCA/003/137/855/GCA_003137855.1_ASM313785v1
GCA_003137875.1_ASM313787v1	SAMN08640803	Taiwan	South-East	2009	2005-2009	Typhi	blood	Homo sapiens	human	GCF_003137875.1	Salmonella enterica	163063	ftp://ftp.ncbi.nlm.nih.gov/genomes/all/GCA/003/137/875/GCA_003137875.1_ASM313787v1
GCA_003137895.1_ASM313789v1	SAMN08640802	Taiwan	South-East	2008	2005-2009	Typhi	Pus	Homo sapiens	human	GCF_003137895.1	Salmonella enterica	153792	ftp://ftp.ncbi.nlm.nih.gov/genomes/all/GCA/003/137/895/GCA_003137895.1_ASM313789v1
GCA_003137915.1_ASM313791v1	SAMN08640801	Taiwan	South-East	2007	2005-2009	Typhi	blood	Homo sapiens	human	GCF_003137915.1	Salmonella enterica	201606	ftp://ftp.ncbi.nlm.nih.gov/genomes/all/GCA/003/137/915/GCA_003137915.1_ASM313791v1
GCA_003137935.1_ASM313793v1	SAMN08640800	Taiwan	South-East	2006	2005-2009	Typhi	blood	Homo sapiens	human	GCF_003137935.1	Salmonella enterica	153781	ftp://ftp.ncbi.nlm.nih.gov/genomes/all/GCA/003/137/935/GCA_003137935.1_ASM313793v1
GCA_003137955.1_ASM313795v1	SAMN08640799	Taiwan	South-East	2006	2005-2009	Typhi	blood	Homo sapiens	human	GCF_003137955.1	Salmonella enterica	155003	ftp://ftp.ncbi.nlm.nih.gov/genomes/all/GCA/003/137/955/GCA_003137955.1_ASM313795v1
GCA_003137965.1_ASM313796v1	SAMN08640798	Taiwan	South-East	2006	2005-2009	Typhi	blood	Homo sapiens	human	GCF_003137965.1	Salmonella enterica	155011	ftp://ftp.ncbi.nlm.nih.gov/genomes/all/GCA/003/137/965/GCA_003137965.1_ASM313796v1
GCA_003137995.1_ASM313799v1	SAMN08640797	Taiwan	South-East	2006	2005-2009	Typhi	blood	Homo sapiens	human	GCF_003137995.1	Salmonella enterica	172674	ftp://ftp.ncbi.nlm.nih.gov/genomes/all/GCA/003/137/995/GCA_003137995.1_ASM313799v1
GCA_003231095.1_ASM323109v1	SAMN09373897	Taiwan	South-East	2016	2015-2019	Anatum	pus	Homo sapiens	human	GCF_003231095.1	Salmonella enterica	4674190	ftp://ftp.ncbi.nlm.nih.gov/genomes/all/GCA/003/231/095/GCA_003231095.1_ASM323109v1
GCA_003265985.1_ASM326598v1	SAMN06711052	Shanghai	East	2015	2015-2019		feces	Homo sapiens	human	GCF_003265985.1	Salmonella enterica	148020	ftp://ftp.ncbi.nlm.nih.gov/genomes/all/GCA/003/265/985/GCA_003265985.1_ASM326598v1
GCA_003590355.1_ASM359035v1	SAMN05710233	Guangdong	South	2014	2010-2014	Typhimurium	synovial fluid	Homo sapiens	human	GCF_003590355.1	Salmonella enterica	30664	ftp://ftp.ncbi.nlm.nih.gov/genomes/all/GCA/003/590/355/GCA_003590355.1_ASM359035v1
GCA_003590365.1_ASM359036v1	SAMN05710235	Guangdong	South	2014	2010-2014	Typhi	synovial fluid	Homo sapiens	human	GCF_003590365.1	Salmonella enterica	55636	ftp://ftp.ncbi.nlm.nih.gov/genomes/all/GCA/003/590/365/GCA_003590365.1_ASM359036v1
GCA_003590395.1_ASM359039v1	SAMN05710237	Guangdong	South	2014	2010-2014	Typhimurium	synovial fluid	Homo sapiens	human	GCF_003590395.1	Salmonella enterica	24493	ftp://ftp.ncbi.nlm.nih.gov/genomes/all/GCA/003/590/395/GCA_003590395.1_ASM359039v1
GCA_003590405.1_ASM359040v1	SAMN05710234	Guangdong	South	2014	2010-2014	Enteritidis	synovial fluid	Homo sapiens	human	GCF_003590405.1	Salmonella enterica	26130	ftp://ftp.ncbi.nlm.nih.gov/genomes/all/GCA/003/590/405/GCA_003590405.1_ASM359040v1
GCA_003590435.1_ASM359043v1	SAMN05710236	Guangdong	South	2014	2010-2014	Stanley	synovial fluid	Homo sapiens	human	GCF_003590435.1	Salmonella enterica	89418	ftp://ftp.ncbi.nlm.nih.gov/genomes/all/GCA/003/590/435/GCA_003590435.1_ASM359043v1
GCA_003590445.1_ASM359044v1	SAMN05710238	Guangdong	South	2014	2010-2014	Typhi	synovial fluid	Homo sapiens	human	GCF_003590445.1	Salmonella enterica	31596	ftp://ftp.ncbi.nlm.nih.gov/genomes/all/GCA/003/590/445/GCA_003590445.1_ASM359044v1
GCA_003606225.1_ASM360622v1	SAMN07522555	Yunnan	South-West	2017	2015-2019	Pullorum	Chicken tissue		chicken	GCF_003606225.1	Salmonella enterica	4728875	ftp://ftp.ncbi.nlm.nih.gov/genomes/all/GCA/003/606/225/GCA_003606225.1_ASM360622v1
GCA_003691385.1_ASM369138v1	SAMN10250222	Beijing	North	2016	2015-2019	Enteritidis	feces	Homo sapiens	human	GCF_003691385.1	Salmonella enterica	4676321	ftp://ftp.ncbi.nlm.nih.gov/genomes/all/GCA/003/691/385/GCA_003691385.1_ASM369138v1
GCA_003849815.1_ASM384981v1	SAMN10457955	Sichuan	South-West	2017	2015-2019	Infantis	chicken		chicken	GCF_003849815.1	Salmonella enterica	235076	ftp://ftp.ncbi.nlm.nih.gov/genomes/all/GCA/003/849/815/GCA_003849815.1_ASM384981v1
GCA_003856185.1_ASM385618v1	SAMN10458079	Sichuan	South-West	2017	2015-2019	Albany	liver	swine	pig	GCF_003856185.1	Salmonella enterica	295141	ftp://ftp.ncbi.nlm.nih.gov/genomes/all/GCA/003/856/185/GCA_003856185.1_ASM385618v1
GCA_003856205.1_ASM385620v1	SAMN10457994	Sichuan	South-West	2017	2015-2019	Derby	liver	chicken	chicken	GCF_003856205.1	Salmonella enterica	247525	ftp://ftp.ncbi.nlm.nih.gov/genomes/all/GCA/003/856/205/GCA_003856205.1_ASM385620v1
GCA_003869175.1_PDT000041601.3	SAMN02698361	Taiwan	South-East	2011	2010-2014	IV 43:z4,z23:- (Houten)	frozen milkfish		aquatic animal	GCA_003869175.1	Salmonella enterica	164907	ftp://ftp.ncbi.nlm.nih.gov/genomes/all/GCA/003/869/175/GCA_003869175.1_PDT000041601.3
GCA_003869535.1_PDT000086629.10	SAMN02844921	China	None	2013	2010-2014		lotus seed		environment	GCA_003869535.1	Salmonella enterica	151678	ftp://ftp.ncbi.nlm.nih.gov/genomes/all/GCA/003/869/535/GCA_003869535.1_PDT000086629.10
GCA_003870135.1_PDT000045966.4	SAMN02847223	China	None	2011	2010-2014	Typhimurium	frozen tilapia		aquatic animal	GCA_003870135.1	Salmonella enterica	205465	ftp://ftp.ncbi.nlm.nih.gov/genomes/all/GCA/003/870/135/GCA_003870135.1_PDT000045966.4
GCA_003870615.1_PDT000133686.3	SAMN02843505	Taiwan	South-East	2001	2000-2004	Albany	frozen whole tilapia		aquatic animal	GCA_003870615.1	Salmonella enterica	437546	ftp://ftp.ncbi.nlm.nih.gov/genomes/all/GCA/003/870/615/GCA_003870615.1_PDT000133686.3
GCA_003871075.1_PDT000049135.2	SAMN02847217	Taiwan	South-East	2011	2010-2014	Brunei	frozen whole tilapia		aquatic animal	GCA_003871075.1	Salmonella enterica	168332	ftp://ftp.ncbi.nlm.nih.gov/genomes/all/GCA/003/871/075/GCA_003871075.1_PDT000049135.2
GCA_003871815.1_PDT000210960.2	SAMN07146501	China	None	not collected	not collected	enteritidis	duck	missing	duck	GCA_003871815.1	Salmonella enterica	410447	ftp://ftp.ncbi.nlm.nih.gov/genomes/all/GCA/003/871/815/GCA_003871815.1_PDT000210960.2
GCA_003877455.1_PDT000318476.1	SAMN02843816	Taiwan	South-East	2003	2000-2004	Derby	red pepper powder		environment	GCA_003877455.1	Salmonella enterica	178746	ftp://ftp.ncbi.nlm.nih.gov/genomes/all/GCA/003/877/455/GCA_003877455.1_PDT000318476.1
GCA_003877475.1_PDT000137713.2	SAMN02843555	China	None	2001	2000-2004	Ohio	chicken jerky bone		chicken	GCA_003877475.1	Salmonella enterica	447638	ftp://ftp.ncbi.nlm.nih.gov/genomes/all/GCA/003/877/475/GCA_003877475.1_PDT000137713.2
GCA_003877895.1_PDT000094825.3	SAMN02845201	Taiwan	South-East	2002	2000-2004	Newport	frozen tilapia		aquatic animal	GCA_003877895.1	Salmonella enterica	732812	ftp://ftp.ncbi.nlm.nih.gov/genomes/all/GCA/003/877/895/GCA_003877895.1_PDT000094825.3
GCA_003878075.1_PDT000069206.3	SAMN02845618	China	None	2005	2005-2009		yunnan chili		environment	GCA_003878075.1	Salmonella enterica	297829	ftp://ftp.ncbi.nlm.nih.gov/genomes/all/GCA/003/878/075/GCA_003878075.1_PDT000069206.3
GCA_003878095.1_PDT000069209.3	SAMN02845619	China	None	2005	2005-2009		yunnan chili		environment	GCA_003878095.1	Salmonella enterica	297061	ftp://ftp.ncbi.nlm.nih.gov/genomes/all/GCA/003/878/095/GCA_003878095.1_PDT000069209.3
GCA_003878115.1_PDT000060686.3	SAMN02845635	China	None	2005	2005-2009	Kottbus	pepper powder		environment	GCA_003878115.1	Salmonella enterica	422455	ftp://ftp.ncbi.nlm.nih.gov/genomes/all/GCA/003/878/115/GCA_003878115.1_PDT000060686.3
GCA_003945785.1_ASM394578v1	SAMN05969716	Guangdong	South	2014	2010-2014	Typhimurium	stool	Homo sapiens	human	GCF_003945785.1	Salmonella enterica	43329	ftp://ftp.ncbi.nlm.nih.gov/genomes/all/GCA/003/945/785/GCA_003945785.1_ASM394578v1
GCA_003945795.1_ASM394579v1	SAMN05969714	Guangdong	South	2014	2010-2014	Typhimurium	blood	Homo sapiens	human	GCF_003945795.1	Salmonella enterica	25564	ftp://ftp.ncbi.nlm.nih.gov/genomes/all/GCA/003/945/795/GCA_003945795.1_ASM394579v1
GCA_003945805.1_ASM394580v1	SAMN05969715	Guangdong	South	2014	2010-2014	Typhimurium	stool	Homo sapiens	human	GCF_003945805.1	Salmonella enterica	37108	ftp://ftp.ncbi.nlm.nih.gov/genomes/all/GCA/003/945/805/GCA_003945805.1_ASM394580v1
GCA_003945815.1_ASM394581v1	SAMN05969713	Guangdong	South	2014	2010-2014	Enteritidis	blood	Homo sapiens	human	GCF_003945815.1	Salmonella enterica	54038	ftp://ftp.ncbi.nlm.nih.gov/genomes/all/GCA/003/945/815/GCA_003945815.1_ASM394581v1
GCA_003945825.1_ASM394582v1	SAMN05969711	Guangdong	South	2014	2010-2014	Enteritidis	stool	Homo sapiens	human	GCF_003945825.1	Salmonella enterica	39926	ftp://ftp.ncbi.nlm.nih.gov/genomes/all/GCA/003/945/825/GCA_003945825.1_ASM394582v1
GCA_003945885.1_ASM394588v1	SAMN05969718	Guangdong	South	2014	2010-2014	Stanley	stool	Homo sapiens	human	GCF_003945885.1	Salmonella enterica	77478	ftp://ftp.ncbi.nlm.nih.gov/genomes/all/GCA/003/945/885/GCA_003945885.1_ASM394588v1
GCA_003945895.1_ASM394589v1	SAMN05969717	Guangdong	South	2014	2010-2014	Stanley	blood	Homo sapiens	human	GCF_003945895.1	Salmonella enterica	32163	ftp://ftp.ncbi.nlm.nih.gov/genomes/all/GCA/003/945/895/GCA_003945895.1_ASM394589v1
GCA_004010755.1_ASM401075v1	SAMN10689167	Zhejiang	East	2018	2015-2019		feces		not collected	GCF_004010755.1	Salmonella sp. SSDFZ69	4677170	ftp://ftp.ncbi.nlm.nih.gov/genomes/all/GCA/004/010/755/GCA_004010755.1_ASM401075v1
GCA_004124035.2_ASM412403v2	SAMN10279393	China	None	2013	2010-2014				not collected	GCF_004124035.2	Salmonella enterica	4990577	ftp://ftp.ncbi.nlm.nih.gov/genomes/all/GCA/004/124/035/GCA_004124035.2_ASM412403v2
GCA_004124055.2_ASM412405v2	SAMN10290244	Guangxi	South	2014	2010-2014				not collected	GCF_004124055.2	Salmonella enterica	4991162	ftp://ftp.ncbi.nlm.nih.gov/genomes/all/GCA/004/124/055/GCA_004124055.2_ASM412405v2
GCA_004124095.2_ASM412409v2	SAMN10290237	Jiangxi	East	2014	2010-2014				not collected	GCF_004124095.2	Salmonella enterica	4957526	ftp://ftp.ncbi.nlm.nih.gov/genomes/all/GCA/004/124/095/GCA_004124095.2_ASM412409v2
GCA_004124155.2_ASM412415v2	SAMN10291458	Hubei	Central	2015	2015-2019				not collected	GCF_004124155.2	Salmonella enterica	4696663	ftp://ftp.ncbi.nlm.nih.gov/genomes/all/GCA/004/124/155/GCA_004124155.2_ASM412415v2
GCA_004124175.2_ASM412417v2	SAMN10291586	Guangdong	South	2016	2015-2019				not collected	GCF_004124175.2	Salmonella enterica	4999270	ftp://ftp.ncbi.nlm.nih.gov/genomes/all/GCA/004/124/175/GCA_004124175.2_ASM412417v2
GCA_004124195.2_ASM412419v2	SAMN10291561	Hubei	Central	2016	2015-2019				not collected	GCF_004124195.2	Salmonella enterica	4834516	ftp://ftp.ncbi.nlm.nih.gov/genomes/all/GCA/004/124/195/GCA_004124195.2_ASM412419v2
GCA_004124215.2_ASM412421v2	SAMN10292850	Jiangsu	East	2015	2015-2019				not collected	GCF_004124215.2	Salmonella enterica	4733813	ftp://ftp.ncbi.nlm.nih.gov/genomes/all/GCA/004/124/215/GCA_004124215.2_ASM412421v2
GCA_004136335.1_ASM413633v1	SAMN09630442	Zhejiang	East	2018	2015-2019	Typhi	missing	Homo sapiens	human	GCF_004136335.1	Salmonella enterica	4780894	ftp://ftp.ncbi.nlm.nih.gov/genomes/all/GCA/004/136/335/GCA_004136335.1_ASM413633v1
GCA_004192545.1_PDT000035259.2	SAMN02847652	Taiwan	South-East	2013	2010-2014		frozen striped bass		aquatic animal	GCA_004192545.1	Salmonella enterica	379398	ftp://ftp.ncbi.nlm.nih.gov/genomes/all/GCA/004/192/545/GCA_004192545.1_PDT000035259.2
GCA_004192995.1_PDT000046071.3	SAMN02844234	China	None	2005	2005-2009	Johannesburg	frozen loligo squid		aquatic animal	GCA_004192995.1	Salmonella enterica	244083	ftp://ftp.ncbi.nlm.nih.gov/genomes/all/GCA/004/192/995/GCA_004192995.1_PDT000046071.3
GCA_004213475.1_ASM421347v1	SAMN10928630	China	None	not collected	not collected	Derby	food		not collected	GCF_004213475.1	Salmonella enterica	76063	ftp://ftp.ncbi.nlm.nih.gov/genomes/all/GCA/004/213/475/GCA_004213475.1_ASM421347v1
GCA_004217875.1_PDT000049724.3	SAMN02846319	Taiwan	South-East	2009	2005-2009	Newport	frozen whole round grey mullet		aquatic animal	GCA_004217875.1	Salmonella enterica	483762	ftp://ftp.ncbi.nlm.nih.gov/genomes/all/GCA/004/217/875/GCA_004217875.1_PDT000049724.3
GCA_004217935.1_PDT000343567.1	SAMN09279960	China	None	2018	2015-2019		green tea powder		environment	GCA_004217935.1	Salmonella enterica	81470	ftp://ftp.ncbi.nlm.nih.gov/genomes/all/GCA/004/217/935/GCA_004217935.1_PDT000343567.1
GCA_004218085.1_PDT000123423.8	SAMN02847441	China	None	2012	2010-2014	Thompson	pepper		environment	GCA_004218085.1	Salmonella enterica	306884	ftp://ftp.ncbi.nlm.nih.gov/genomes/all/GCA/004/218/085/GCA_004218085.1_PDT000123423.8
GCA_004218705.1_PDT000137161.2	SAMN02843542	Taiwan	South-East	2001	2000-2004	Newport	frozen striped bass		aquatic animal	GCA_004218705.1	Salmonella enterica	607763	ftp://ftp.ncbi.nlm.nih.gov/genomes/all/GCA/004/218/705/GCA_004218705.1_PDT000137161.2
GCA_004221805.1_PDT000069993.3	SAMN02845577	Taiwan	South-East	2004	2000-2004	Newport	frozen raw milkfish		aquatic animal	GCA_004221805.1	Salmonella enterica	290403	ftp://ftp.ncbi.nlm.nih.gov/genomes/all/GCA/004/221/805/GCA_004221805.1_PDT000069993.3
GCA_004222625.1_PDT000049010.3	SAMN02847266	China	None	2011	2010-2014	Senftenberg	frozen fish cut hair tail		aquatic animal	GCA_004222625.1	Salmonella enterica	365301	ftp://ftp.ncbi.nlm.nih.gov/genomes/all/GCA/004/222/625/GCA_004222625.1_PDT000049010.3
GCA_004224275.1_PDT000286179.1	SAMN08513305	China	None	2017	2015-2019	Enteritidis	frozen block cleaned loligo squid		environment	GCA_004224275.1	Salmonella enterica	489646	ftp://ftp.ncbi.nlm.nih.gov/genomes/all/GCA/004/224/275/GCA_004224275.1_PDT000286179.1
GCA_004224645.1_PDT000040321.3	SAMN02847398	Taiwan	South-East	2012	2010-2014	Newport	frozen striped bass		aquatic animal	GCA_004224645.1	Salmonella enterica	652127	ftp://ftp.ncbi.nlm.nih.gov/genomes/all/GCA/004/224/645/GCA_004224645.1_PDT000040321.3
GCA_004224735.1_PDT000133151.2	SAMN05176441	China	None	2016	2015-2019		frozen squid	missing	aquatic animal	GCA_004224735.1	Salmonella enterica	258365	ftp://ftp.ncbi.nlm.nih.gov/genomes/all/GCA/004/224/735/GCA_004224735.1_PDT000133151.2
GCA_004225945.1_PDT000098597.2	SAMN04348605	China	None	2015	2015-2019		dried chili	missing	Environment	GCA_004225945.1	Salmonella enterica	323520	ftp://ftp.ncbi.nlm.nih.gov/genomes/all/GCA/004/225/945/GCA_004225945.1_PDT000098597.2
GCA_004226945.1_PDT000086668.3	SAMN02843750	China	None	2003	2000-2004	Enteritidis	frozen squid		aquatic animal	GCA_004226945.1	Salmonella enterica	435349	ftp://ftp.ncbi.nlm.nih.gov/genomes/all/GCA/004/226/945/GCA_004226945.1_PDT000086668.3
GCA_004323815.1_ASM432381v1	SAMN09759474	Shanghai	East	2012	2010-2014	Enteritidis	feces	not collected	not collected	GCF_004323815.1	Salmonella enterica	430111	ftp://ftp.ncbi.nlm.nih.gov/genomes/all/GCA/004/323/815/GCA_004323815.1_ASM432381v1
GCA_004323855.1_ASM432385v1	SAMN09759476	Shanghai	East	2013	2010-2014	Indiana	Chicken wings		chicken	GCF_004323855.1	Salmonella enterica	171534	ftp://ftp.ncbi.nlm.nih.gov/genomes/all/GCA/004/323/855/GCA_004323855.1_ASM432385v1
GCA_004323915.1_ASM432391v1	SAMN09759473	Shanghai	East	2012	2010-2014	Enteritidis	feces	not collected	not collected	GCF_004323915.1	Salmonella enterica	401050	ftp://ftp.ncbi.nlm.nih.gov/genomes/all/GCA/004/323/915/GCA_004323915.1_ASM432391v1
GCA_004323925.1_ASM432392v1	SAMN09759472	Shanghai	East	2011	2010-2014	Enteritidis	Chicken liver		chicken	GCF_004323925.1	Salmonella enterica	406766	ftp://ftp.ncbi.nlm.nih.gov/genomes/all/GCA/004/323/925/GCA_004323925.1_ASM432392v1
GCA_004323935.1_ASM432393v1	SAMN09759469	Shanghai	East	2011	2010-2014	Enteritidis	feces	not collected	not collected	GCF_004323935.1	Salmonella enterica	401265	ftp://ftp.ncbi.nlm.nih.gov/genomes/all/GCA/004/323/935/GCA_004323935.1_ASM432393v1
GCA_004323945.1_ASM432394v1	SAMN09759470	Shanghai	East	2012	2010-2014	Enteritidis	Chicken wings		chicken	GCF_004323945.1	Salmonella enterica	406646	ftp://ftp.ncbi.nlm.nih.gov/genomes/all/GCA/004/323/945/GCA_004323945.1_ASM432394v1
GCA_004323995.2_ASM432399v2	SAMN09759467	Shanghai	East	2010	2010-2014	Typhimurium	Porcine tongue		pig	GCF_004323995.2	Salmonella enterica	5002876	ftp://ftp.ncbi.nlm.nih.gov/genomes/all/GCA/004/323/995/GCA_004323995.2_ASM432399v2
GCA_004324015.2_ASM432401v2	SAMN09759463	Shanghai	East	2011	2010-2014	Typhimurium	feces	not collected	not collected	GCF_004324015.2	Salmonella enterica	4976742	ftp://ftp.ncbi.nlm.nih.gov/genomes/all/GCA/004/324/015/GCA_004324015.2_ASM432401v2
GCA_004324025.2_ASM432402v2	SAMN09759462	Shanghai	East	2007	2005-2009	Typhimurium	Clam		human	GCF_004324025.2	Salmonella enterica	4892507	ftp://ftp.ncbi.nlm.nih.gov/genomes/all/GCA/004/324/025/GCA_004324025.2_ASM432402v2
GCA_004324045.2_ASM432404v2	SAMN09759459	Shanghai	East	2005	2005-2009	Typhimurium	feces	not collected	not collected	GCF_004324045.2	Salmonella enterica	4972293	ftp://ftp.ncbi.nlm.nih.gov/genomes/all/GCA/004/324/045/GCA_004324045.2_ASM432404v2
GCA_004324095.2_ASM432409v2	SAMN09759458	Shanghai	East	2007	2005-2009	Typhimurium	feces	not collected	not collected	GCF_004324095.2	Salmonella enterica	4998888	ftp://ftp.ncbi.nlm.nih.gov/genomes/all/GCA/004/324/095/GCA_004324095.2_ASM432409v2
GCA_004324115.2_ASM432411v2	SAMN09759457	Shanghai	East	2007	2005-2009	Typhimurium	feces	not collected	not collected	GCF_004324115.2	Salmonella enterica	5028175	ftp://ftp.ncbi.nlm.nih.gov/genomes/all/GCA/004/324/115/GCA_004324115.2_ASM432411v2
GCA_004324125.2_ASM432412v2	SAMN09759456	Shanghai	East	2007	2005-2009	Typhimurium	feces	not collected	not collected	GCF_004324125.2	Salmonella enterica	4994555	ftp://ftp.ncbi.nlm.nih.gov/genomes/all/GCA/004/324/125/GCA_004324125.2_ASM432412v2
GCA_004324135.2_ASM432413v2	SAMN09759455	Shanghai	East	2007	2005-2009	Typhimurium	feces	not collected	not collected	GCF_004324135.2	Salmonella enterica	4996725	ftp://ftp.ncbi.nlm.nih.gov/genomes/all/GCA/004/324/135/GCA_004324135.2_ASM432413v2
GCA_004324145.2_ASM432414v2	SAMN09759452	Shanghai	East	2006	2005-2009	Typhimurium	feces	not collected	not collected	GCF_004324145.2	Salmonella enterica	4996934	ftp://ftp.ncbi.nlm.nih.gov/genomes/all/GCA/004/324/145/GCA_004324145.2_ASM432414v2
GCA_004324195.1_ASM432419v1	SAMN09759477	Shanghai	East	2012	2010-2014	Indiana	chicken		chicken	GCF_004324195.1	Salmonella enterica	175689	ftp://ftp.ncbi.nlm.nih.gov/genomes/all/GCA/004/324/195/GCA_004324195.1_ASM432419v1
GCA_004324215.1_ASM432421v1	SAMN09759475	Shanghai	East	2011	2010-2014	Indiana	feces	not collected	not collected	GCF_004324215.1	Salmonella enterica	167748	ftp://ftp.ncbi.nlm.nih.gov/genomes/all/GCA/004/324/215/GCA_004324215.1_ASM432421v1
GCA_004324225.1_ASM432422v1	SAMN09759471	Shanghai	East	2012	2010-2014	Enteritidis	Chicken heart		chicken	GCF_004324225.1	Salmonella enterica	398017	ftp://ftp.ncbi.nlm.nih.gov/genomes/all/GCA/004/324/225/GCA_004324225.1_ASM432422v1
GCA_004324235.1_ASM432423v1	SAMN09759465	Shanghai	East	2010	2010-2014	Typhimurium	feces	not collected	not collected	GCF_004324235.1	Salmonella enterica	186640	ftp://ftp.ncbi.nlm.nih.gov/genomes/all/GCA/004/324/235/GCA_004324235.1_ASM432423v1
GCA_004324245.2_ASM432424v2	SAMN09759464	Shanghai	East	2011	2010-2014	Typhimurium	feces	not collected	not collected	GCF_004324245.2	Salmonella enterica	4997397	ftp://ftp.ncbi.nlm.nih.gov/genomes/all/GCA/004/324/245/GCA_004324245.2_ASM432424v2
GCA_004324275.2_ASM432427v2	SAMN09759454	Shanghai	East	2006	2005-2009	Typhimurium	feces	not collected	not collected	GCF_004324275.2	Salmonella enterica	4990411	ftp://ftp.ncbi.nlm.nih.gov/genomes/all/GCA/004/324/275/GCA_004324275.2_ASM432427v2
GCA_004324315.2_ASM432431v2	SAMN09759453	Shanghai	East	2006	2005-2009	Typhimurium	feces	not collected	not collected	GCF_004324315.2	Salmonella enterica	4997304	ftp://ftp.ncbi.nlm.nih.gov/genomes/all/GCA/004/324/315/GCA_004324315.2_ASM432431v2
GCA_004337735.2_ASM433773v2	SAMN09759468	Zhejiang	East	2012	2010-2014	Typhimurium	feces	not collected	not collected	GCF_004337735.2	Salmonella enterica	4941012	ftp://ftp.ncbi.nlm.nih.gov/genomes/all/GCA/004/337/735/GCA_004337735.2_ASM433773v2
GCA_004337755.1_ASM433775v1	SAMN09759466	Shanghai	East	2010	2010-2014	Enteritidis	feces	not collected	not collected	GCF_004337755.1	Salmonella enterica	335340	ftp://ftp.ncbi.nlm.nih.gov/genomes/all/GCA/004/337/755/GCA_004337755.1_ASM433775v1
GCA_004358925.1_ASM435892v1	SAMN11129919	Taiwan	South-East	2018	2015-2019	Goldcoast	stool	Homo sapiens	human	GCF_004358925.1	Salmonella enterica	4645553	ftp://ftp.ncbi.nlm.nih.gov/genomes/all/GCA/004/358/925/GCA_004358925.1_ASM435892v1
GCA_004360265.1_ASM436026v1	SAMN10985855	China	None	2014	2010-2014	Indiana	chicken carcass	chicken	chicken	GCF_004360265.1	Salmonella enterica	148787	ftp://ftp.ncbi.nlm.nih.gov/genomes/all/GCA/004/360/265/GCA_004360265.1_ASM436026v1
GCA_004360295.1_ASM436029v1	SAMN10985854	China	None	2014	2010-2014	Indiana	chicken carcass	chicken	chicken	GCF_004360295.1	Salmonella enterica	154215	ftp://ftp.ncbi.nlm.nih.gov/genomes/all/GCA/004/360/295/GCA_004360295.1_ASM436029v1
GCA_004360315.1_ASM436031v1	SAMN10985853	China	None	2014	2010-2014	Indiana	chicken carcass	chicken	chicken	GCF_004360315.1	Salmonella enterica	154041	ftp://ftp.ncbi.nlm.nih.gov/genomes/all/GCA/004/360/315/GCA_004360315.1_ASM436031v1
GCA_004360335.1_ASM436033v1	SAMN10985843	China	None	2014	2010-2014	Indiana	chicken carcass	chicken	chicken	GCF_004360335.1	Salmonella enterica	148825	ftp://ftp.ncbi.nlm.nih.gov/genomes/all/GCA/004/360/335/GCA_004360335.1_ASM436033v1
GCA_004360345.1_ASM436034v1	SAMN10985847	China	None	2014	2010-2014	Indiana	chicken carcass	chicken	chicken	GCF_004360345.1	Salmonella enterica	168141	ftp://ftp.ncbi.nlm.nih.gov/genomes/all/GCA/004/360/345/GCA_004360345.1_ASM436034v1
GCA_004360365.1_ASM436036v1	SAMN10985839	China	None	2014	2010-2014	Indiana	chicken carcass	chicken	chicken	GCF_004360365.1	Salmonella enterica	148787	ftp://ftp.ncbi.nlm.nih.gov/genomes/all/GCA/004/360/365/GCA_004360365.1_ASM436036v1
GCA_004360395.1_ASM436039v1	SAMN10985836	China	None	2014	2010-2014	Indiana	chicken carcass	chicken	chicken	GCF_004360395.1	Salmonella enterica	168156	ftp://ftp.ncbi.nlm.nih.gov/genomes/all/GCA/004/360/395/GCA_004360395.1_ASM436039v1
GCA_004360415.1_ASM436041v1	SAMN10985835	China	None	2014	2010-2014	Indiana	chicken carcass	chicken	chicken	GCF_004360415.1	Salmonella enterica	154215	ftp://ftp.ncbi.nlm.nih.gov/genomes/all/GCA/004/360/415/GCA_004360415.1_ASM436041v1
GCA_004360425.1_ASM436042v1	SAMN10985833	China	None	2014	2010-2014	Indiana	chicken carcass	chicken	chicken	GCF_004360425.1	Salmonella enterica	171985	ftp://ftp.ncbi.nlm.nih.gov/genomes/all/GCA/004/360/425/GCA_004360425.1_ASM436042v1
GCA_004360435.1_ASM436043v1	SAMN10985831	China	None	2014	2010-2014	Indiana	chicken carcass	chicken	chicken	GCF_004360435.1	Salmonella enterica	148659	ftp://ftp.ncbi.nlm.nih.gov/genomes/all/GCA/004/360/435/GCA_004360435.1_ASM436043v1
GCA_004360485.1_ASM436048v1	SAMN10985830	China	None	2014	2010-2014	Indiana	chicken carcass	chicken	chicken	GCF_004360485.1	Salmonella enterica	148791	ftp://ftp.ncbi.nlm.nih.gov/genomes/all/GCA/004/360/485/GCA_004360485.1_ASM436048v1
GCA_004360495.1_ASM436049v1	SAMN10985827	China	None	2014	2010-2014	Indiana	chicken carcass	chicken	chicken	GCF_004360495.1	Salmonella enterica	148763	ftp://ftp.ncbi.nlm.nih.gov/genomes/all/GCA/004/360/495/GCA_004360495.1_ASM436049v1
GCA_004360525.1_ASM436052v1	SAMN10985826	China	None	2014	2010-2014	Indiana	chicken carcass	chicken	chicken	GCF_004360525.1	Salmonella enterica	148787	ftp://ftp.ncbi.nlm.nih.gov/genomes/all/GCA/004/360/525/GCA_004360525.1_ASM436052v1
GCA_004360535.1_ASM436053v1	SAMN10985822	China	None	2014	2010-2014	Indiana	chicken carcass	chicken	chicken	GCF_004360535.1	Salmonella enterica	154157	ftp://ftp.ncbi.nlm.nih.gov/genomes/all/GCA/004/360/535/GCA_004360535.1_ASM436053v1
GCA_004360545.1_ASM436054v1	SAMN10985819	China	None	2014	2010-2014	Indiana	chicken carcass	chicken	chicken	GCF_004360545.1	Salmonella enterica	148777	ftp://ftp.ncbi.nlm.nih.gov/genomes/all/GCA/004/360/545/GCA_004360545.1_ASM436054v1
GCA_004360555.1_ASM436055v1	SAMN10985856	China	None	2014	2010-2014	Indiana	chicken carcass	chicken	chicken	GCF_004360555.1	Salmonella enterica	148777	ftp://ftp.ncbi.nlm.nih.gov/genomes/all/GCA/004/360/555/GCA_004360555.1_ASM436055v1
GCA_004360605.1_ASM436060v1	SAMN10985850	China	None	2014	2010-2014	Indiana	chicken carcass	chicken	chicken	GCF_004360605.1	Salmonella enterica	154041	ftp://ftp.ncbi.nlm.nih.gov/genomes/all/GCA/004/360/605/GCA_004360605.1_ASM436060v1
GCA_004360615.1_ASM436061v1	SAMN10985849	China	None	2014	2010-2014	Indiana	chicken carcass	chicken	chicken	GCF_004360615.1	Salmonella enterica	154041	ftp://ftp.ncbi.nlm.nih.gov/genomes/all/GCA/004/360/615/GCA_004360615.1_ASM436061v1
GCA_004360625.1_ASM436062v1	SAMN10985844	China	None	2014	2010-2014	Indiana	chicken carcass	chicken	chicken	GCF_004360625.1	Salmonella enterica	168156	ftp://ftp.ncbi.nlm.nih.gov/genomes/all/GCA/004/360/625/GCA_004360625.1_ASM436062v1
GCA_004360635.1_ASM436063v1	SAMN10985848	China	None	2014	2010-2014	Indiana	chicken carcass	chicken	chicken	GCF_004360635.1	Salmonella enterica	154099	ftp://ftp.ncbi.nlm.nih.gov/genomes/all/GCA/004/360/635/GCA_004360635.1_ASM436063v1
GCA_004360685.1_ASM436068v1	SAMN10985837	China	None	2014	2010-2014	Indiana	chicken carcass	chicken	chicken	GCF_004360685.1	Salmonella enterica	148767	ftp://ftp.ncbi.nlm.nih.gov/genomes/all/GCA/004/360/685/GCA_004360685.1_ASM436068v1
GCA_004360695.1_ASM436069v1	SAMN10985840	China	None	2014	2010-2014	Indiana	chicken carcass	chicken	chicken	GCF_004360695.1	Salmonella enterica	154215	ftp://ftp.ncbi.nlm.nih.gov/genomes/all/GCA/004/360/695/GCA_004360695.1_ASM436069v1
GCA_004360705.1_ASM436070v1	SAMN10985832	China	None	2014	2010-2014	Indiana	chicken carcass	chicken	chicken	GCF_004360705.1	Salmonella enterica	148779	ftp://ftp.ncbi.nlm.nih.gov/genomes/all/GCA/004/360/705/GCA_004360705.1_ASM436070v1
GCA_004360715.1_ASM436071v1	SAMN10985828	China	None	2014	2010-2014	Indiana	chicken carcass	chicken	chicken	GCF_004360715.1	Salmonella enterica	154215	ftp://ftp.ncbi.nlm.nih.gov/genomes/all/GCA/004/360/715/GCA_004360715.1_ASM436071v1
GCA_004360765.1_ASM436076v1	SAMN10985824	China	None	2014	2010-2014	Indiana	chicken carcass	chicken	chicken	GCF_004360765.1	Salmonella enterica	148775	ftp://ftp.ncbi.nlm.nih.gov/genomes/all/GCA/004/360/765/GCA_004360765.1_ASM436076v1
GCA_004360775.1_ASM436077v1	SAMN10985823	China	None	2014	2010-2014	Indiana	chicken carcass	chicken	chicken	GCF_004360775.1	Salmonella enterica	148791	ftp://ftp.ncbi.nlm.nih.gov/genomes/all/GCA/004/360/775/GCA_004360775.1_ASM436077v1
GCA_004360785.1_ASM436078v1	SAMN10985820	China	None	2014	2010-2014	Indiana	chicken carcass	chicken	chicken	GCF_004360785.1	Salmonella enterica	148775	ftp://ftp.ncbi.nlm.nih.gov/genomes/all/GCA/004/360/785/GCA_004360785.1_ASM436078v1
GCA_004360795.1_ASM436079v1	SAMN10985852	China	None	2014	2010-2014	Indiana	chicken carcass	chicken	chicken	GCF_004360795.1	Salmonella enterica	154099	ftp://ftp.ncbi.nlm.nih.gov/genomes/all/GCA/004/360/795/GCA_004360795.1_ASM436079v1
GCA_004360845.1_ASM436084v1	SAMN10985851	China	None	2014	2010-2014	Indiana	chicken carcass	chicken	chicken	GCF_004360845.1	Salmonella enterica	159112	ftp://ftp.ncbi.nlm.nih.gov/genomes/all/GCA/004/360/845/GCA_004360845.1_ASM436084v1
GCA_004360855.1_ASM436085v1	SAMN10985846	China	None	2014	2010-2014	Indiana	chicken carcass	chicken	chicken	GCF_004360855.1	Salmonella enterica	146530	ftp://ftp.ncbi.nlm.nih.gov/genomes/all/GCA/004/360/855/GCA_004360855.1_ASM436085v1
GCA_004360865.1_ASM436086v1	SAMN10985845	China	None	2014	2010-2014	Indiana	chicken carcass	chicken	chicken	GCF_004360865.1	Salmonella enterica	148849	ftp://ftp.ncbi.nlm.nih.gov/genomes/all/GCA/004/360/865/GCA_004360865.1_ASM436086v1
GCA_004360875.1_ASM436087v1	SAMN10985842	China	None	2014	2010-2014	Indiana	chicken carcass	chicken	chicken	GCF_004360875.1	Salmonella enterica	148763	ftp://ftp.ncbi.nlm.nih.gov/genomes/all/GCA/004/360/875/GCA_004360875.1_ASM436087v1
GCA_004360925.1_ASM436092v1	SAMN10985841	China	None	2014	2010-2014	Indiana	chicken carcass	chicken	chicken	GCF_004360925.1	Salmonella enterica	148775	ftp://ftp.ncbi.nlm.nih.gov/genomes/all/GCA/004/360/925/GCA_004360925.1_ASM436092v1
GCA_004360935.1_ASM436093v1	SAMN10985838	China	None	2014	2010-2014	Indiana	chicken carcass	chicken	chicken	GCF_004360935.1	Salmonella enterica	148787	ftp://ftp.ncbi.nlm.nih.gov/genomes/all/GCA/004/360/935/GCA_004360935.1_ASM436093v1
GCA_004360945.1_ASM436094v1	SAMN10985834	China	None	2014	2010-2014	Indiana	chicken carcass	chicken	chicken	GCF_004360945.1	Salmonella enterica	148763	ftp://ftp.ncbi.nlm.nih.gov/genomes/all/GCA/004/360/945/GCA_004360945.1_ASM436094v1
GCA_004360955.1_ASM436095v1	SAMN10985829	China	None	2014	2010-2014	Indiana	chicken carcass	chicken	chicken	GCF_004360955.1	Salmonella enterica	148791	ftp://ftp.ncbi.nlm.nih.gov/genomes/all/GCA/004/360/955/GCA_004360955.1_ASM436095v1
GCA_004360995.1_ASM436099v1	SAMN10985825	China	None	2014	2010-2014	Indiana	chicken carcass	chicken	chicken	GCF_004360995.1	Salmonella enterica	146541	ftp://ftp.ncbi.nlm.nih.gov/genomes/all/GCA/004/360/995/GCA_004360995.1_ASM436099v1
GCA_004361015.1_ASM436101v1	SAMN10985821	China	None	2014	2010-2014	Indiana	chicken carcass	chicken	chicken	GCF_004361015.1	Salmonella enterica	148787	ftp://ftp.ncbi.nlm.nih.gov/genomes/all/GCA/004/361/015/GCA_004361015.1_ASM436101v1
GCA_004361045.1_ASM436104v1	SAMN10985857	China	None	2014	2010-2014	Indiana	chicken carcass	chicken	chicken	GCF_004361045.1	Salmonella enterica	148791	ftp://ftp.ncbi.nlm.nih.gov/genomes/all/GCA/004/361/045/GCA_004361045.1_ASM436104v1
GCA_004681245.1_ASM468124v1	SAMN11321376	Sichuan	South-West	2017	2015-2019		feces	Homo sapiens	human	GCF_004681245.1	Salmonella enterica	417466	ftp://ftp.ncbi.nlm.nih.gov/genomes/all/GCA/004/681/245/GCA_004681245.1_ASM468124v1
GCA_004786105.1_ASM478610v1	SAMN10739215	Hebei	North	2018	2015-2019		food		not collected	GCF_004786105.1	Salmonella enterica	174582	ftp://ftp.ncbi.nlm.nih.gov/genomes/all/GCA/004/786/105/GCA_004786105.1_ASM478610v1
GCA_005059805.1_ASM505980v1	SAMN11282946	Sichuan	South-West	2017	2015-2019		blood	Homo sapiens	human	GCF_005059805.1	Salmonella enterica	248971	ftp://ftp.ncbi.nlm.nih.gov/genomes/all/GCA/005/059/805/GCA_005059805.1_ASM505980v1
GCA_005221485.1_ASM522148v1	SAMN08724823	Sichuan	South-West	2017	2015-2019	Indiana	Diseased Chicken		chicken	GCF_005221485.1	Salmonella enterica	4690295	ftp://ftp.ncbi.nlm.nih.gov/genomes/all/GCA/005/221/485/GCA_005221485.1_ASM522148v1
GCA_005222465.1_ASM522246v1	SAMN08903161	Sichuan	South-West	2017	2015-2019	California	Chicken Food	chicken	chicken	GCF_005222465.1	Salmonella enterica	4833791	ftp://ftp.ncbi.nlm.nih.gov/genomes/all/GCA/005/222/465/GCA_005222465.1_ASM522246v1
GCA_005411235.1_PDT000086633.2	SAMN02844915	Taiwan	South-East	2013	2010-2014		tilapia		aquatic animal	GCA_005411235.1	Salmonella enterica	314747	ftp://ftp.ncbi.nlm.nih.gov/genomes/all/GCA/005/411/235/GCA_005411235.1_PDT000086633.2
GCA_005412665.1_PDT000333082.1	SAMN04386837	Hongkong	South-East	2000	2000-2004		tokay gecko	missing	environment	GCA_005412665.1	Salmonella enterica	39772	ftp://ftp.ncbi.nlm.nih.gov/genomes/all/GCA/005/412/665/GCA_005412665.1_PDT000333082.1
GCA_005420835.1_PDT000412258.1	SAMN10456702	Taiwan	South-East	2018	2015-2019		frozen tilapia		aquatic animal	GCA_005420835.1	Salmonella enterica	663711	ftp://ftp.ncbi.nlm.nih.gov/genomes/all/GCA/005/420/835/GCA_005420835.1_PDT000412258.1
GCA_005420875.1_PDT000412268.1	SAMN10456703	Taiwan	South-East	2018	2015-2019		frozen tilapia		aquatic animal	GCA_005420875.1	Salmonella enterica	551120	ftp://ftp.ncbi.nlm.nih.gov/genomes/all/GCA/005/420/875/GCA_005420875.1_PDT000412268.1
GCA_005436515.1_PDT000280667.2	SAMN08380428	China	None	2017	2015-2019		frozen whole gutted tilapia		aquatic animal	GCA_005436515.1	Salmonella enterica	159532	ftp://ftp.ncbi.nlm.nih.gov/genomes/all/GCA/005/436/515/GCA_005436515.1_PDT000280667.2
GCA_005437355.1_PDT000085107.5	SAMN02845276	China	None	2003	2000-2004		cicada egg		Environment	GCA_005437355.1	Salmonella enterica	194872	ftp://ftp.ncbi.nlm.nih.gov/genomes/all/GCA/005/437/355/GCA_005437355.1_PDT000085107.5
GCA_005439515.1_PDT000343563.1	SAMN09279872	China	None	2018	2015-2019		green tea powder		environment	GCA_005439515.1	Salmonella enterica	280435	ftp://ftp.ncbi.nlm.nih.gov/genomes/all/GCA/005/439/515/GCA_005439515.1_PDT000343563.1
GCA_005439635.1_PDT000343566.1	SAMN04386840	Hongkong	South-East	2015	2015-2019		anchovy fish	missing	aquatic animal	GCA_005439635.1	Salmonella enterica	81863	ftp://ftp.ncbi.nlm.nih.gov/genomes/all/GCA/005/439/635/GCA_005439635.1_PDT000343566.1
GCA_005440115.1_PDT000341148.1	SAMN09462160	China	None	2018	2015-2019		whole dried black fungi		environment	GCA_005440115.1	Salmonella enterica	306893	ftp://ftp.ncbi.nlm.nih.gov/genomes/all/GCA/005/440/115/GCA_005440115.1_PDT000341148.1
GCA_005440215.1_PDT000341395.1	SAMN09279949	China	None	2018	2015-2019		green tea powder		environment	GCA_005440215.1	Salmonella enterica	91822	ftp://ftp.ncbi.nlm.nih.gov/genomes/all/GCA/005/440/215/GCA_005440215.1_PDT000341395.1
GCA_005441955.1_PDT000363922.1	SAMN09784570	Taiwan	South-East	2018	2015-2019		frozen milkfish		aquatic animal	GCA_005441955.1	Salmonella enterica	233621	ftp://ftp.ncbi.nlm.nih.gov/genomes/all/GCA/005/441/955/GCA_005441955.1_PDT000363922.1
GCA_005484165.1_PDT000455192.1	SAMN10794027	China	None	2018	2015-2019		pumpkin seed protein powder		environment	GCA_005484165.1	Salmonella enterica	406617	ftp://ftp.ncbi.nlm.nih.gov/genomes/all/GCA/005/484/165/GCA_005484165.1_PDT000455192.1
GCA_005524315.1_PDT000065434.2	SAMN03732551	China	None	2015	2015-2019		white pepper powder		environment	GCA_005524315.1	Salmonella enterica	443555	ftp://ftp.ncbi.nlm.nih.gov/genomes/all/GCA/005/524/315/GCA_005524315.1_PDT000065434.2
GCA_005533155.1_PDT000088538.2	SAMN04122407	Taiwan	South-East	2015	2015-2019		seaweed flavor crispi roll	missing	aquatic animal	GCA_005533155.1	Salmonella enterica	394448	ftp://ftp.ncbi.nlm.nih.gov/genomes/all/GCA/005/533/155/GCA_005533155.1_PDT000088538.2
GCA_005535555.1_PDT000318500.1	SAMN09239721	China	None	2018	2015-2019		pumpkin seed kernel		environment	GCA_005535555.1	Salmonella enterica	407817	ftp://ftp.ncbi.nlm.nih.gov/genomes/all/GCA/005/535/555/GCA_005535555.1_PDT000318500.1
GCA_005537395.1_PDT000340510.1	SAMN09233331	Hongkong	South-East	2018	2015-2019		dried vegetable		environment	GCA_005537395.1	Salmonella enterica	174808	ftp://ftp.ncbi.nlm.nih.gov/genomes/all/GCA/005/537/395/GCA_005537395.1_PDT000340510.1
GCA_005537415.1_PDT000340849.1	SAMN09462158	China	None	2018	2015-2019		whole dried black fungi		environment	GCA_005537415.1	Salmonella enterica	230548	ftp://ftp.ncbi.nlm.nih.gov/genomes/all/GCA/005/537/415/GCA_005537415.1_PDT000340849.1
GCA_005537535.1_PDT000343583.1	SAMN09233332	Hongkong	South-East	2018	2015-2019		dried vegetable		environment	GCA_005537535.1	Salmonella enterica	198664	ftp://ftp.ncbi.nlm.nih.gov/genomes/all/GCA/005/537/535/GCA_005537535.1_PDT000343583.1
GCA_005579175.1_PDT000455227.1	SAMN10794018	China	None	2018	2015-2019		pumpkin seed protein powder		environment	GCA_005579175.1	Salmonella enterica	582008	ftp://ftp.ncbi.nlm.nih.gov/genomes/all/GCA/005/579/175/GCA_005579175.1_PDT000455227.1
GCA_005607255.1_PDT000130490.2	SAMN04998972	China	None	2016	2015-2019		frozen squid	missing	aquatic animal	GCA_005607255.1	Salmonella enterica	213538	ftp://ftp.ncbi.nlm.nih.gov/genomes/all/GCA/005/607/255/GCA_005607255.1_PDT000130490.2
GCA_005607335.1_PDT000133150.6	SAMN05176440	China	None	2016	2015-2019		frozen squid	missing	aquatic animal	GCA_005607335.1	Salmonella enterica	177515	ftp://ftp.ncbi.nlm.nih.gov/genomes/all/GCA/005/607/335/GCA_005607335.1_PDT000133150.6
GCA_005608255.1_PDT000278682.2	SAMN08166094	China	None	2017	2015-2019		squid		environment	GCA_005608255.1	Salmonella enterica	82401	ftp://ftp.ncbi.nlm.nih.gov/genomes/all/GCA/005/608/255/GCA_005608255.1_PDT000278682.2
GCA_005608775.1_PDT000318328.1	SAMN09237651	China	None	2018	2015-2019		pumpkin seed kernel		environment	GCA_005608775.1	Salmonella enterica	407825	ftp://ftp.ncbi.nlm.nih.gov/genomes/all/GCA/005/608/775/GCA_005608775.1_PDT000318328.1
GCA_005610475.1_PDT000343562.1	SAMN09279950	China	None	2018	2015-2019		green tea powder		environment	GCA_005610475.1	Salmonella enterica	130215	ftp://ftp.ncbi.nlm.nih.gov/genomes/all/GCA/005/610/475/GCA_005610475.1_PDT000343562.1
GCA_005612035.1_PDT000294487.3	SAMN02844932	Taiwan	South-East	2014	2010-2014		frozen striped bass		aquatic animal	GCA_005612035.1	Salmonella enterica	60875	ftp://ftp.ncbi.nlm.nih.gov/genomes/all/GCA/005/612/035/GCA_005612035.1_PDT000294487.3
GCA_005658315.1_PDT000459568.1	SAMN10724001	Taiwan	South-East	2018	2015-2019		frozen farm raised tilapia		aquatic animal	GCA_005658315.1	Salmonella enterica	573876	ftp://ftp.ncbi.nlm.nih.gov/genomes/all/GCA/005/658/315/GCA_005658315.1_PDT000459568.1
GCA_005667115.1_PDT000482170.1	SAMN11249625	China	None	2019	2015-2019		dried black fungus		Environment	GCA_005667115.1	Salmonella enterica	280930	ftp://ftp.ncbi.nlm.nih.gov/genomes/all/GCA/005/667/115/GCA_005667115.1_PDT000482170.1
GCA_005676795.1_PDT000060659.2	SAMN02919085	China	None	2014	2010-2014		spice mixture		environment	GCA_005676795.1	Salmonella enterica	522190	ftp://ftp.ncbi.nlm.nih.gov/genomes/all/GCA/005/676/795/GCA_005676795.1_PDT000060659.2
GCA_005677755.1_PDT000098231.2	SAMN04321441	Hongkong	South-East	2015	2015-2019		herbal and botanical tea	missing	environment	GCA_005677755.1	Salmonella enterica	225056	ftp://ftp.ncbi.nlm.nih.gov/genomes/all/GCA/005/677/755/GCA_005677755.1_PDT000098231.2
GCA_005727355.1_PDT000414712.1	SAMN10456708	Taiwan	South-East	2018	2015-2019		frozen barramundi fish		aquatic animal	GCA_005727355.1	Salmonella enterica	371244	ftp://ftp.ncbi.nlm.nih.gov/genomes/all/GCA/005/727/355/GCA_005727355.1_PDT000414712.1
GCA_005755595.1_PDT000086628.2	SAMN02919091	China	None	2014	2010-2014		dried lotus seed		Environment	GCA_005755595.1	Salmonella enterica	174343	ftp://ftp.ncbi.nlm.nih.gov/genomes/all/GCA/005/755/595/GCA_005755595.1_PDT000086628.2
GCA_005762495.1_PDT000363930.1	SAMN09784609	Taiwan	South-East	2018	2015-2019		frozen milkfish		aquatic animal	GCA_005762495.1	Salmonella enterica	160891	ftp://ftp.ncbi.nlm.nih.gov/genomes/all/GCA/005/762/495/GCA_005762495.1_PDT000363930.1
GCA_005810125.1_PDT000412255.1	SAMN10456701	Taiwan	South-East	2018	2015-2019		frozen tilapia		aquatic animal	GCA_005810125.1	Salmonella enterica	551120	ftp://ftp.ncbi.nlm.nih.gov/genomes/all/GCA/005/810/125/GCA_005810125.1_PDT000412255.1
GCA_005822425.1_PDT000429585.1	SAMN10686261	China	None	2018	2015-2019		frozen squid ring		aquatic animal	GCA_005822425.1	Salmonella enterica	229507	ftp://ftp.ncbi.nlm.nih.gov/genomes/all/GCA/005/822/425/GCA_005822425.1_PDT000429585.1
GCA_005844025.1_ASM584402v1	SAMN11665396	Taiwan	South-East	2017	2015-2019	Typhimurium		Homo sapiens	human	GCF_005844025.1	Salmonella enterica	4982919	ftp://ftp.ncbi.nlm.nih.gov/genomes/all/GCA/005/844/025/GCA_005844025.1_ASM584402v1
GCA_005848265.1_PDT000485265.1	SAMN11310186	China	None	2019	2015-2019		paprika powder		environment	GCA_005848265.1	Salmonella enterica	299879	ftp://ftp.ncbi.nlm.nih.gov/genomes/all/GCA/005/848/265/GCA_005848265.1_PDT000485265.1
GCA_005896345.1_PDT000129651.3	SAMN04932254	China	None	2016	2015-2019		blanched peanut kernel	missing	Environment	GCA_005896345.1	Salmonella enterica	250704	ftp://ftp.ncbi.nlm.nih.gov/genomes/all/GCA/005/896/345/GCA_005896345.1_PDT000129651.3
GCA_005897245.1_PDT000129652.3	SAMN04932251	China	None	2016	2015-2019		blanched peanut kernel	missing	Environment	GCA_005897245.1	Salmonella enterica	340334	ftp://ftp.ncbi.nlm.nih.gov/genomes/all/GCA/005/897/245/GCA_005897245.1_PDT000129652.3
GCA_005897825.1_PDT000069212.3	SAMN03813734	Taiwan	South-East	2015	2015-2019		frozen whole bass fish		aquatic animal	GCA_005897825.1	Salmonella enterica	303377	ftp://ftp.ncbi.nlm.nih.gov/genomes/all/GCA/005/897/825/GCA_005897825.1_PDT000069212.3
GCA_005897945.1_PDT000133153.3	SAMN05044513	Taiwan	South-East	2016	2015-2019		frozen milkfish	missing	aquatic animal	GCA_005897945.1	Salmonella enterica	369149	ftp://ftp.ncbi.nlm.nih.gov/genomes/all/GCA/005/897/945/GCA_005897945.1_PDT000133153.3
GCA_005902785.1_PDT000469261.1	SAMN11000146	China	None	2018	2015-2019		pumpkin seed		environment	GCA_005902785.1	Salmonella enterica	97098	ftp://ftp.ncbi.nlm.nih.gov/genomes/all/GCA/005/902/785/GCA_005902785.1_PDT000469261.1
GCA_005931215.1_PDT000001518.2	SAMN02345466	Taiwan	South-East	2012	2010-2014		frozen perch farm raised		aquatic animal	GCA_005931215.1	Salmonella enterica	104452	ftp://ftp.ncbi.nlm.nih.gov/genomes/all/GCA/005/931/215/GCA_005931215.1_PDT000001518.2
GCA_005932475.1_PDT000025582.3	SAMN02698274	China	None	2012	2010-2014		frozen tilapia fillet		aquatic animal	GCA_005932475.1	Salmonella enterica	473954	ftp://ftp.ncbi.nlm.nih.gov/genomes/all/GCA/005/932/475/GCA_005932475.1_PDT000025582.3
GCA_005932535.1_PDT000027660.2	SAMN02678859	Taiwan	South-East	2013	2010-2014		frozen striped bass		aquatic animal	GCA_005932535.1	Salmonella enterica	320334	ftp://ftp.ncbi.nlm.nih.gov/genomes/all/GCA/005/932/535/GCA_005932535.1_PDT000027660.2
GCA_005932575.1_PDT000027661.2	SAMN02678860	Taiwan	South-East	2013	2010-2014		farm raised tilapia		aquatic animal	GCA_005932575.1	Salmonella enterica	128648	ftp://ftp.ncbi.nlm.nih.gov/genomes/all/GCA/005/932/575/GCA_005932575.1_PDT000027661.2
GCA_005932815.1_PDT000029632.2	SAMN02678892	Taiwan	South-East	2013	2010-2014		frozen barramundi fillet fish		aquatic animal	GCA_005932815.1	Salmonella enterica	196968	ftp://ftp.ncbi.nlm.nih.gov/genomes/all/GCA/005/932/815/GCA_005932815.1_PDT000029632.2
GCA_005935045.1_PDT000038145.3	SAMN02698330	China	None	2013	2010-2014		sweet blackberry leaves		environment	GCA_005935045.1	Salmonella enterica	57417	ftp://ftp.ncbi.nlm.nih.gov/genomes/all/GCA/005/935/045/GCA_005935045.1_PDT000038145.3
GCA_005935465.1_PDT000039691.2	SAMN02847719	Taiwan	South-East	2014	2010-2014		red drum fish		aquatic animal	GCA_005935465.1	Salmonella enterica	393770	ftp://ftp.ncbi.nlm.nih.gov/genomes/all/GCA/005/935/465/GCA_005935465.1_PDT000039691.2
GCA_005943825.1_PDT000024298.4	SAMN02345264	China	None	2011	2010-2014	Typhimurium	frozen cooked crawfish		aquatic animal	GCA_005943825.1	Salmonella enterica	147509	ftp://ftp.ncbi.nlm.nih.gov/genomes/all/GCA/005/943/825/GCA_005943825.1_PDT000024298.4
GCA_005944185.1_PDT000050558.2	SAMN03378114	Taiwan	South-East	2015	2015-2019		frozen whole farmed red drum fish		aquatic animal	GCA_005944185.1	Salmonella enterica	459788	ftp://ftp.ncbi.nlm.nih.gov/genomes/all/GCA/005/944/185/GCA_005944185.1_PDT000050558.2
GCA_005944385.1_PDT000001505.4	SAMN02345309	Taiwan	South-East	2011	2010-2014	Typhimurium	frozen tilapia		aquatic animal	GCA_005944385.1	Salmonella enterica	147667	ftp://ftp.ncbi.nlm.nih.gov/genomes/all/GCA/005/944/385/GCA_005944385.1_PDT000001505.4
GCA_005945465.1_PDT000052521.2	SAMN03447056	Taiwan	South-East	2015	2015-2019		individually quick frozen raw whole round large mouth bass fish bulk pack		aquatic animal	GCA_005945465.1	Salmonella enterica	342270	ftp://ftp.ncbi.nlm.nih.gov/genomes/all/GCA/005/945/465/GCA_005945465.1_PDT000052521.2
GCA_005955485.1_PDT000098218.2	SAMN04305470	China	None	2015	2015-2019		kingfish	missing	aquatic animal	GCA_005955485.1	Salmonella enterica	113164	ftp://ftp.ncbi.nlm.nih.gov/genomes/all/GCA/005/955/485/GCA_005955485.1_PDT000098218.2
GCA_005961855.1_PDT000114955.2	SAMN02845904	Hongkong	South-East	2007	2005-2009		dried shrimp		environment	GCA_005961855.1	Salmonella enterica	231314	ftp://ftp.ncbi.nlm.nih.gov/genomes/all/GCA/005/961/855/GCA_005961855.1_PDT000114955.2
GCA_005962465.1_PDT000001755.5	SAMN02345390	Hongkong	South-East	2011	2010-2014		dried flounder fish		aquatic animal	GCA_005962465.1	Salmonella enterica	133589	ftp://ftp.ncbi.nlm.nih.gov/genomes/all/GCA/005/962/465/GCA_005962465.1_PDT000001755.5
GCA_005964165.1_PDT000130491.2	SAMN04998973	China	None	2016	2015-2019		frozen squid	missing	aquatic animal	GCA_005964165.1	Salmonella enterica	162447	ftp://ftp.ncbi.nlm.nih.gov/genomes/all/GCA/005/964/165/GCA_005964165.1_PDT000130491.2
GCA_005970965.1_PDT000145134.2	SAMN05291758	Taiwan	South-East	2001	2000-2004		squid	missing	environment	GCA_005970965.1	Salmonella enterica	76287	ftp://ftp.ncbi.nlm.nih.gov/genomes/all/GCA/005/970/965/GCA_005970965.1_PDT000145134.2
GCA_005971015.1_PDT000145133.2	SAMN05291757	Taiwan	South-East	2001	2000-2004		squid	missing	environment	GCA_005971015.1	Salmonella enterica	39596	ftp://ftp.ncbi.nlm.nih.gov/genomes/all/GCA/005/971/015/GCA_005971015.1_PDT000145133.2
GCA_005971465.1_PDT000145135.2	SAMN05291759	Taiwan	South-East	2001	2000-2004		squid	missing	environment	GCA_005971465.1	Salmonella enterica	48744	ftp://ftp.ncbi.nlm.nih.gov/genomes/all/GCA/005/971/465/GCA_005971465.1_PDT000145135.2
GCA_005971705.1_PDT000145946.2	SAMN05545179	China	None	2001	2000-2004		frozen long tailed anvoy fish	missing	aquatic animal	GCA_005971705.1	Salmonella enterica	51482	ftp://ftp.ncbi.nlm.nih.gov/genomes/all/GCA/005/971/705/GCA_005971705.1_PDT000145946.2
GCA_005977205.1_PDT000162134.2	SAMN05897873	China	None	2002	2000-2004		dog chews	missing	dog	GCA_005977205.1	Salmonella enterica	214451	ftp://ftp.ncbi.nlm.nih.gov/genomes/all/GCA/005/977/205/GCA_005977205.1_PDT000162134.2
GCA_005979005.1_PDT000168584.2	SAMN05968925	Taiwan	South-East	2003	2000-2004		frozen tilapia	missing	aquatic animal	GCA_005979005.1	Salmonella enterica	336644	ftp://ftp.ncbi.nlm.nih.gov/genomes/all/GCA/005/979/005/GCA_005979005.1_PDT000168584.2
GCA_005984345.1_PDT000181565.2	SAMN02845740	China	None	2006	2005-2009		cayenne pepper		Environment	GCA_005984345.1	Salmonella enterica	275926	ftp://ftp.ncbi.nlm.nih.gov/genomes/all/GCA/005/984/345/GCA_005984345.1_PDT000181565.2
GCA_006008725.1_PDT000029633.2	SAMN02678893	Taiwan	South-East	2013	2010-2014		frozen barramundi fillet fish		aquatic animal	GCA_006008725.1	Salmonella enterica	240336	ftp://ftp.ncbi.nlm.nih.gov/genomes/all/GCA/006/008/725/GCA_006008725.1_PDT000029633.2
GCA_006009005.1_PDT000034051.2	SAMN02698292	China	None	2013	2010-2014		frozen yellow croaker		aquatic animal	GCA_006009005.1	Salmonella enterica	212991	ftp://ftp.ncbi.nlm.nih.gov/genomes/all/GCA/006/009/005/GCA_006009005.1_PDT000034051.2
GCA_006009285.1_PDT000026848.2	SAMN02698174	Taiwan	South-East	2013	2010-2014		frozen whole round tilapia		aquatic animal	GCA_006009285.1	Salmonella enterica	362474	ftp://ftp.ncbi.nlm.nih.gov/genomes/all/GCA/006/009/285/GCA_006009285.1_PDT000026848.2
GCA_006011925.1_PDT000044193.2	SAMN03177794	China	None	2014	2010-2014		individually quick frozen scallop adductor		aquatic animal	GCA_006011925.1	Salmonella enterica	444116	ftp://ftp.ncbi.nlm.nih.gov/genomes/all/GCA/006/011/925/GCA_006011925.1_PDT000044193.2
GCA_006012365.1_PDT000039702.2	SAMN02847731	Taiwan	South-East	2014	2010-2014		tilapia		aquatic animal	GCA_006012365.1	Salmonella enterica	238809	ftp://ftp.ncbi.nlm.nih.gov/genomes/all/GCA/006/012/365/GCA_006012365.1_PDT000039702.2
GCA_006016295.1_PDT000050238.2	SAMN03353299	China	None	2015	2015-2019		frozen whole colossoma red pompano fish (Piaractus brachypomus)	Piaractus brachypomus	aquatic animal	GCA_006016295.1	Salmonella enterica	91861	ftp://ftp.ncbi.nlm.nih.gov/genomes/all/GCA/006/016/295/GCA_006016295.1_PDT000050238.2
GCA_006028735.1_PDT000130488.2	SAMN04998970	China	None	2016	2015-2019		frozen squid	missing	aquatic animal	GCA_006028735.1	Salmonella enterica	205569	ftp://ftp.ncbi.nlm.nih.gov/genomes/all/GCA/006/028/735/GCA_006028735.1_PDT000130488.2
GCA_006029215.1_PDT000127555.2	SAMN04893593	Taiwan	South-East	2016	2015-2019		frozen tilapia	missing	aquatic animal	GCA_006029215.1	Salmonella enterica	49724	ftp://ftp.ncbi.nlm.nih.gov/genomes/all/GCA/006/029/215/GCA_006029215.1_PDT000127555.2
GCA_006030035.1_PDT000135886.2	SAMN05256161	China	None	2015	2015-2019		white sesame seed	missing	environment	GCA_006030035.1	Salmonella enterica	215456	ftp://ftp.ncbi.nlm.nih.gov/genomes/all/GCA/006/030/035/GCA_006030035.1_PDT000135886.2
GCA_006060355.1_PDT000219381.2	SAMN07206387	China	None	2017	2015-2019		cumin powder	missing	Environment	GCA_006060355.1	Salmonella enterica	100676	ftp://ftp.ncbi.nlm.nih.gov/genomes/all/GCA/006/060/355/GCA_006060355.1_PDT000219381.2
GCA_006083395.1_PDT000027658.2	SAMN02678857	Taiwan	South-East	2013	2010-2014		frozen red nilotica whole round tilapia fish		aquatic animal	GCA_006083395.1	Salmonella enterica	203694	ftp://ftp.ncbi.nlm.nih.gov/genomes/all/GCA/006/083/395/GCA_006083395.1_PDT000027658.2
GCA_006084235.1_PDT000027659.2	SAMN02678858	Taiwan	South-East	2013	2010-2014		large mouth bass fish		aquatic animal	GCA_006084235.1	Salmonella enterica	170535	ftp://ftp.ncbi.nlm.nih.gov/genomes/all/GCA/006/084/235/GCA_006084235.1_PDT000027659.2
GCA_006086415.1_PDT000027672.2	SAMN02678871	Taiwan	South-East	2013	2010-2014		milkfish (Chanos chanos)		aquatic animal	GCA_006086415.1	Salmonella enterica	279173	ftp://ftp.ncbi.nlm.nih.gov/genomes/all/GCA/006/086/415/GCA_006086415.1_PDT000027672.2
GCA_006088195.1_PDT000039655.2	SAMN02847665	Taiwan	South-East	2013	2010-2014		milkfish (Chanos chanos)		aquatic animal	GCA_006088195.1	Salmonella enterica	364793	ftp://ftp.ncbi.nlm.nih.gov/genomes/all/GCA/006/088/195/GCA_006088195.1_PDT000039655.2
GCA_006089235.1_PDT000063713.2	SAMN03495908	Taiwan	South-East	2015	2015-2019		individually quick frozen wrapped pack tilapia		aquatic animal	GCA_006089235.1	Salmonella enterica	176146	ftp://ftp.ncbi.nlm.nih.gov/genomes/all/GCA/006/089/235/GCA_006089235.1_PDT000063713.2
GCA_006090055.1_PDT000065270.2	SAMN03654435	Hongkong	South-East	2015	2015-2019		dietary supplement zaocys dhumnades cantor wushe		Environment	GCA_006090055.1	Salmonella enterica	217596	ftp://ftp.ncbi.nlm.nih.gov/genomes/all/GCA/006/090/055/GCA_006090055.1_PDT000065270.2
GCA_006090695.1_PDT000081612.2	SAMN03994010	Taiwan	South-East	2015	2015-2019		tilapia		aquatic animal	GCA_006090695.1	Salmonella enterica	247999	ftp://ftp.ncbi.nlm.nih.gov/genomes/all/GCA/006/090/695/GCA_006090695.1_PDT000081612.2
GCA_006093115.1_PDT000098229.2	SAMN04321443	Hongkong	South-East	2015	2015-2019		herbal and botanical tea	missing	environment	GCA_006093115.1	Salmonella enterica	193658	ftp://ftp.ncbi.nlm.nih.gov/genomes/all/GCA/006/093/115/GCA_006093115.1_PDT000098229.2
GCA_006093215.1_PDT000098230.2	SAMN04321442	Hongkong	South-East	2015	2015-2019		herbal and botanical tea	missing	environment	GCA_006093215.1	Salmonella enterica	205784	ftp://ftp.ncbi.nlm.nih.gov/genomes/all/GCA/006/093/215/GCA_006093215.1_PDT000098230.2
GCA_006098635.1_PDT000140116.2	SAMN05430129	China	None	2016	2015-2019		spinach flakes	missing	environment	GCA_006098635.1	Salmonella enterica	257015	ftp://ftp.ncbi.nlm.nih.gov/genomes/all/GCA/006/098/635/GCA_006098635.1_PDT000140116.2
GCA_006103055.1_PDT000176750.2	SAMN02845558	China	None	2004	2000-2004		dog chews		dog	GCA_006103055.1	Salmonella enterica	470243	ftp://ftp.ncbi.nlm.nih.gov/genomes/all/GCA/006/103/055/GCA_006103055.1_PDT000176750.2
GCA_006143035.1_PDT000286176.1	SAMN08513301	China	None	2017	2015-2019	Enteritidis	frozen block cleaned loligo squid		aquatic animal	GCA_006143035.1	Salmonella enterica	376344	ftp://ftp.ncbi.nlm.nih.gov/genomes/all/GCA/006/143/035/GCA_006143035.1_PDT000286176.1
GCA_006172465.1_PDT000258715.2	SAMN07823458	China	None	2017	2015-2019		frozen black pomfret fish		aquatic animal	GCA_006172465.1	Salmonella enterica	305904	ftp://ftp.ncbi.nlm.nih.gov/genomes/all/GCA/006/172/465/GCA_006172465.1_PDT000258715.2
GCA_006188165.1_PDT000278666.2	SAMN08359576	China	None	2017	2015-2019		squid		environment	GCA_006188165.1	Salmonella enterica	97639	ftp://ftp.ncbi.nlm.nih.gov/genomes/all/GCA/006/188/165/GCA_006188165.1_PDT000278666.2
GCA_006210685.1_PDT000376056.1	SAMN09927951	China	None	2009	2005-2009	Agona	dehydrated celery		Environment	GCA_006210685.1	Salmonella enterica	239355	ftp://ftp.ncbi.nlm.nih.gov/genomes/all/GCA/006/210/685/GCA_006210685.1_PDT000376056.1
GCA_006228345.1_ASM622834v1	SAMN11353131	Taiwan	South-East	2018	2015-2019	Goldcoast	stool	Homo sapiens	human	GCF_006228345.1	Salmonella enterica	4645545	ftp://ftp.ncbi.nlm.nih.gov/genomes/all/GCA/006/228/345/GCA_006228345.1_ASM622834v1
GCA_006308705.1_PDT000273314.2	SAMN08166096	China	None	2017	2015-2019		squid		environment	GCA_006308705.1	Salmonella enterica	54665	ftp://ftp.ncbi.nlm.nih.gov/genomes/all/GCA/006/308/705/GCA_006308705.1_PDT000273314.2
GCA_006383515.1_ASM638351v1	SAMN11353159	Taiwan	South-East	2018	2015-2019	Goldcoast	pork		pig	GCF_006383515.1	Salmonella enterica	757431	ftp://ftp.ncbi.nlm.nih.gov/genomes/all/GCA/006/383/515/GCA_006383515.1_ASM638351v1
GCA_006383525.1_ASM638352v1	SAMN11353152	Taiwan	South-East	2018	2015-2019	Goldcoast	stool	Homo sapiens	human	GCF_006383525.1	Salmonella enterica	73498	ftp://ftp.ncbi.nlm.nih.gov/genomes/all/GCA/006/383/525/GCA_006383525.1_ASM638352v1
GCA_006383535.1_ASM638353v1	SAMN11353153	Taiwan	South-East	2018	2015-2019	Goldcoast	stool	Homo sapiens	human	GCF_006383535.1	Salmonella enterica	133785	ftp://ftp.ncbi.nlm.nih.gov/genomes/all/GCA/006/383/535/GCA_006383535.1_ASM638353v1
GCA_006383545.1_ASM638354v1	SAMN11353157	Taiwan	South-East	2018	2015-2019	Goldcoast	blood	Homo sapiens	human	GCF_006383545.1	Salmonella enterica	113624	ftp://ftp.ncbi.nlm.nih.gov/genomes/all/GCA/006/383/545/GCA_006383545.1_ASM638354v1
GCA_006383555.1_ASM638355v1	SAMN11353150	Taiwan	South-East	2018	2015-2019	Goldcoast	stool	Homo sapiens	human	GCF_006383555.1	Salmonella enterica	384109	ftp://ftp.ncbi.nlm.nih.gov/genomes/all/GCA/006/383/555/GCA_006383555.1_ASM638355v1
GCA_006383615.1_ASM638361v1	SAMN11353148	Taiwan	South-East	2018	2015-2019	Goldcoast	stool	Homo sapiens	human	GCF_006383615.1	Salmonella enterica	757568	ftp://ftp.ncbi.nlm.nih.gov/genomes/all/GCA/006/383/615/GCA_006383615.1_ASM638361v1
GCA_006383625.1_ASM638362v1	SAMN11353149	Taiwan	South-East	2018	2015-2019	Goldcoast	stool	Homo sapiens	human	GCF_006383625.1	Salmonella enterica	143044	ftp://ftp.ncbi.nlm.nih.gov/genomes/all/GCA/006/383/625/GCA_006383625.1_ASM638362v1
GCA_006383635.1_ASM638363v1	SAMN11353146	Taiwan	South-East	2018	2015-2019	Goldcoast	blood	Homo sapiens	human	GCF_006383635.1	Salmonella enterica	190436	ftp://ftp.ncbi.nlm.nih.gov/genomes/all/GCA/006/383/635/GCA_006383635.1_ASM638363v1
GCA_006383675.1_ASM638367v1	SAMN11353145	Taiwan	South-East	2018	2015-2019	Goldcoast	stool	Homo sapiens	human	GCF_006383675.1	Salmonella enterica	757568	ftp://ftp.ncbi.nlm.nih.gov/genomes/all/GCA/006/383/675/GCA_006383675.1_ASM638367v1
GCA_006383685.1_ASM638368v1	SAMN11353143	Taiwan	South-East	2018	2015-2019	Goldcoast	blood	Homo sapiens	human	GCF_006383685.1	Salmonella enterica	757568	ftp://ftp.ncbi.nlm.nih.gov/genomes/all/GCA/006/383/685/GCA_006383685.1_ASM638368v1
GCA_006383715.1_ASM638371v1	SAMN11353142	Taiwan	South-East	2018	2015-2019	Goldcoast	sputum	Homo sapiens	human	GCF_006383715.1	Salmonella enterica	757396	ftp://ftp.ncbi.nlm.nih.gov/genomes/all/GCA/006/383/715/GCA_006383715.1_ASM638371v1
GCA_006383725.1_ASM638372v1	SAMN11353138	Taiwan	South-East	2018	2015-2019	Goldcoast	stool	Homo sapiens	human	GCF_006383725.1	Salmonella enterica	549034	ftp://ftp.ncbi.nlm.nih.gov/genomes/all/GCA/006/383/725/GCA_006383725.1_ASM638372v1
GCA_006383755.1_ASM638375v1	SAMN11353141	Taiwan	South-East	2018	2015-2019	Goldcoast	stool	Homo sapiens	human	GCF_006383755.1	Salmonella enterica	757568	ftp://ftp.ncbi.nlm.nih.gov/genomes/all/GCA/006/383/755/GCA_006383755.1_ASM638375v1
GCA_006383765.1_ASM638376v1	SAMN11353136	Taiwan	South-East	2018	2015-2019	Goldcoast	stool	Homo sapiens	human	GCF_006383765.1	Salmonella enterica	341304	ftp://ftp.ncbi.nlm.nih.gov/genomes/all/GCA/006/383/765/GCA_006383765.1_ASM638376v1
GCA_006383785.1_ASM638378v1	SAMN11353133	Taiwan	South-East	2018	2015-2019	Goldcoast	stool	Homo sapiens	human	GCF_006383785.1	Salmonella enterica	757568	ftp://ftp.ncbi.nlm.nih.gov/genomes/all/GCA/006/383/785/GCA_006383785.1_ASM638378v1
GCA_006383815.1_ASM638381v1	SAMN11353134	Taiwan	South-East	2018	2015-2019	Goldcoast	stool	Homo sapiens	human	GCF_006383815.1	Salmonella enterica	401615	ftp://ftp.ncbi.nlm.nih.gov/genomes/all/GCA/006/383/815/GCA_006383815.1_ASM638381v1
GCA_006383825.1_ASM638382v1	SAMN11353160	Taiwan	South-East	2018	2015-2019	Goldcoast	chicken		chicken	GCF_006383825.1	Salmonella enterica	549034	ftp://ftp.ncbi.nlm.nih.gov/genomes/all/GCA/006/383/825/GCA_006383825.1_ASM638382v1
GCA_006383845.1_ASM638384v1	SAMN11353129	Taiwan	South-East	2018	2015-2019	Goldcoast	stool	Homo sapiens	human	GCF_006383845.1	Salmonella enterica	158996	ftp://ftp.ncbi.nlm.nih.gov/genomes/all/GCA/006/383/845/GCA_006383845.1_ASM638384v1
GCA_006383875.1_ASM638387v1	SAMN11353158	Taiwan	South-East	2018	2015-2019	Goldcoast	stool	Homo sapiens	human	GCF_006383875.1	Salmonella enterica	143536	ftp://ftp.ncbi.nlm.nih.gov/genomes/all/GCA/006/383/875/GCA_006383875.1_ASM638387v1
GCA_006383885.1_ASM638388v1	SAMN11353155	Taiwan	South-East	2018	2015-2019	Goldcoast	stool	Homo sapiens	human	GCF_006383885.1	Salmonella enterica	107526	ftp://ftp.ncbi.nlm.nih.gov/genomes/all/GCA/006/383/885/GCA_006383885.1_ASM638388v1
GCA_006383905.1_ASM638390v1	SAMN11353154	Taiwan	South-East	2018	2015-2019	Goldcoast	stool	Homo sapiens	human	GCF_006383905.1	Salmonella enterica	202541	ftp://ftp.ncbi.nlm.nih.gov/genomes/all/GCA/006/383/905/GCA_006383905.1_ASM638390v1
GCA_006383925.1_ASM638392v1	SAMN11353147	Taiwan	South-East	2018	2015-2019	Goldcoast	stool	Homo sapiens	human	GCF_006383925.1	Salmonella enterica	77557	ftp://ftp.ncbi.nlm.nih.gov/genomes/all/GCA/006/383/925/GCA_006383925.1_ASM638392v1
GCA_006383935.1_ASM638393v1	SAMN11353151	Taiwan	South-East	2018	2015-2019	Goldcoast	urine	Homo sapiens	human	GCF_006383935.1	Salmonella enterica	118098	ftp://ftp.ncbi.nlm.nih.gov/genomes/all/GCA/006/383/935/GCA_006383935.1_ASM638393v1
GCA_006383975.1_ASM638397v1	SAMN11353137	Taiwan	South-East	2018	2015-2019	Goldcoast	stool	Homo sapiens	human	GCF_006383975.1	Salmonella enterica	444446	ftp://ftp.ncbi.nlm.nih.gov/genomes/all/GCA/006/383/975/GCA_006383975.1_ASM638397v1
GCA_006383995.1_ASM638399v1	SAMN11353135	Taiwan	South-East	2018	2015-2019	Goldcoast	stool	Homo sapiens	human	GCF_006383995.1	Salmonella enterica	757568	ftp://ftp.ncbi.nlm.nih.gov/genomes/all/GCA/006/383/995/GCA_006383995.1_ASM638399v1
GCA_006384005.1_ASM638400v1	SAMN11353144	Taiwan	South-East	2018	2015-2019	Goldcoast	stool	Homo sapiens	human	GCF_006384005.1	Salmonella enterica	401318	ftp://ftp.ncbi.nlm.nih.gov/genomes/all/GCA/006/384/005/GCA_006384005.1_ASM638400v1
GCA_006384035.1_ASM638403v1	SAMN11353128	Taiwan	South-East	2015	2015-2019	Goldcoast	stool	Homo sapiens	human	GCF_006384035.1	Salmonella enterica	209384	ftp://ftp.ncbi.nlm.nih.gov/genomes/all/GCA/006/384/035/GCA_006384035.1_ASM638403v1
GCA_006384065.1_ASM638406v1	SAMN11353139	Taiwan	South-East	2018	2015-2019	Goldcoast	stool	Homo sapiens	human	GCF_006384065.1	Salmonella enterica	386657	ftp://ftp.ncbi.nlm.nih.gov/genomes/all/GCA/006/384/065/GCA_006384065.1_ASM638406v1
GCA_006384075.1_ASM638407v1	SAMN11353140	Taiwan	South-East	2018	2015-2019	Goldcoast	blood	Homo sapiens	human	GCF_006384075.1	Salmonella enterica	444446	ftp://ftp.ncbi.nlm.nih.gov/genomes/all/GCA/006/384/075/GCA_006384075.1_ASM638407v1
GCA_006384085.1_ASM638408v1	SAMN11353156	Taiwan	South-East	2018	2015-2019	Goldcoast	urine	Homo sapiens	human	GCF_006384085.1	Salmonella enterica	90909	ftp://ftp.ncbi.nlm.nih.gov/genomes/all/GCA/006/384/085/GCA_006384085.1_ASM638408v1
GCA_006384155.1_ASM638415v1	SAMN11353132	Taiwan	South-East	2018	2015-2019	Goldcoast	stool	Homo sapiens	human	GCF_006384155.1	Salmonella enterica	757705	ftp://ftp.ncbi.nlm.nih.gov/genomes/all/GCA/006/384/155/GCA_006384155.1_ASM638415v1
GCA_006385975.1_ASM638597v1	SAMN11353130	Taiwan	South-East	2018	2015-2019	Goldcoast	stool	Homo sapiens	human	GCF_006385975.1	Salmonella enterica	469026	ftp://ftp.ncbi.nlm.nih.gov/genomes/all/GCA/006/385/975/GCA_006385975.1_ASM638597v1
GCA_006385985.1_ASM638598v1	SAMN11412382	Zhejiang	East	2017	2015-2019	Goldcoast	stool	Homo sapiens	human	GCF_006385985.1	Salmonella enterica	307157	ftp://ftp.ncbi.nlm.nih.gov/genomes/all/GCA/006/385/985/GCA_006385985.1_ASM638598v1
GCA_006385995.1_ASM638599v1	SAMN11412384	Zhejiang	East	2017	2015-2019	Goldcoast	stool	Homo sapiens	human	GCF_006385995.1	Salmonella enterica	340774	ftp://ftp.ncbi.nlm.nih.gov/genomes/all/GCA/006/385/995/GCA_006385995.1_ASM638599v1
GCA_006386055.1_ASM638605v1	SAMN11412383	Zhejiang	East	2017	2015-2019	Goldcoast	stool	Homo sapiens	human	GCF_006386055.1	Salmonella enterica	332027	ftp://ftp.ncbi.nlm.nih.gov/genomes/all/GCA/006/386/055/GCA_006386055.1_ASM638605v1
GCA_006461285.1_ASM646128v1	SAMN12070261	Guangdong	South	2016	2015-2019		missing	Qingyuan chicken	chicken	GCF_006461285.1	Salmonella enterica	192165	ftp://ftp.ncbi.nlm.nih.gov/genomes/all/GCA/006/461/285/GCA_006461285.1_ASM646128v1
GCA_006461295.1_ASM646129v1	SAMN12070259	Guangdong	South	2016	2015-2019		missing	mandarin fish	aquatic animal	GCF_006461295.1	Salmonella enterica	185081	ftp://ftp.ncbi.nlm.nih.gov/genomes/all/GCA/006/461/295/GCA_006461295.1_ASM646129v1
GCA_006461305.1_ASM646130v1	SAMN12070262	Guangdong	South	2016	2015-2019		missing	weever	aquatic animal	GCF_006461305.1	Salmonella enterica	322930	ftp://ftp.ncbi.nlm.nih.gov/genomes/all/GCA/006/461/305/GCA_006461305.1_ASM646130v1
GCA_006461325.2_ASM646132v2	SAMN12070264	Guangdong	South	2016	2015-2019		missing	grass carp	aquatic animal	GCF_006461325.2	Salmonella enterica	4875539	ftp://ftp.ncbi.nlm.nih.gov/genomes/all/GCA/006/461/325/GCA_006461325.2_ASM646132v2
GCA_006461365.1_ASM646136v1	SAMN12070260	Guangdong	South	2016	2015-2019		missing	carp	aquatic animal	GCF_006461365.1	Salmonella enterica	229663	ftp://ftp.ncbi.nlm.nih.gov/genomes/all/GCA/006/461/365/GCA_006461365.1_ASM646136v1
GCA_006461385.1_ASM646138v1	SAMN12070256	Guangdong	South	2017	2015-2019		pork &amp; cabbage dumplings		pig	GCF_006461385.1	Salmonella enterica	257051	ftp://ftp.ncbi.nlm.nih.gov/genomes/all/GCA/006/461/385/GCA_006461385.1_ASM646138v1
GCA_006461405.1_ASM646140v1	SAMN12070254	Guangdong	South	2017	2015-2019		pork &amp; cabbage dumplings		pig	GCF_006461405.1	Salmonella enterica	268857	ftp://ftp.ncbi.nlm.nih.gov/genomes/all/GCA/006/461/405/GCA_006461405.1_ASM646140v1
GCA_006461415.2_ASM646141v2	SAMN12070255	Guangdong	South	2017	2015-2019		pork &amp; cabbage dumplings		pig	GCF_006461415.2	Salmonella enterica	4744578	ftp://ftp.ncbi.nlm.nih.gov/genomes/all/GCA/006/461/415/GCA_006461415.2_ASM646141v2
GCA_006461425.1_ASM646142v1	SAMN12070263	Guangdong	South	2016	2015-2019		missing	Qingyuan chicken	chicken	GCF_006461425.1	Salmonella enterica	396022	ftp://ftp.ncbi.nlm.nih.gov/genomes/all/GCA/006/461/425/GCA_006461425.1_ASM646142v1
GCA_006461465.1_ASM646146v1	SAMN12070257	Guangdong	South	2017	2015-2019		pork &amp; cabbage dumplings		pig	GCF_006461465.1	Salmonella enterica	235068	ftp://ftp.ncbi.nlm.nih.gov/genomes/all/GCA/006/461/465/GCA_006461465.1_ASM646146v1
GCA_006516485.1_PDT000238393.2	SAMN07560051	China	None	2017	2015-2019	Newport	frozen small octopus		aquatic animal	GCA_006516485.1	Salmonella enterica	706543	ftp://ftp.ncbi.nlm.nih.gov/genomes/all/GCA/006/516/485/GCA_006516485.1_PDT000238393.2
GCA_006516995.1_ASM651699v1	SAMN11979405	Shanghai	East	2011	2010-2014	Thompson	human feces	not collected	human	GCF_006516995.1	Salmonella enterica	4755719	ftp://ftp.ncbi.nlm.nih.gov/genomes/all/GCA/006/516/995/GCA_006516995.1_ASM651699v1
GCA_006517015.1_ASM651701v1	SAMN11979404	Shanghai	East	2013	2010-2014	Enteritidis	human feces	not collected	human	GCF_006517015.1	Salmonella enterica	4679929	ftp://ftp.ncbi.nlm.nih.gov/genomes/all/GCA/006/517/015/GCA_006517015.1_ASM651701v1
GCA_006517035.1_ASM651703v1	SAMN11979402	Shanxi	North	2010	2010-2014	Indiana	chicken	not collected	not collected	GCF_006517035.1	Salmonella enterica	4775876	ftp://ftp.ncbi.nlm.nih.gov/genomes/all/GCA/006/517/035/GCA_006517035.1_ASM651703v1
GCA_006517055.1_ASM651705v1	SAMN11979403	Shanghai	East	2013	2010-2014	Enteritidis	human feces	not collected	human	GCF_006517055.1	Salmonella enterica	4679991	ftp://ftp.ncbi.nlm.nih.gov/genomes/all/GCA/006/517/055/GCA_006517055.1_ASM651705v1
GCA_006517075.1_ASM651707v1	SAMN11979401	Shanghai	East	2013	2010-2014	Indiana	chicken	not collected	not collected	GCF_006517075.1	Salmonella enterica	4776397	ftp://ftp.ncbi.nlm.nih.gov/genomes/all/GCA/006/517/075/GCA_006517075.1_ASM651707v1
GCA_006521815.1_PDT000390704.1	SAMN01939039	China	None	2008	2005-2009	Braenderup	imitation crab meat		aquatic animal	GCA_006521815.1	Salmonella enterica	273632	ftp://ftp.ncbi.nlm.nih.gov/genomes/all/GCA/006/521/815/GCA_006521815.1_PDT000390704.1
GCA_006629465.1_PDT000036206.4	SAMN02844580	China	None	2008	2005-2009	Tennessee	scad		environment	GCA_006629465.1	Salmonella enterica	393129	ftp://ftp.ncbi.nlm.nih.gov/genomes/all/GCA/006/629/465/GCA_006629465.1_PDT000036206.4
GCA_006690005.1_PDT000040331.4	SAMN02847374	Taiwan	South-East	2011	2010-2014	Virchow	frozen giant perch fish		aquatic animal	GCA_006690005.1	Salmonella enterica	459871	ftp://ftp.ncbi.nlm.nih.gov/genomes/all/GCA/006/690/005/GCA_006690005.1_PDT000040331.4
GCA_006690485.1_PDT000030336.4	SAMN02698217	China	None	2011	2010-2014	Agona	frozen seafood medley mussel meat baby octopus squid		aquatic animal	GCA_006690485.1	Salmonella enterica	231819	ftp://ftp.ncbi.nlm.nih.gov/genomes/all/GCA/006/690/485/GCA_006690485.1_PDT000030336.4
GCA_006692045.1_PDT000051602.3	SAMN02844438	China	None	2006	2005-2009	Senftenberg	dried mussel		environment	GCA_006692045.1	Salmonella enterica	419471	ftp://ftp.ncbi.nlm.nih.gov/genomes/all/GCA/006/692/045/GCA_006692045.1_PDT000051602.3
GCA_006743245.1_PDT000374888.2	SAMN02847410	China	None	2012	2010-2014	Enteritidis	frozen rabbit leg quarter		rabbit	GCA_006743245.1	Salmonella enterica	152690	ftp://ftp.ncbi.nlm.nih.gov/genomes/all/GCA/006/743/245/GCA_006743245.1_PDT000374888.2
GCA_006754965.1_PDT000066971.3	SAMN02845861	China	None	2006	2005-2009	Infantis	crawfish		aquatic animal	GCA_006754965.1	Salmonella enterica	263497	ftp://ftp.ncbi.nlm.nih.gov/genomes/all/GCA/006/754/965/GCA_006754965.1_PDT000066971.3
GCA_006755515.1_PDT000002714.4	SAMN02345241	Hongkong	South-East	2011	2010-2014	Enteritidis	frozen sea trout		aquatic animal	GCA_006755515.1	Salmonella enterica	477327	ftp://ftp.ncbi.nlm.nih.gov/genomes/all/GCA/006/755/515/GCA_006755515.1_PDT000002714.4
GCA_006755645.1_PDT000001506.4	SAMN02345310	Taiwan	South-East	2011	2010-2014	Virchow	frozen largemouth bass fish		aquatic animal	GCA_006755645.1	Salmonella enterica	377618	ftp://ftp.ncbi.nlm.nih.gov/genomes/all/GCA/006/755/645/GCA_006755645.1_PDT000001506.4
GCA_006755885.1_PDT000003540.4	SAMN02345018	China	None	2010	2010-2014	Give	frozen tilapia		aquatic animal	GCA_006755885.1	Salmonella enterica	282949	ftp://ftp.ncbi.nlm.nih.gov/genomes/all/GCA/006/755/885/GCA_006755885.1_PDT000003540.4
GCA_006760525.1_PDT000137169.4	SAMN02844776	China	None	2009	2005-2009	Newport	frozen frog leg		frog	GCA_006760525.1	Salmonella enterica	384233	ftp://ftp.ncbi.nlm.nih.gov/genomes/all/GCA/006/760/525/GCA_006760525.1_PDT000137169.4
GCA_006769425.1_PDT000003159.7	SAMN02345181	China	None	2011	2010-2014	Newport	orange spice		environment	GCA_006769425.1	Salmonella enterica	238038	ftp://ftp.ncbi.nlm.nih.gov/genomes/all/GCA/006/769/425/GCA_006769425.1_PDT000003159.7
GCA_006811725.1_PDT000086670.4	SAMN02845253	China	None	2003	2000-2004	Senftenberg	dried mussel		environment	GCA_006811725.1	Salmonella enterica	28452	ftp://ftp.ncbi.nlm.nih.gov/genomes/all/GCA/006/811/725/GCA_006811725.1_PDT000086670.4
GCA_006814325.1_PDT000131954.4	SAMN02843489	Taiwan	South-East	2001	2000-2004	Montevideo	frozen tilapia		aquatic animal	GCA_006814325.1	Salmonella enterica	290135	ftp://ftp.ncbi.nlm.nih.gov/genomes/all/GCA/006/814/325/GCA_006814325.1_PDT000131954.4
GCA_006838085.1_PDT000002496.2	SAMN02345428	China	None	2012	2010-2014		gecko		environment	GCA_006838085.1	Salmonella enterica	432777	ftp://ftp.ncbi.nlm.nih.gov/genomes/all/GCA/006/838/085/GCA_006838085.1_PDT000002496.2
GCA_006838145.1_PDT000002494.2	SAMN02345324	China	None	2011	2010-2014		gecko		environment	GCA_006838145.1	Salmonella enterica	429817	ftp://ftp.ncbi.nlm.nih.gov/genomes/all/GCA/006/838/145/GCA_006838145.1_PDT000002494.2
GCA_006838485.1_PDT000002431.2	SAMN02345336	Taiwan	South-East	2011	2010-2014		tilapia fillet		aquatic animal	GCA_006838485.1	Salmonella enterica	108440	ftp://ftp.ncbi.nlm.nih.gov/genomes/all/GCA/006/838/485/GCA_006838485.1_PDT000002431.2
GCA_006841305.1_PDT000026436.2	SAMN02678829	China	None	2013	2010-2014		dried goji berry		Environment	GCA_006841305.1	Salmonella enterica	108835	ftp://ftp.ncbi.nlm.nih.gov/genomes/all/GCA/006/841/305/GCA_006841305.1_PDT000026436.2
GCA_006841715.1_PDT000029629.2	SAMN02678889	Taiwan	South-East	2013	2010-2014		frozen whole tilapia		aquatic animal	GCA_006841715.1	Salmonella enterica	202012	ftp://ftp.ncbi.nlm.nih.gov/genomes/all/GCA/006/841/715/GCA_006841715.1_PDT000029629.2
GCA_006845945.1_PDT000034196.2	SAMN02800588	China	None	2014	2010-2014		individually quick frozen seafood mixture		aquatic animal	GCA_006845945.1	Salmonella enterica	419854	ftp://ftp.ncbi.nlm.nih.gov/genomes/all/GCA/006/845/945/GCA_006845945.1_PDT000034196.2
GCA_006846125.1_PDT000029634.2	SAMN02678894	Taiwan	South-East	2013	2010-2014		frozen farm raised tilapia whole round		aquatic animal	GCA_006846125.1	Salmonella enterica	24383	ftp://ftp.ncbi.nlm.nih.gov/genomes/all/GCA/006/846/125/GCA_006846125.1_PDT000029634.2
GCA_006851095.1_PDT000039689.2	SAMN02847732	Taiwan	South-East	2014	2010-2014		tilapia		aquatic animal	GCA_006851095.1	Salmonella enterica	197603	ftp://ftp.ncbi.nlm.nih.gov/genomes/all/GCA/006/851/095/GCA_006851095.1_PDT000039689.2
GCA_006852305.1_PDT000041362.2	SAMN02843493	Hongkong	South-East	2001	2000-2004		barley tea		Environment	GCA_006852305.1	Salmonella enterica	214622	ftp://ftp.ncbi.nlm.nih.gov/genomes/all/GCA/006/852/305/GCA_006852305.1_PDT000041362.2
GCA_006852605.1_PDT000041643.2	SAMN02846893	Taiwan	South-East	2010	2010-2014		frozen striped bass		aquatic animal	GCA_006852605.1	Salmonella enterica	568748	ftp://ftp.ncbi.nlm.nih.gov/genomes/all/GCA/006/852/605/GCA_006852605.1_PDT000041643.2
GCA_006852965.1_PDT000041627.2	SAMN02846896	Taiwan	South-East	2010	2010-2014		frozen striped bass		aquatic animal	GCA_006852965.1	Salmonella enterica	443561	ftp://ftp.ncbi.nlm.nih.gov/genomes/all/GCA/006/852/965/GCA_006852965.1_PDT000041627.2
GCA_006854445.1_PDT000042427.2	SAMN02698339	Taiwan	South-East	2013	2010-2014		tilapia		aquatic animal	GCA_006854445.1	Salmonella enterica	137440	ftp://ftp.ncbi.nlm.nih.gov/genomes/all/GCA/006/854/445/GCA_006854445.1_PDT000042427.2
GCA_006855075.1_PDT000042436.2	SAMN03083827	Hongkong	South-East	2014	2010-2014		dried black sesame seed		Environment	GCA_006855075.1	Salmonella enterica	77691	ftp://ftp.ncbi.nlm.nih.gov/genomes/all/GCA/006/855/075/GCA_006855075.1_PDT000042436.2
GCA_006858645.1_PDT000047108.2	SAMN03275235	China	None	2014	2010-2014		frozen tilapia		aquatic animal	GCA_006858645.1	Salmonella enterica	473955	ftp://ftp.ncbi.nlm.nih.gov/genomes/all/GCA/006/858/645/GCA_006858645.1_PDT000047108.2
GCA_006861015.1_PDT000025165.3	SAMN02345003	China	None	2011	2010-2014		individually quick frozen seafood mixture		aquatic animal	GCA_006861015.1	Salmonella enterica	53017	ftp://ftp.ncbi.nlm.nih.gov/genomes/all/GCA/006/861/015/GCA_006861015.1_PDT000025165.3
GCA_006870045.1_PDT000060753.2	SAMN03483117	Taiwan	South-East	2015	2015-2019		raw whole round large mouth bass		environment	GCA_006870045.1	Salmonella enterica	274254	ftp://ftp.ncbi.nlm.nih.gov/genomes/all/GCA/006/870/045/GCA_006870045.1_PDT000060753.2
GCA_006870625.1_PDT000060713.2	SAMN03483116	Taiwan	South-East	2015	2015-2019		raw whole round large mouth bass		environment	GCA_006870625.1	Salmonella enterica	255219	ftp://ftp.ncbi.nlm.nih.gov/genomes/all/GCA/006/870/625/GCA_006870625.1_PDT000060713.2
GCA_006870655.1_PDT000060504.2	SAMN02919086	China	None	2014	2010-2014		spice mixture		environment	GCA_006870655.1	Salmonella enterica	309130	ftp://ftp.ncbi.nlm.nih.gov/genomes/all/GCA/006/870/655/GCA_006870655.1_PDT000060504.2
GCA_006873285.1_PDT000060776.2	SAMN03483115	Taiwan	South-East	2015	2015-2019		frozen striped bass		aquatic animal	GCA_006873285.1	Salmonella enterica	174593	ftp://ftp.ncbi.nlm.nih.gov/genomes/all/GCA/006/873/285/GCA_006873285.1_PDT000060776.2
GCA_006879285.1_PDT000092496.2	SAMN04221376	Taiwan	South-East	2002	2000-2004		frozen whole tilapia	missing	aquatic animal	GCA_006879285.1	Salmonella enterica	127077	ftp://ftp.ncbi.nlm.nih.gov/genomes/all/GCA/006/879/285/GCA_006879285.1_PDT000092496.2
GCA_006887975.2_PDT000104812.4	SAMN02847711	China	None	2014	2010-2014		individually quick frozen seafood mixture		aquatic animal	GCA_006887975.2	Salmonella enterica	173559	ftp://ftp.ncbi.nlm.nih.gov/genomes/all/GCA/006/887/975/GCA_006887975.2_PDT000104812.4
GCA_006888365.1_PDT000098233.2	SAMN04321439	Taiwan	South-East	2015	2015-2019		tilapia	missing	aquatic animal	GCA_006888365.1	Salmonella enterica	286938	ftp://ftp.ncbi.nlm.nih.gov/genomes/all/GCA/006/888/365/GCA_006888365.1_PDT000098233.2
GCA_006888725.1_PDT000098232.2	SAMN04321440	Taiwan	South-East	2015	2015-2019		tilapia	missing	aquatic animal	GCA_006888725.1	Salmonella enterica	286730	ftp://ftp.ncbi.nlm.nih.gov/genomes/all/GCA/006/888/725/GCA_006888725.1_PDT000098232.2
GCA_006889465.1_PDT000100203.2	SAMN04360152	China	None	2015	2015-2019		dried chili	missing	Environment	GCA_006889465.1	Salmonella enterica	225093	ftp://ftp.ncbi.nlm.nih.gov/genomes/all/GCA/006/889/465/GCA_006889465.1_PDT000100203.2
GCA_006896645.1_PDT000111548.2	SAMN04510504	Hongkong	South-East	2016	2015-2019		dried mussel	missing	environment	GCA_006896645.1	Salmonella enterica	149784	ftp://ftp.ncbi.nlm.nih.gov/genomes/all/GCA/006/896/645/GCA_006896645.1_PDT000111548.2
GCA_006899305.1_PDT000130489.2	SAMN04998971	China	None	2016	2015-2019		frozen squid	missing	aquatic animal	GCA_006899305.1	Salmonella enterica	171658	ftp://ftp.ncbi.nlm.nih.gov/genomes/all/GCA/006/899/305/GCA_006899305.1_PDT000130489.2
GCA_006904385.1_PDT000140117.2	SAMN05430130	China	None	2016	2015-2019		spinach flakes	missing	environment	GCA_006904385.1	Salmonella enterica	131047	ftp://ftp.ncbi.nlm.nih.gov/genomes/all/GCA/006/904/385/GCA_006904385.1_PDT000140117.2
GCA_006906645.1_PDT000145132.2	SAMN05291756	Taiwan	South-East	2001	2000-2004		squid	missing	environment	GCA_006906645.1	Salmonella enterica	52612	ftp://ftp.ncbi.nlm.nih.gov/genomes/all/GCA/006/906/645/GCA_006906645.1_PDT000145132.2
GCA_006908505.1_PDT000145131.2	SAMN05291755	Taiwan	South-East	2000	2000-2004		frozen tilapia	missing	aquatic animal	GCA_006908505.1	Salmonella enterica	74033	ftp://ftp.ncbi.nlm.nih.gov/genomes/all/GCA/006/908/505/GCA_006908505.1_PDT000145131.2
GCA_006914815.1_PDT000154720.2	SAMN05897849	Taiwan	South-East	2002	2000-2004		dried noodle	missing	environment	GCA_006914815.1	Salmonella enterica	75354	ftp://ftp.ncbi.nlm.nih.gov/genomes/all/GCA/006/914/815/GCA_006914815.1_PDT000154720.2
GCA_006921475.1_PDT000177163.2	SAMN06198762	Hongkong	South-East	2016	2015-2019		dried squid	missing	environment	GCA_006921475.1	Salmonella enterica	133673	ftp://ftp.ncbi.nlm.nih.gov/genomes/all/GCA/006/921/475/GCA_006921475.1_PDT000177163.2
GCA_006922355.1_PDT000162809.2	SAMN06034621	China	None	2016	2015-2019		pig skin twist	missing	pig	GCA_006922355.1	Salmonella enterica	460455	ftp://ftp.ncbi.nlm.nih.gov/genomes/all/GCA/006/922/355/GCA_006922355.1_PDT000162809.2
GCA_006937935.1_ASM693793v1	SAMN11321682	Sichuan	South-West	2017	2015-2019		feces	Homo sapiens	human	GCF_006937935.1	Salmonella enterica	282781	ftp://ftp.ncbi.nlm.nih.gov/genomes/all/GCA/006/937/935/GCA_006937935.1_ASM693793v1
GCA_006950225.1_PDT000200948.2	SAMN06684374	China	None	2017	2015-2019		linnaeus lizard (Gekko gecko)	missing	environment	GCA_006950225.1	Salmonella enterica	127128	ftp://ftp.ncbi.nlm.nih.gov/genomes/all/GCA/006/950/225/GCA_006950225.1_PDT000200948.2
GCA_006955605.1_PDT000162138.2	SAMN05897861	China	None	2002	2000-2004		frozen shrimp	missing	aquatic animal	GCA_006955605.1	Salmonella enterica	161472	ftp://ftp.ncbi.nlm.nih.gov/genomes/all/GCA/006/955/605/GCA_006955605.1_PDT000162138.2
GCA_006969245.1_ASM696924v1	SAMN09519168	Sichuan	South-West	2017	2015-2019		fecal sample	YAK	yak	GCF_006969245.1	Salmonella enterica	5052222	ftp://ftp.ncbi.nlm.nih.gov/genomes/all/GCA/006/969/245/GCA_006969245.1_ASM696924v1
GCA_007028205.1_PDT000218276.3	SAMN07228519	China	None	2016	2015-2019		jalapeno powder	missing	environment	GCA_007028205.1	Salmonella enterica	155848	ftp://ftp.ncbi.nlm.nih.gov/genomes/all/GCA/007/028/205/GCA_007028205.1_PDT000218276.3
GCA_007093725.1_ASM709372v1	SAMN09381266	Taiwan	South-East	2016	2015-2019	Panama	blood	Homo sapiens	human	GCF_007093725.1	Salmonella enterica	326359	ftp://ftp.ncbi.nlm.nih.gov/genomes/all/GCA/007/093/725/GCA_007093725.1_ASM709372v1
GCA_007093735.1_ASM709373v1	SAMN09381263	Taiwan	South-East	2016	2015-2019	Panama	blood	Homo sapiens	human	GCF_007093735.1	Salmonella enterica	275937	ftp://ftp.ncbi.nlm.nih.gov/genomes/all/GCA/007/093/735/GCA_007093735.1_ASM709373v1
GCA_007093745.1_ASM709374v1	SAMN09381264	Taiwan	South-East	2016	2015-2019	Panama	blood	Homo sapiens	human	GCF_007093745.1	Salmonella enterica	283502	ftp://ftp.ncbi.nlm.nih.gov/genomes/all/GCA/007/093/745/GCA_007093745.1_ASM709374v1
GCA_007093755.1_ASM709375v1	SAMN09381265	Taiwan	South-East	2016	2015-2019	Panama	blood	Homo sapiens	human	GCF_007093755.1	Salmonella enterica	283498	ftp://ftp.ncbi.nlm.nih.gov/genomes/all/GCA/007/093/755/GCA_007093755.1_ASM709375v1
GCA_007093765.1_ASM709376v1	SAMN09381267	Taiwan	South-East	2016	2015-2019	Panama	blood	Homo sapiens	human	GCF_007093765.1	Salmonella enterica	304154	ftp://ftp.ncbi.nlm.nih.gov/genomes/all/GCA/007/093/765/GCA_007093765.1_ASM709376v1
GCA_007093825.1_ASM709382v1	SAMN09381259	Taiwan	South-East	2016	2015-2019	Panama	blood	Homo sapiens	human	GCF_007093825.1	Salmonella enterica	334682	ftp://ftp.ncbi.nlm.nih.gov/genomes/all/GCA/007/093/825/GCA_007093825.1_ASM709382v1
GCA_007093835.1_ASM709383v1	SAMN09381261	Taiwan	South-East	2016	2015-2019	Panama	blood	Homo sapiens	human	GCF_007093835.1	Salmonella enterica	283502	ftp://ftp.ncbi.nlm.nih.gov/genomes/all/GCA/007/093/835/GCA_007093835.1_ASM709383v1
GCA_007093845.1_ASM709384v1	SAMN09381262	Taiwan	South-East	2016	2015-2019	Panama	blood	Homo sapiens	human	GCF_007093845.1	Salmonella enterica	316083	ftp://ftp.ncbi.nlm.nih.gov/genomes/all/GCA/007/093/845/GCA_007093845.1_ASM709384v1
GCA_007093855.1_ASM709385v1	SAMN09381260	Taiwan	South-East	2016	2015-2019	Panama	blood	Homo sapiens	human	GCF_007093855.1	Salmonella enterica	275937	ftp://ftp.ncbi.nlm.nih.gov/genomes/all/GCA/007/093/855/GCA_007093855.1_ASM709385v1
GCA_007093895.1_ASM709389v1	SAMN09381258	Taiwan	South-East	2016	2015-2019	Panama	stool	Homo sapiens	human	GCF_007093895.1	Salmonella enterica	424600	ftp://ftp.ncbi.nlm.nih.gov/genomes/all/GCA/007/093/895/GCA_007093895.1_ASM709389v1
GCA_007093925.1_ASM709392v1	SAMN09381256	Taiwan	South-East	2015	2015-2019	Panama	blood	Homo sapiens	human	GCF_007093925.1	Salmonella enterica	392753	ftp://ftp.ncbi.nlm.nih.gov/genomes/all/GCA/007/093/925/GCA_007093925.1_ASM709392v1
GCA_007093935.1_ASM709393v1	SAMN09381255	Taiwan	South-East	2015	2015-2019	Panama	blood	Homo sapiens	human	GCF_007093935.1	Salmonella enterica	392753	ftp://ftp.ncbi.nlm.nih.gov/genomes/all/GCA/007/093/935/GCA_007093935.1_ASM709393v1
GCA_007093945.1_ASM709394v1	SAMN09381257	Taiwan	South-East	2016	2015-2019	Panama	stool	Homo sapiens	human	GCF_007093945.1	Salmonella enterica	283502	ftp://ftp.ncbi.nlm.nih.gov/genomes/all/GCA/007/093/945/GCA_007093945.1_ASM709394v1
GCA_007093965.1_ASM709396v1	SAMN09381254	Taiwan	South-East	2015	2015-2019	Panama	blood	Homo sapiens	human	GCF_007093965.1	Salmonella enterica	392753	ftp://ftp.ncbi.nlm.nih.gov/genomes/all/GCA/007/093/965/GCA_007093965.1_ASM709396v1
GCA_007093985.1_ASM709398v1	SAMN09381253	Taiwan	South-East	2015	2015-2019	Panama	blood	Homo sapiens	human	GCF_007093985.1	Salmonella enterica	392753	ftp://ftp.ncbi.nlm.nih.gov/genomes/all/GCA/007/093/985/GCA_007093985.1_ASM709398v1
GCA_007094015.1_ASM709401v1	SAMN09381252	Taiwan	South-East	2016	2015-2019	Panama	stool	Homo sapiens	human	GCF_007094015.1	Salmonella enterica	283502	ftp://ftp.ncbi.nlm.nih.gov/genomes/all/GCA/007/094/015/GCA_007094015.1_ASM709401v1
GCA_007094035.1_ASM709403v1	SAMN09381251	Taiwan	South-East	2015	2015-2019	Panama	blood	Homo sapiens	human	GCF_007094035.1	Salmonella enterica	396483	ftp://ftp.ncbi.nlm.nih.gov/genomes/all/GCA/007/094/035/GCA_007094035.1_ASM709403v1
GCA_007094065.1_ASM709406v1	SAMN09381250	Taiwan	South-East	2015	2015-2019	Panama	blood	Homo sapiens	human	GCF_007094065.1	Salmonella enterica	396483	ftp://ftp.ncbi.nlm.nih.gov/genomes/all/GCA/007/094/065/GCA_007094065.1_ASM709406v1
GCA_007094075.1_ASM709407v1	SAMN09381249	Taiwan	South-East	2015	2015-2019	Panama	blood	Homo sapiens	human	GCF_007094075.1	Salmonella enterica	392208	ftp://ftp.ncbi.nlm.nih.gov/genomes/all/GCA/007/094/075/GCA_007094075.1_ASM709407v1
GCA_007094085.1_ASM709408v1	SAMN09381248	Taiwan	South-East	2015	2015-2019	Panama	blood	Homo sapiens	human	GCF_007094085.1	Salmonella enterica	392753	ftp://ftp.ncbi.nlm.nih.gov/genomes/all/GCA/007/094/085/GCA_007094085.1_ASM709408v1
GCA_007094115.1_ASM709411v1	SAMN09381247	Taiwan	South-East	2015	2015-2019	Panama	blood	Homo sapiens	human	GCF_007094115.1	Salmonella enterica	392753	ftp://ftp.ncbi.nlm.nih.gov/genomes/all/GCA/007/094/115/GCA_007094115.1_ASM709411v1
GCA_007094135.1_ASM709413v1	SAMN09381246	Taiwan	South-East	2015	2015-2019	Panama	blood	Homo sapiens	human	GCF_007094135.1	Salmonella enterica	392753	ftp://ftp.ncbi.nlm.nih.gov/genomes/all/GCA/007/094/135/GCA_007094135.1_ASM709413v1
GCA_007094155.1_ASM709415v1	SAMN09381245	Taiwan	South-East	2015	2015-2019	Panama	blood	Homo sapiens	human	GCF_007094155.1	Salmonella enterica	326359	ftp://ftp.ncbi.nlm.nih.gov/genomes/all/GCA/007/094/155/GCA_007094155.1_ASM709415v1
GCA_007094175.1_ASM709417v1	SAMN09381244	Taiwan	South-East	2015	2015-2019	Panama	blood	Homo sapiens	human	GCF_007094175.1	Salmonella enterica	392753	ftp://ftp.ncbi.nlm.nih.gov/genomes/all/GCA/007/094/175/GCA_007094175.1_ASM709417v1
GCA_007094195.1_ASM709419v1	SAMN09381243	Taiwan	South-East	2015	2015-2019	Panama	blood	Homo sapiens	human	GCF_007094195.1	Salmonella enterica	396483	ftp://ftp.ncbi.nlm.nih.gov/genomes/all/GCA/007/094/195/GCA_007094195.1_ASM709419v1
GCA_007094225.1_ASM709422v1	SAMN09381242	Taiwan	South-East	2015	2015-2019	Panama	stool	Homo sapiens	human	GCF_007094225.1	Salmonella enterica	392753	ftp://ftp.ncbi.nlm.nih.gov/genomes/all/GCA/007/094/225/GCA_007094225.1_ASM709422v1
GCA_007094235.1_ASM709423v1	SAMN09381241	Taiwan	South-East	2015	2015-2019	Panama	stool	Homo sapiens	human	GCF_007094235.1	Salmonella enterica	396483	ftp://ftp.ncbi.nlm.nih.gov/genomes/all/GCA/007/094/235/GCA_007094235.1_ASM709423v1
GCA_007094255.1_ASM709425v1	SAMN09381240	Taiwan	South-East	2015	2015-2019	Panama	stool	Homo sapiens	human	GCF_007094255.1	Salmonella enterica	392753	ftp://ftp.ncbi.nlm.nih.gov/genomes/all/GCA/007/094/255/GCA_007094255.1_ASM709425v1
GCA_007094265.1_ASM709426v1	SAMN09381239	Taiwan	South-East	2015	2015-2019	Panama	stool	Homo sapiens	human	GCF_007094265.1	Salmonella enterica	393196	ftp://ftp.ncbi.nlm.nih.gov/genomes/all/GCA/007/094/265/GCA_007094265.1_ASM709426v1
GCA_007094285.1_ASM709428v1	SAMN09381237	Taiwan	South-East	2015	2015-2019	Panama	stool	Homo sapiens	human	GCF_007094285.1	Salmonella enterica	392753	ftp://ftp.ncbi.nlm.nih.gov/genomes/all/GCA/007/094/285/GCA_007094285.1_ASM709428v1
GCA_007094305.1_ASM709430v1	SAMN09381238	Taiwan	South-East	2015	2015-2019	Panama	stool	Homo sapiens	human	GCF_007094305.1	Salmonella enterica	392753	ftp://ftp.ncbi.nlm.nih.gov/genomes/all/GCA/007/094/305/GCA_007094305.1_ASM709430v1
GCA_007094345.1_ASM709434v1	SAMN09381236	Taiwan	South-East	2015	2015-2019	Panama	stool	Homo sapiens	human	GCF_007094345.1	Salmonella enterica	392753	ftp://ftp.ncbi.nlm.nih.gov/genomes/all/GCA/007/094/345/GCA_007094345.1_ASM709434v1
GCA_007094355.1_ASM709435v1	SAMN09381235	Taiwan	South-East	2015	2015-2019	Panama	stool	Homo sapiens	human	GCF_007094355.1	Salmonella enterica	392753	ftp://ftp.ncbi.nlm.nih.gov/genomes/all/GCA/007/094/355/GCA_007094355.1_ASM709435v1
GCA_007094365.1_ASM709436v1	SAMN09381234	Taiwan	South-East	2015	2015-2019	Panama	stool	Homo sapiens	human	GCF_007094365.1	Salmonella enterica	392753	ftp://ftp.ncbi.nlm.nih.gov/genomes/all/GCA/007/094/365/GCA_007094365.1_ASM709436v1
GCA_007094385.1_ASM709438v1	SAMN09381232	Taiwan	South-East	2015	2015-2019	Panama	stool	Homo sapiens	human	GCF_007094385.1	Salmonella enterica	392753	ftp://ftp.ncbi.nlm.nih.gov/genomes/all/GCA/007/094/385/GCA_007094385.1_ASM709438v1
GCA_007094395.1_ASM709439v1	SAMN09381233	Taiwan	South-East	2015	2015-2019	Panama	stool	Homo sapiens	human	GCF_007094395.1	Salmonella enterica	396212	ftp://ftp.ncbi.nlm.nih.gov/genomes/all/GCA/007/094/395/GCA_007094395.1_ASM709439v1
GCA_007094445.1_ASM709444v1	SAMN09381231	Taiwan	South-East	1998	Before 2000	Panama	blood	Homo sapiens	human	GCF_007094445.1	Salmonella enterica	395164	ftp://ftp.ncbi.nlm.nih.gov/genomes/all/GCA/007/094/445/GCA_007094445.1_ASM709444v1
GCA_007094455.1_ASM709445v1	SAMN09381229	Taiwan	South-East	1998	Before 2000	Panama	blood	Homo sapiens	human	GCF_007094455.1	Salmonella enterica	299472	ftp://ftp.ncbi.nlm.nih.gov/genomes/all/GCA/007/094/455/GCA_007094455.1_ASM709445v1
GCA_007094465.1_ASM709446v1	SAMN09381230	Taiwan	South-East	2002	2000-2004	Panama	blood	Homo sapiens	human	GCF_007094465.1	Salmonella enterica	395096	ftp://ftp.ncbi.nlm.nih.gov/genomes/all/GCA/007/094/465/GCA_007094465.1_ASM709446v1
GCA_007094475.1_ASM709447v1	SAMN09381227	Taiwan	South-East	2002	2000-2004	Panama	stool	Homo sapiens	human	GCF_007094475.1	Salmonella enterica	311956	ftp://ftp.ncbi.nlm.nih.gov/genomes/all/GCA/007/094/475/GCA_007094475.1_ASM709447v1
GCA_007094485.1_ASM709448v1	SAMN09381228	Taiwan	South-East	2001	2000-2004	Panama	blood	Homo sapiens	human	GCF_007094485.1	Salmonella enterica	395194	ftp://ftp.ncbi.nlm.nih.gov/genomes/all/GCA/007/094/485/GCA_007094485.1_ASM709448v1
GCA_007094545.1_ASM709454v1	SAMN09381226	Taiwan	South-East	2015	2015-2019	Panama	not applicable	Homo sapiens	human	GCF_007094545.1	Salmonella enterica	392208	ftp://ftp.ncbi.nlm.nih.gov/genomes/all/GCA/007/094/545/GCA_007094545.1_ASM709454v1
GCA_007094555.1_ASM709455v1	SAMN09381225	Taiwan	South-East	2007	2005-2009	Panama	not applicable	Homo sapiens	human	GCF_007094555.1	Salmonella enterica	311939	ftp://ftp.ncbi.nlm.nih.gov/genomes/all/GCA/007/094/555/GCA_007094555.1_ASM709455v1
GCA_007094565.1_ASM709456v1	SAMN09381224	Taiwan	South-East	2007	2005-2009	Panama	not applicable	Homo sapiens	human	GCF_007094565.1	Salmonella enterica	334069	ftp://ftp.ncbi.nlm.nih.gov/genomes/all/GCA/007/094/565/GCA_007094565.1_ASM709456v1
GCA_007094575.1_ASM709457v1	SAMN09381223	Taiwan	South-East	2006	2005-2009	Panama	not applicable	Homo sapiens	human	GCF_007094575.1	Salmonella enterica	311956	ftp://ftp.ncbi.nlm.nih.gov/genomes/all/GCA/007/094/575/GCA_007094575.1_ASM709457v1
GCA_007094605.1_ASM709460v1	SAMN09381222	Taiwan	South-East	2010	2010-2014	Panama	not applicable	Homo sapiens	human	GCF_007094605.1	Salmonella enterica	281559	ftp://ftp.ncbi.nlm.nih.gov/genomes/all/GCA/007/094/605/GCA_007094605.1_ASM709460v1
GCA_007094645.1_ASM709464v1	SAMN09381220	Taiwan	South-East	2016	2015-2019	Panama	not applicable	Homo sapiens	human	GCF_007094645.1	Salmonella enterica	287750	ftp://ftp.ncbi.nlm.nih.gov/genomes/all/GCA/007/094/645/GCA_007094645.1_ASM709464v1
GCA_007094655.1_ASM709465v1	SAMN09381221	Taiwan	South-East	2016	2015-2019	Panama	not applicable	Homo sapiens	human	GCF_007094655.1	Salmonella enterica	287750	ftp://ftp.ncbi.nlm.nih.gov/genomes/all/GCA/007/094/655/GCA_007094655.1_ASM709465v1
GCA_007094665.1_ASM709466v1	SAMN09381219	Taiwan	South-East	2016	2015-2019	Panama	not applicable	Homo sapiens	human	GCF_007094665.1	Salmonella enterica	287750	ftp://ftp.ncbi.nlm.nih.gov/genomes/all/GCA/007/094/665/GCA_007094665.1_ASM709466v1
GCA_007094685.1_ASM709468v1	SAMN09381218	Taiwan	South-East	2016	2015-2019	Panama	not applicable	Homo sapiens	human	GCF_007094685.1	Salmonella enterica	287750	ftp://ftp.ncbi.nlm.nih.gov/genomes/all/GCA/007/094/685/GCA_007094685.1_ASM709468v1
GCA_007094715.1_ASM709471v1	SAMN09381217	Taiwan	South-East	2016	2015-2019	Panama	not applicable	Homo sapiens	human	GCF_007094715.1	Salmonella enterica	392753	ftp://ftp.ncbi.nlm.nih.gov/genomes/all/GCA/007/094/715/GCA_007094715.1_ASM709471v1
GCA_007094745.1_ASM709474v1	SAMN09381215	Taiwan	South-East	2004	2000-2004	Panama	not applicable	Homo sapiens	human	GCF_007094745.1	Salmonella enterica	281559	ftp://ftp.ncbi.nlm.nih.gov/genomes/all/GCA/007/094/745/GCA_007094745.1_ASM709474v1
GCA_007094755.1_ASM709475v1	SAMN09381216	Taiwan	South-East	2016	2015-2019	Panama	not applicable	Homo sapiens	human	GCF_007094755.1	Salmonella enterica	316019	ftp://ftp.ncbi.nlm.nih.gov/genomes/all/GCA/007/094/755/GCA_007094755.1_ASM709475v1
GCA_007094765.1_ASM709476v1	SAMN09381214	Taiwan	South-East	2016	2015-2019	Panama	not applicable	Homo sapiens	human	GCF_007094765.1	Salmonella enterica	283502	ftp://ftp.ncbi.nlm.nih.gov/genomes/all/GCA/007/094/765/GCA_007094765.1_ASM709476v1
GCA_007094775.1_ASM709477v1	SAMN09381213	Taiwan	South-East	2016	2015-2019	Panama	not applicable	Homo sapiens	human	GCF_007094775.1	Salmonella enterica	392753	ftp://ftp.ncbi.nlm.nih.gov/genomes/all/GCA/007/094/775/GCA_007094775.1_ASM709477v1
GCA_007094785.1_ASM709478v1	SAMN09381212	Taiwan	South-East	2016	2015-2019	Panama	not applicable	Homo sapiens	human	GCF_007094785.1	Salmonella enterica	392759	ftp://ftp.ncbi.nlm.nih.gov/genomes/all/GCA/007/094/785/GCA_007094785.1_ASM709478v1
GCA_007094845.1_ASM709484v1	SAMN09381210	Taiwan	South-East	2016	2015-2019	Panama	not applicable	Homo sapiens	human	GCF_007094845.1	Salmonella enterica	392759	ftp://ftp.ncbi.nlm.nih.gov/genomes/all/GCA/007/094/845/GCA_007094845.1_ASM709484v1
GCA_007094855.1_ASM709485v1	SAMN09381208	Taiwan	South-East	2016	2015-2019	Panama	not applicable	Homo sapiens	human	GCF_007094855.1	Salmonella enterica	392753	ftp://ftp.ncbi.nlm.nih.gov/genomes/all/GCA/007/094/855/GCA_007094855.1_ASM709485v1
GCA_007094865.1_ASM709486v1	SAMN09381211	Taiwan	South-East	2016	2015-2019	Panama	not applicable	Homo sapiens	human	GCF_007094865.1	Salmonella enterica	392759	ftp://ftp.ncbi.nlm.nih.gov/genomes/all/GCA/007/094/865/GCA_007094865.1_ASM709486v1
GCA_007094875.1_ASM709487v1	SAMN09381209	Taiwan	South-East	2016	2015-2019	Panama	not applicable	Homo sapiens	human	GCF_007094875.1	Salmonella enterica	392753	ftp://ftp.ncbi.nlm.nih.gov/genomes/all/GCA/007/094/875/GCA_007094875.1_ASM709487v1
GCA_007094885.1_ASM709488v1	SAMN09381207	Taiwan	South-East	2015	2015-2019	Panama	not applicable	Homo sapiens	human	GCF_007094885.1	Salmonella enterica	392753	ftp://ftp.ncbi.nlm.nih.gov/genomes/all/GCA/007/094/885/GCA_007094885.1_ASM709488v1
GCA_007094945.1_ASM709494v1	SAMN09381206	Taiwan	South-East	2015	2015-2019	Panama	not applicable	Homo sapiens	human	GCF_007094945.1	Salmonella enterica	392753	ftp://ftp.ncbi.nlm.nih.gov/genomes/all/GCA/007/094/945/GCA_007094945.1_ASM709494v1
GCA_007094955.1_ASM709495v1	SAMN09381205	Taiwan	South-East	2015	2015-2019	Panama	not applicable	Homo sapiens	human	GCF_007094955.1	Salmonella enterica	392753	ftp://ftp.ncbi.nlm.nih.gov/genomes/all/GCA/007/094/955/GCA_007094955.1_ASM709495v1
GCA_007094975.1_ASM709497v1	SAMN09381202	Taiwan	South-East	2015	2015-2019	Panama	not applicable	Homo sapiens	human	GCF_007094975.1	Salmonella enterica	392753	ftp://ftp.ncbi.nlm.nih.gov/genomes/all/GCA/007/094/975/GCA_007094975.1_ASM709497v1
GCA_007094995.1_ASM709499v1	SAMN09381203	Taiwan	South-East	2015	2015-2019	Panama	not applicable	Homo sapiens	human	GCF_007094995.1	Salmonella enterica	392753	ftp://ftp.ncbi.nlm.nih.gov/genomes/all/GCA/007/094/995/GCA_007094995.1_ASM709499v1
GCA_007095005.1_ASM709500v1	SAMN09381204	Taiwan	South-East	2004	2000-2004	Panama	not applicable	Homo sapiens	human	GCF_007095005.1	Salmonella enterica	305705	ftp://ftp.ncbi.nlm.nih.gov/genomes/all/GCA/007/095/005/GCA_007095005.1_ASM709500v1
GCA_007095045.1_ASM709504v1	SAMN09381201	Taiwan	South-East	2015	2015-2019	Panama	not applicable	Homo sapiens	human	GCF_007095045.1	Salmonella enterica	392753	ftp://ftp.ncbi.nlm.nih.gov/genomes/all/GCA/007/095/045/GCA_007095045.1_ASM709504v1
GCA_007095055.1_ASM709505v1	SAMN09381200	Taiwan	South-East	2015	2015-2019	Panama	not applicable	Homo sapiens	human	GCF_007095055.1	Salmonella enterica	392753	ftp://ftp.ncbi.nlm.nih.gov/genomes/all/GCA/007/095/055/GCA_007095055.1_ASM709505v1
GCA_007095075.1_ASM709507v1	SAMN09381199	Taiwan	South-East	2015	2015-2019	Panama	not applicable	Homo sapiens	human	GCF_007095075.1	Salmonella enterica	392753	ftp://ftp.ncbi.nlm.nih.gov/genomes/all/GCA/007/095/075/GCA_007095075.1_ASM709507v1
GCA_007095085.1_ASM709508v1	SAMN09381197	Taiwan	South-East	2015	2015-2019	Panama	not applicable	Homo sapiens	human	GCF_007095085.1	Salmonella enterica	396212	ftp://ftp.ncbi.nlm.nih.gov/genomes/all/GCA/007/095/085/GCA_007095085.1_ASM709508v1
GCA_007095105.1_ASM709510v1	SAMN09381198	Taiwan	South-East	2015	2015-2019	Panama	not applicable	Homo sapiens	human	GCF_007095105.1	Salmonella enterica	326359	ftp://ftp.ncbi.nlm.nih.gov/genomes/all/GCA/007/095/105/GCA_007095105.1_ASM709510v1
GCA_007095135.1_ASM709513v1	SAMN09381196	Taiwan	South-East	2015	2015-2019	Panama	not applicable	Homo sapiens	human	GCF_007095135.1	Salmonella enterica	392753	ftp://ftp.ncbi.nlm.nih.gov/genomes/all/GCA/007/095/135/GCA_007095135.1_ASM709513v1
GCA_007095165.1_ASM709516v1	SAMN09381195	Taiwan	South-East	2015	2015-2019	Panama	not applicable	Homo sapiens	human	GCF_007095165.1	Salmonella enterica	392753	ftp://ftp.ncbi.nlm.nih.gov/genomes/all/GCA/007/095/165/GCA_007095165.1_ASM709516v1
GCA_007095175.1_ASM709517v1	SAMN09381194	Taiwan	South-East	2015	2015-2019	Panama	not applicable	Homo sapiens	human	GCF_007095175.1	Salmonella enterica	392747	ftp://ftp.ncbi.nlm.nih.gov/genomes/all/GCA/007/095/175/GCA_007095175.1_ASM709517v1
GCA_007095185.1_ASM709518v1	SAMN09381192	Taiwan	South-East	1990	Before 2000	Panama	CSF	Homo sapiens	human	GCF_007095185.1	Salmonella enterica	311956	ftp://ftp.ncbi.nlm.nih.gov/genomes/all/GCA/007/095/185/GCA_007095185.1_ASM709518v1
GCA_007095225.1_ASM709522v1	SAMN09381193	Taiwan	South-East	1990	Before 2000	Panama	blood	Homo sapiens	human	GCF_007095225.1	Salmonella enterica	263263	ftp://ftp.ncbi.nlm.nih.gov/genomes/all/GCA/007/095/225/GCA_007095225.1_ASM709522v1
GCA_007095235.1_ASM709523v1	SAMN09381191	Taiwan	South-East	1990	Before 2000	Panama	CSF	Homo sapiens	human	GCF_007095235.1	Salmonella enterica	422737	ftp://ftp.ncbi.nlm.nih.gov/genomes/all/GCA/007/095/235/GCA_007095235.1_ASM709523v1
GCA_007095265.1_ASM709526v1	SAMN09381189	Taiwan	South-East	1990	Before 2000	Panama	blood	Homo sapiens	human	GCF_007095265.1	Salmonella enterica	268291	ftp://ftp.ncbi.nlm.nih.gov/genomes/all/GCA/007/095/265/GCA_007095265.1_ASM709526v1
GCA_007095275.1_ASM709527v1	SAMN09381190	Taiwan	South-East	1990	Before 2000	Panama	CSF	Homo sapiens	human	GCF_007095275.1	Salmonella enterica	311956	ftp://ftp.ncbi.nlm.nih.gov/genomes/all/GCA/007/095/275/GCA_007095275.1_ASM709527v1
GCA_007095285.1_ASM709528v1	SAMN09381188	Taiwan	South-East	1993	Before 2000	Panama	stool	Homo sapiens	human	GCF_007095285.1	Salmonella enterica	395096	ftp://ftp.ncbi.nlm.nih.gov/genomes/all/GCA/007/095/285/GCA_007095285.1_ASM709528v1
GCA_007095305.1_ASM709530v1	SAMN09381186	Taiwan	South-East	1994	Before 2000	Panama	stool	Homo sapiens	human	GCF_007095305.1	Salmonella enterica	68860	ftp://ftp.ncbi.nlm.nih.gov/genomes/all/GCA/007/095/305/GCA_007095305.1_ASM709530v1
GCA_007095335.1_ASM709533v1	SAMN09381187	Taiwan	South-East	1993	Before 2000	Panama	blood	Homo sapiens	human	GCF_007095335.1	Salmonella enterica	264221	ftp://ftp.ncbi.nlm.nih.gov/genomes/all/GCA/007/095/335/GCA_007095335.1_ASM709533v1
GCA_007095365.1_ASM709536v1	SAMN09381184	Taiwan	South-East	1994	Before 2000	Panama	CSF	Homo sapiens	human	GCF_007095365.1	Salmonella enterica	299235	ftp://ftp.ncbi.nlm.nih.gov/genomes/all/GCA/007/095/365/GCA_007095365.1_ASM709536v1
GCA_007095375.1_ASM709537v1	SAMN09381185	Taiwan	South-East	1994	Before 2000	Panama	blood	Homo sapiens	human	GCF_007095375.1	Salmonella enterica	359429	ftp://ftp.ncbi.nlm.nih.gov/genomes/all/GCA/007/095/375/GCA_007095375.1_ASM709537v1
GCA_007095385.1_ASM709538v1	SAMN09381183	Taiwan	South-East	1994	Before 2000	Panama	stool	Homo sapiens	human	GCF_007095385.1	Salmonella enterica	79625	ftp://ftp.ncbi.nlm.nih.gov/genomes/all/GCA/007/095/385/GCA_007095385.1_ASM709538v1
GCA_007095425.1_ASM709542v1	SAMN09381182	Taiwan	South-East	1994	Before 2000	Panama	blood	Homo sapiens	human	GCF_007095425.1	Salmonella enterica	263263	ftp://ftp.ncbi.nlm.nih.gov/genomes/all/GCA/007/095/425/GCA_007095425.1_ASM709542v1
GCA_007096115.1_ASM709611v1	SAMN09381181	Taiwan	South-East	not collected	not collected	Panama	stool	Homo sapiens	human	GCF_007096115.1	Salmonella enterica	311956	ftp://ftp.ncbi.nlm.nih.gov/genomes/all/GCA/007/096/115/GCA_007096115.1_ASM709611v1
GCA_007096135.1_ASM709613v1	SAMN09381180	Taiwan	South-East	1995	Before 2000	Panama	blood	Homo sapiens	human	GCF_007096135.1	Salmonella enterica	395194	ftp://ftp.ncbi.nlm.nih.gov/genomes/all/GCA/007/096/135/GCA_007096135.1_ASM709613v1
GCA_007096145.1_ASM709614v1	SAMN09381178	Taiwan	South-East	2016	2015-2019	Panama	blood	Homo sapiens	human	GCF_007096145.1	Salmonella enterica	396218	ftp://ftp.ncbi.nlm.nih.gov/genomes/all/GCA/007/096/145/GCA_007096145.1_ASM709614v1
GCA_007096155.1_ASM709615v1	SAMN09381179	Taiwan	South-East	1995	Before 2000	Panama	blood	Homo sapiens	human	GCF_007096155.1	Salmonella enterica	71606	ftp://ftp.ncbi.nlm.nih.gov/genomes/all/GCA/007/096/155/GCA_007096155.1_ASM709615v1
GCA_007096205.1_ASM709620v1	SAMN09381177	Taiwan	South-East	2016	2015-2019	Panama	blood	Homo sapiens	human	GCF_007096205.1	Salmonella enterica	283502	ftp://ftp.ncbi.nlm.nih.gov/genomes/all/GCA/007/096/205/GCA_007096205.1_ASM709620v1
GCA_007096225.1_ASM709622v1	SAMN09381176	Taiwan	South-East	2016	2015-2019	Panama	blood	Homo sapiens	human	GCF_007096225.1	Salmonella enterica	306386	ftp://ftp.ncbi.nlm.nih.gov/genomes/all/GCA/007/096/225/GCA_007096225.1_ASM709622v1
GCA_007096235.1_ASM709623v1	SAMN09381174	Taiwan	South-East	2015	2015-2019	Panama	blood	Homo sapiens	human	GCF_007096235.1	Salmonella enterica	393794	ftp://ftp.ncbi.nlm.nih.gov/genomes/all/GCA/007/096/235/GCA_007096235.1_ASM709623v1
GCA_007096245.1_ASM709624v1	SAMN09381173	Taiwan	South-East	2015	2015-2019	Panama	blood	Homo sapiens	human	GCF_007096245.1	Salmonella enterica	392208	ftp://ftp.ncbi.nlm.nih.gov/genomes/all/GCA/007/096/245/GCA_007096245.1_ASM709624v1
GCA_007096255.1_ASM709625v1	SAMN09381175	Taiwan	South-East	2016	2015-2019	Panama	blood	Homo sapiens	human	GCF_007096255.1	Salmonella enterica	283503	ftp://ftp.ncbi.nlm.nih.gov/genomes/all/GCA/007/096/255/GCA_007096255.1_ASM709625v1
GCA_007096295.1_ASM709629v1	SAMN09381172	Taiwan	South-East	2015	2015-2019	Panama	stool	Homo sapiens	human	GCF_007096295.1	Salmonella enterica	395495	ftp://ftp.ncbi.nlm.nih.gov/genomes/all/GCA/007/096/295/GCA_007096295.1_ASM709629v1
GCA_007096325.1_ASM709632v1	SAMN09381171	Taiwan	South-East	2015	2015-2019	Panama	stool	Homo sapiens	human	GCF_007096325.1	Salmonella enterica	395495	ftp://ftp.ncbi.nlm.nih.gov/genomes/all/GCA/007/096/325/GCA_007096325.1_ASM709632v1
GCA_007096425.1_ASM709642v1	SAMN12123266	Hubei	Central	2016	2015-2019	Typhimurium	pork	pig	pig	GCF_007096425.1	Salmonella enterica	300605	ftp://ftp.ncbi.nlm.nih.gov/genomes/all/GCA/007/096/425/GCA_007096425.1_ASM709642v1
GCA_007107405.1_PDT000273323.2	SAMN08166093	China	None	2017	2015-2019		squid		environment	GCA_007107405.1	Salmonella enterica	49824	ftp://ftp.ncbi.nlm.nih.gov/genomes/all/GCA/007/107/405/GCA_007107405.1_PDT000273323.2
GCA_007181665.1_PDT000001923.5	SAMN02344811	China	None	2010	2010-2014	Hadar	frozen gutted scaled tilapia fish		aquatic animal	GCA_007181665.1	Salmonella enterica	390651	ftp://ftp.ncbi.nlm.nih.gov/genomes/all/GCA/007/181/665/GCA_007181665.1_PDT000001923.5
GCA_007181755.1_PDT000003192.3	SAMN02483552	China	None	2011	2010-2014	Oslo	dried eel fish		aquatic animal	GCA_007181755.1	Salmonella enterica	442937	ftp://ftp.ncbi.nlm.nih.gov/genomes/all/GCA/007/181/755/GCA_007181755.1_PDT000003192.3
GCA_007181815.1_PDT000003485.3	SAMN02344808	Taiwan	South-East	2010	2010-2014	Thompson	chili powder		Environment	GCA_007181815.1	Salmonella enterica	381440	ftp://ftp.ncbi.nlm.nih.gov/genomes/all/GCA/007/181/815/GCA_007181815.1_PDT000003485.3
GCA_007182255.1_PDT000050279.2	SAMN02846488	Taiwan	South-East	2009	2005-2009	Mbandaka	garlic powder		environment	GCA_007182255.1	Salmonella enterica	327940	ftp://ftp.ncbi.nlm.nih.gov/genomes/all/GCA/007/182/255/GCA_007182255.1_PDT000050279.2
GCA_007187135.1_PDT000087523.2	SAMN03473638	China	None	2009	2005-2009	Braenderup	frozen whole tilapia		aquatic animal	GCA_007187135.1	Salmonella enterica	333411	ftp://ftp.ncbi.nlm.nih.gov/genomes/all/GCA/007/187/135/GCA_007187135.1_PDT000087523.2
GCA_007193655.1_PDT000107395.2	SAMN02845149	China	None	2002	2000-2004	Oslo	frozen mudfish		aquatic animal	GCA_007193655.1	Salmonella enterica	260084	ftp://ftp.ncbi.nlm.nih.gov/genomes/all/GCA/007/193/655/GCA_007193655.1_PDT000107395.2
GCA_007230235.1_PDT000081556.5	SAMN02843800	China	None	2003	2000-2004	Hadar	frozen headless shell on shrimp		aquatic animal	GCA_007230235.1	Salmonella enterica	346125	ftp://ftp.ncbi.nlm.nih.gov/genomes/all/GCA/007/230/235/GCA_007230235.1_PDT000081556.5
GCA_007441205.1_PDT000486952.1	SAMN02844312	China	None	2006	2005-2009	Mbandaka	rolled pork skin		pig	GCA_007441205.1	Salmonella enterica	359156	ftp://ftp.ncbi.nlm.nih.gov/genomes/all/GCA/007/441/205/GCA_007441205.1_PDT000486952.1
GCA_007469335.1_PDT000046912.4	SAMN02847246	China	None	2011	2010-2014	Kottbus	frozen tilapia		aquatic animal	GCA_007469335.1	Salmonella enterica	62635	ftp://ftp.ncbi.nlm.nih.gov/genomes/all/GCA/007/469/335/GCA_007469335.1_PDT000046912.4
GCA_007472515.1_PDT000002154.3	SAMN02345579	China	None	2012	2010-2014	Meleagridis var. O 15+, var. O 34+	spinach flakes		environment	GCA_007472515.1	Salmonella enterica	398187	ftp://ftp.ncbi.nlm.nih.gov/genomes/all/GCA/007/472/515/GCA_007472515.1_PDT000002154.3
GCA_007472555.1_PDT000002138.3	SAMN02345061	China	None	2011	2010-2014	Indiana	frozen tilapia		aquatic animal	GCA_007472555.1	Salmonella enterica	183435	ftp://ftp.ncbi.nlm.nih.gov/genomes/all/GCA/007/472/555/GCA_007472555.1_PDT000002138.3
GCA_007473195.1_PDT000085132.3	SAMN02845634	China	None	2005	2005-2009	Javiana	pepper powder		environment	GCA_007473195.1	Salmonella enterica	407166	ftp://ftp.ncbi.nlm.nih.gov/genomes/all/GCA/007/473/195/GCA_007473195.1_PDT000085132.3
GCA_007474495.1_PDT000072820.2	SAMN02846809	China	None	2010	2010-2014	Aberdeen	ginger ground		environment	GCA_007474495.1	Salmonella enterica	207973	ftp://ftp.ncbi.nlm.nih.gov/genomes/all/GCA/007/474/495/GCA_007474495.1_PDT000072820.2
GCA_007477505.1_PDT000071644.2	SAMN02845639	China	None	2005	2005-2009	Anfo	frozen frog leg		frog	GCA_007477505.1	Salmonella enterica	397692	ftp://ftp.ncbi.nlm.nih.gov/genomes/all/GCA/007/477/505/GCA_007477505.1_PDT000071644.2
GCA_007547775.1_PDT000049747.3	SAMN02846320	China	None	2009	2005-2009	IV 43:z4,z23:- (Houten)	individually quick frozen shrimp cooked peeled deveined		aquatic animal	GCA_007547775.1	Salmonella enterica	207396	ftp://ftp.ncbi.nlm.nih.gov/genomes/all/GCA/007/547/775/GCA_007547775.1_PDT000049747.3
GCA_007548575.1_PDT000052257.2	SAMN02845763	Taiwan	South-East	2006	2005-2009	Potsdam	large mouth bass fish		aquatic animal	GCA_007548575.1	Salmonella enterica	369201	ftp://ftp.ncbi.nlm.nih.gov/genomes/all/GCA/007/548/575/GCA_007548575.1_PDT000052257.2
GCA_007549735.1_PDT000031568.4	SAMN02698225	Taiwan	South-East	2011	2010-2014	IIIb 58:r:-	cream filled wafer		environment	GCA_007549735.1	Salmonella enterica	240772	ftp://ftp.ncbi.nlm.nih.gov/genomes/all/GCA/007/549/735/GCA_007549735.1_PDT000031568.4
GCA_007550535.1_PDT000060746.3	SAMN02845637	China	None	2005	2005-2009	Javiana	pepper powder		environment	GCA_007550535.1	Salmonella enterica	159174	ftp://ftp.ncbi.nlm.nih.gov/genomes/all/GCA/007/550/535/GCA_007550535.1_PDT000060746.3
GCA_007581865.1_PDT000386936.1	SAMN02844445	China	None	2006	2005-2009	Kottbus	frozen catfish		aquatic animal	GCA_007581865.1	Salmonella enterica	356442	ftp://ftp.ncbi.nlm.nih.gov/genomes/all/GCA/007/581/865/GCA_007581865.1_PDT000386936.1
GCA_007626935.1_PDT000030329.3	SAMN02698208	China	None	2011	2010-2014	Meleagridis	lotus seed		environment	GCA_007626935.1	Salmonella enterica	434823	ftp://ftp.ncbi.nlm.nih.gov/genomes/all/GCA/007/626/935/GCA_007626935.1_PDT000030329.3
GCA_007628255.1_PDT000069199.3	SAMN02845614	China	None	2005	2005-2009	Potsdam	dried soup		environment	GCA_007628255.1	Salmonella enterica	294612	ftp://ftp.ncbi.nlm.nih.gov/genomes/all/GCA/007/628/255/GCA_007628255.1_PDT000069199.3
GCA_007742055.1_PDT000049025.4	SAMN02847264	China	None	2011	2010-2014	Senftenberg	frozen fish cut hair tail		aquatic animal	GCA_007742055.1	Salmonella enterica	419396	ftp://ftp.ncbi.nlm.nih.gov/genomes/all/GCA/007/742/055/GCA_007742055.1_PDT000049025.4
GCA_007743825.1_PDT000042022.4	SAMN02846948	China	None	2010	2010-2014	Typhimurium	frozen crooked duck egg yolk		duck	GCA_007743825.1	Salmonella enterica	268991	ftp://ftp.ncbi.nlm.nih.gov/genomes/all/GCA/007/743/825/GCA_007743825.1_PDT000042022.4
GCA_007744415.1_PDT000045558.4	SAMN02847429	China	None	2012	2010-2014	Enteritidis	orange spice		environment	GCA_007744415.1	Salmonella enterica	386695	ftp://ftp.ncbi.nlm.nih.gov/genomes/all/GCA/007/744/415/GCA_007744415.1_PDT000045558.4
GCA_007749035.1_PDT000050280.2	SAMN02698151	China	None	2010	2010-2014	Undetermined	soy protein		environment	GCA_007749035.1	Salmonella enterica	359084	ftp://ftp.ncbi.nlm.nih.gov/genomes/all/GCA/007/749/035/GCA_007749035.1_PDT000050280.2
GCA_007749215.1_PDT000049754.3	SAMN02846318	Taiwan	South-East	2009	2005-2009	Potsdam	frozen whole round grey mullet		aquatic animal	GCA_007749215.1	Salmonella enterica	426751	ftp://ftp.ncbi.nlm.nih.gov/genomes/all/GCA/007/749/215/GCA_007749215.1_PDT000049754.3
GCA_007749555.1_PDT000003333.3	SAMN02345125	Taiwan	South-East	2011	2010-2014	I 8:y:1,5	frozen striped bass		aquatic animal	GCA_007749555.1	Salmonella enterica	150309	ftp://ftp.ncbi.nlm.nih.gov/genomes/all/GCA/007/749/555/GCA_007749555.1_PDT000003333.3
GCA_007749895.1_PDT000035248.3	SAMN02847535	Taiwan	South-East	2012	2010-2014	Litchfield	frozen perch farm raised		aquatic animal	GCA_007749895.1	Salmonella enterica	363104	ftp://ftp.ncbi.nlm.nih.gov/genomes/all/GCA/007/749/895/GCA_007749895.1_PDT000035248.3
GCA_007750405.1_PDT000062232.3	SAMN02844511	China	None	2007	2005-2009	Enteritidis	frozen rabbit		rabbit	GCA_007750405.1	Salmonella enterica	694769	ftp://ftp.ncbi.nlm.nih.gov/genomes/all/GCA/007/750/405/GCA_007750405.1_PDT000062232.3
GCA_007750515.1_PDT000062643.2	SAMN02844468	China	None	2007	2005-2009	Muenster	pumpkin seed		environment	GCA_007750515.1	Salmonella enterica	349279	ftp://ftp.ncbi.nlm.nih.gov/genomes/all/GCA/007/750/515/GCA_007750515.1_PDT000062643.2
GCA_007751175.1_PDT000060711.3	SAMN02845636	China	None	2005	2005-2009	Kottbus	pepper powder		environment	GCA_007751175.1	Salmonella enterica	172002	ftp://ftp.ncbi.nlm.nih.gov/genomes/all/GCA/007/751/175/GCA_007751175.1_PDT000060711.3
GCA_007752385.1_PDT000069817.3	SAMN02845612	China	None	2005	2005-2009	Potsdam	dried soup		environment	GCA_007752385.1	Salmonella enterica	203409	ftp://ftp.ncbi.nlm.nih.gov/genomes/all/GCA/007/752/385/GCA_007752385.1_PDT000069817.3
GCA_007752415.1_PDT000069198.3	SAMN02845613	China	None	2005	2005-2009	Potsdam	dried soup		environment	GCA_007752415.1	Salmonella enterica	290324	ftp://ftp.ncbi.nlm.nih.gov/genomes/all/GCA/007/752/415/GCA_007752415.1_PDT000069198.3
GCA_007754325.1_PDT000086590.3	SAMN02843729	Taiwan	South-East	2002	2000-2004	Brunei	frozen whole size tilapia		aquatic animal	GCA_007754325.1	Salmonella enterica	187802	ftp://ftp.ncbi.nlm.nih.gov/genomes/all/GCA/007/754/325/GCA_007754325.1_PDT000086590.3
GCA_007754355.1_PDT000086652.3	SAMN02843732	Taiwan	South-East	2002	2000-2004	Cerro	fish dumpling		aquatic animal	GCA_007754355.1	Salmonella enterica	175793	ftp://ftp.ncbi.nlm.nih.gov/genomes/all/GCA/007/754/355/GCA_007754355.1_PDT000086652.3
GCA_007754735.1_PDT000069160.3	SAMN02844809	China	None	2010	2010-2014	O-47:z4,z23:-	scallop		environment	GCA_007754735.1	Salmonella enterica	177280	ftp://ftp.ncbi.nlm.nih.gov/genomes/all/GCA/007/754/735/GCA_007754735.1_PDT000069160.3
GCA_007755215.1_PDT000094823.4	SAMN02845199	China	None	2002	2000-2004	Typhimurium	frozen salted duck egg yolk		duck	GCA_007755215.1	Salmonella enterica	225331	ftp://ftp.ncbi.nlm.nih.gov/genomes/all/GCA/007/755/215/GCA_007755215.1_PDT000094823.4
GCA_007755515.1_PDT000093257.2	SAMN02843896	Taiwan	South-East	2003	2000-2004	Albany	whole round milkfish		aquatic animal	GCA_007755515.1	Salmonella enterica	519242	ftp://ftp.ncbi.nlm.nih.gov/genomes/all/GCA/007/755/515/GCA_007755515.1_PDT000093257.2
GCA_007755895.1_PDT000094824.4	SAMN02845200	Taiwan	South-East	2002	2000-2004	Schwarzengrund	frozen tilapia		aquatic animal	GCA_007755895.1	Salmonella enterica	424875	ftp://ftp.ncbi.nlm.nih.gov/genomes/all/GCA/007/755/895/GCA_007755895.1_PDT000094824.4
GCA_007756835.1_PDT000098580.3	SAMN02845196	China	None	2002	2000-2004	Typhimurium	frozen salted duck egg yolk		duck	GCA_007756835.1	Salmonella enterica	277762	ftp://ftp.ncbi.nlm.nih.gov/genomes/all/GCA/007/756/835/GCA_007756835.1_PDT000098580.3
GCA_007759935.1_PDT000104830.2	SAMN02843640	China	None	2002	2000-2004	Potsdam	frozen tilapia		aquatic animal	GCA_007759935.1	Salmonella enterica	426807	ftp://ftp.ncbi.nlm.nih.gov/genomes/all/GCA/007/759/935/GCA_007759935.1_PDT000104830.2
GCA_007764195.1_PDT000206525.3	SAMN02846338	China	None	2013	2010-2014	Tennessee	dehydrated green leek		Environment	GCA_007764195.1	Salmonella enterica	281117	ftp://ftp.ncbi.nlm.nih.gov/genomes/all/GCA/007/764/195/GCA_007764195.1_PDT000206525.3
GCA_007764555.1_PDT000210963.3	SAMN07146502	China	None	not collected	not collected	Enteritidis	chicken	missing	chicken	GCA_007764555.1	Salmonella enterica	489519	ftp://ftp.ncbi.nlm.nih.gov/genomes/all/GCA/007/764/555/GCA_007764555.1_PDT000210963.3
GCA_007765575.1_PDT000243658.3	SAMN02844128	China	None	2004	2000-2004	Agona	air dried spinach		Environment	GCA_007765575.1	Salmonella enterica	308789	ftp://ftp.ncbi.nlm.nih.gov/genomes/all/GCA/007/765/575/GCA_007765575.1_PDT000243658.3
GCA_007765795.1_PDT000257203.3	SAMN02847197	China	None	2011	2010-2014	Enteritidis	individually quick frozen whole rabbit		aquatic animal	GCA_007765795.1	Salmonella enterica	62112	ftp://ftp.ncbi.nlm.nih.gov/genomes/all/GCA/007/765/795/GCA_007765795.1_PDT000257203.3
GCA_007771105.1_PDT000333057.1	SAMN02847715	China	None	2014	2010-2014	Bovismorbificans	tilapia		aquatic animal	GCA_007771105.1	Salmonella enterica	272361	ftp://ftp.ncbi.nlm.nih.gov/genomes/all/GCA/007/771/105/GCA_007771105.1_PDT000333057.1
GCA_007772825.1_PDT000002736.4	SAMN02345236	China	None	2011	2010-2014	IIIa 9,12:-:1,5	frozen yellowfin sole fillet		aquatic animal	GCA_007772825.1	Salmonella enterica	313918	ftp://ftp.ncbi.nlm.nih.gov/genomes/all/GCA/007/772/825/GCA_007772825.1_PDT000002736.4
GCA_007778625.1_PDT000386964.1	SAMN02844161	China	None	2005	2005-2009	Weltevreden	frozen red drum fish		aquatic animal	GCA_007778625.1	Salmonella enterica	159533	ftp://ftp.ncbi.nlm.nih.gov/genomes/all/GCA/007/778/625/GCA_007778625.1_PDT000386964.1
GCA_007779835.1_PDT000412150.1	SAMN02845396	China	None	2004	2000-2004	Hvittingfoss	dog chew		dog	GCA_007779835.1	Salmonella enterica	56213	ftp://ftp.ncbi.nlm.nih.gov/genomes/all/GCA/007/779/835/GCA_007779835.1_PDT000412150.1
GCA_007818965.1_PDT000077381.4	SAMN02844029	China	None	2004	2000-2004	Senftenberg	seafood mixture		aquatic animal	GCA_007818965.1	Salmonella enterica	281593	ftp://ftp.ncbi.nlm.nih.gov/genomes/all/GCA/007/818/965/GCA_007818965.1_PDT000077381.4
GCA_007819065.1_PDT000191366.3	SAMN02844352	Taiwan	South-East	2006	2005-2009	Virchow	tilapia		aquatic animal	GCA_007819065.1	Salmonella enterica	28103	ftp://ftp.ncbi.nlm.nih.gov/genomes/all/GCA/007/819/065/GCA_007819065.1_PDT000191366.3
GCA_007819285.1_PDT000224504.3	SAMN02843840	Hongkong	South-East	2003	2000-2004	Senftenberg	dried mussel		environment	GCA_007819285.1	Salmonella enterica	439041	ftp://ftp.ncbi.nlm.nih.gov/genomes/all/GCA/007/819/285/GCA_007819285.1_PDT000224504.3
GCA_007820175.1_PDT000131953.3	SAMN02845021	China	None	2001	2000-2004	Chicago	white pepper powder		environment	GCA_007820175.1	Salmonella enterica	391060	ftp://ftp.ncbi.nlm.nih.gov/genomes/all/GCA/007/820/175/GCA_007820175.1_PDT000131953.3
GCA_007834275.1_PDT000043938.2	SAMN02698350	China	None	2013	2010-2014		black sesame seed		Environment	GCA_007834275.1	Salmonella enterica	98357	ftp://ftp.ncbi.nlm.nih.gov/genomes/all/GCA/007/834/275/GCA_007834275.1_PDT000043938.2
GCA_007866105.1_PDT000047158.4	SAMN02844735	China	None	2009	2005-2009	Enteritidis	frozen wild caught scad fish		aquatic animal	GCA_007866105.1	Salmonella enterica	94890	ftp://ftp.ncbi.nlm.nih.gov/genomes/all/GCA/007/866/105/GCA_007866105.1_PDT000047158.4
GCA_007907385.1_PDT000107408.2	SAMN02845730	Taiwan	South-East	2005	2005-2009	Potsdam	rawhide dog treat		environment	GCA_007907385.1	Salmonella enterica	734530	ftp://ftp.ncbi.nlm.nih.gov/genomes/all/GCA/007/907/385/GCA_007907385.1_PDT000107408.2
GCA_008001685.1_PDT000049133.2	SAMN02844886	Taiwan	South-East	2010	2010-2014	Enteritidis	frozen farm raised golden pompano whole round		aquatic animal	GCA_008001685.1	Salmonella enterica	489409	ftp://ftp.ncbi.nlm.nih.gov/genomes/all/GCA/008/001/685/GCA_008001685.1_PDT000049133.2
GCA_008001765.1_PDT000049130.2	SAMN02847198	Taiwan	South-East	2011	2010-2014	Virchow	frozen whole tilapia		aquatic animal	GCA_008001765.1	Salmonella enterica	362952	ftp://ftp.ncbi.nlm.nih.gov/genomes/all/GCA/008/001/765/GCA_008001765.1_PDT000049130.2
GCA_008001965.1_PDT000041353.3	SAMN02344852	China	None	2010	2010-2014	Enteritidis	frozen rabbit		rabbit	GCA_008001965.1	Salmonella enterica	146401	ftp://ftp.ncbi.nlm.nih.gov/genomes/all/GCA/008/001/965/GCA_008001965.1_PDT000041353.3
GCA_008002125.1_PDT000049036.2	SAMN02847263	China	None	2011	2010-2014	Senftenberg	frozen fish cut hair tail		aquatic animal	GCA_008002125.1	Salmonella enterica	419415	ftp://ftp.ncbi.nlm.nih.gov/genomes/all/GCA/008/002/125/GCA_008002125.1_PDT000049036.2
GCA_008003705.1_PDT000001507.2	SAMN02345321	China	None	2011	2010-2014	Enteritidis	sichuan pepper		environment	GCA_008003705.1	Salmonella enterica	261516	ftp://ftp.ncbi.nlm.nih.gov/genomes/all/GCA/008/003/705/GCA_008003705.1_PDT000001507.2
GCA_008004925.1_PDT000048749.2	SAMN02844282	China	None	2005	2005-2009	Enteritidis	pet food chew dried chicken		environment	GCA_008004925.1	Salmonella enterica	142833	ftp://ftp.ncbi.nlm.nih.gov/genomes/all/GCA/008/004/925/GCA_008004925.1_PDT000048749.2
GCA_008004965.1_PDT000048752.2	SAMN02844277	China	None	2005	2005-2009	Tennessee	frozen dace fish		aquatic animal	GCA_008004965.1	Salmonella enterica	84245	ftp://ftp.ncbi.nlm.nih.gov/genomes/all/GCA/008/004/965/GCA_008004965.1_PDT000048752.2
GCA_008005385.1_PDT000049029.2	SAMN02847265	China	None	2011	2010-2014	Senftenberg	frozen fish cut hair tail		aquatic animal	GCA_008005385.1	Salmonella enterica	276993	ftp://ftp.ncbi.nlm.nih.gov/genomes/all/GCA/008/005/385/GCA_008005385.1_PDT000049029.2
GCA_008008925.1_PDT000026444.2	SAMN02678837	Taiwan	South-East	2013	2010-2014	Litchfield	frozen barramundi fillet fish		aquatic animal	GCA_008008925.1	Salmonella enterica	311379	ftp://ftp.ncbi.nlm.nih.gov/genomes/all/GCA/008/008/925/GCA_008008925.1_PDT000026444.2
GCA_008023485.1_PDT000042004.3	SAMN02846949	China	None	2010	2010-2014	Typhimurium	frozen crooked duck egg yolk		duck	GCA_008023485.1	Salmonella enterica	268727	ftp://ftp.ncbi.nlm.nih.gov/genomes/all/GCA/008/023/485/GCA_008023485.1_PDT000042004.3
GCA_008023615.1_PDT000042005.3	SAMN02846950	China	None	2010	2010-2014	Typhimurium	frozen crooked duck egg yolk		duck	GCA_008023615.1	Salmonella enterica	222976	ftp://ftp.ncbi.nlm.nih.gov/genomes/all/GCA/008/023/615/GCA_008023615.1_PDT000042005.3
GCA_008023815.1_PDT000043923.3	SAMN02844123	China	None	2004	2000-2004	Enteritidis	imitation crab meat		aquatic animal	GCA_008023815.1	Salmonella enterica	263005	ftp://ftp.ncbi.nlm.nih.gov/genomes/all/GCA/008/023/815/GCA_008023815.1_PDT000043923.3
GCA_008023895.1_PDT000043951.3	SAMN02844186	Taiwan	South-East	2005	2005-2009	Senftenberg	white pepper		environment	GCA_008023895.1	Salmonella enterica	283037	ftp://ftp.ncbi.nlm.nih.gov/genomes/all/GCA/008/023/895/GCA_008023895.1_PDT000043951.3
GCA_008029315.1_PDT000040617.3	SAMN03083803	China	None	2014	2010-2014	Agona	pumpkin cube		environment	GCA_008029315.1	Salmonella enterica	286475	ftp://ftp.ncbi.nlm.nih.gov/genomes/all/GCA/008/029/315/GCA_008029315.1_PDT000040617.3
GCA_008030835.1_PDT000041454.3	SAMN02843512	China	None	2001	2000-2004	Enteritidis	frozen shrimp		aquatic animal	GCA_008030835.1	Salmonella enterica	489596	ftp://ftp.ncbi.nlm.nih.gov/genomes/all/GCA/008/030/835/GCA_008030835.1_PDT000041454.3
GCA_008046915.1_PDT000036493.3	SAMN02843694	Taiwan	South-East	2002	2000-2004	Senftenberg	frozen kingfish		aquatic animal	GCA_008046915.1	Salmonella enterica	88943	ftp://ftp.ncbi.nlm.nih.gov/genomes/all/GCA/008/046/915/GCA_008046915.1_PDT000036493.3
GCA_008068295.1_PDT000039481.3	SAMN02678657	Taiwan	South-East	2013	2010-2014	Typhimurium	thai chili pepper		environment	GCA_008068295.1	Salmonella enterica	148380	ftp://ftp.ncbi.nlm.nih.gov/genomes/all/GCA/008/068/295/GCA_008068295.1_PDT000039481.3
GCA_008068435.1_PDT000039685.3	SAMN02847679	Taiwan	South-East	2013	2010-2014	Senftenberg	frozen raw escolar steak fish		aquatic animal	GCA_008068435.1	Salmonella enterica	338488	ftp://ftp.ncbi.nlm.nih.gov/genomes/all/GCA/008/068/435/GCA_008068435.1_PDT000039685.3
GCA_008113525.1_PDT000062144.2	SAMN02844553	China	None	2007	2005-2009	Virchow	frozen frog leg		frog	GCA_008113525.1	Salmonella enterica	191092	ftp://ftp.ncbi.nlm.nih.gov/genomes/all/GCA/008/113/525/GCA_008113525.1_PDT000062144.2
GCA_008113885.1_PDT000064906.2	SAMN02844004	China	None	2004	2000-2004	Newport	tilapia		aquatic animal	GCA_008113885.1	Salmonella enterica	244386	ftp://ftp.ncbi.nlm.nih.gov/genomes/all/GCA/008/113/885/GCA_008113885.1_PDT000064906.2
GCA_008115585.1_PDT000066970.2	SAMN02845860	China	None	2006	2005-2009	Infantis	crawfish		aquatic animal	GCA_008115585.1	Salmonella enterica	263453	ftp://ftp.ncbi.nlm.nih.gov/genomes/all/GCA/008/115/585/GCA_008115585.1_PDT000066970.2
GCA_008116765.1_PDT000069188.2	SAMN02918519	China	None	2008	2005-2009	Enteritidis	pet treat chicken breast strip		environment	GCA_008116765.1	Salmonella enterica	136239	ftp://ftp.ncbi.nlm.nih.gov/genomes/all/GCA/008/116/765/GCA_008116765.1_PDT000069188.2
GCA_008117425.1_PDT000069159.3	SAMN02844798	Hongkong	South-East	2010	2010-2014	Virchow	dried gecko		Environment	GCA_008117425.1	Salmonella enterica	188345	ftp://ftp.ncbi.nlm.nih.gov/genomes/all/GCA/008/117/425/GCA_008117425.1_PDT000069159.3
GCA_008117645.1_PDT000069170.3	SAMN02844783	China	None	2009	2005-2009	Enteritidis	frozen rabbit		rabbit	GCA_008117645.1	Salmonella enterica	406658	ftp://ftp.ncbi.nlm.nih.gov/genomes/all/GCA/008/117/645/GCA_008117645.1_PDT000069170.3
GCA_008258765.1_PDT000576017.1	SAMN12659806	China	None	2019	2015-2019		black sesame seed		Environment	GCA_008258765.1	Salmonella enterica	164453	ftp://ftp.ncbi.nlm.nih.gov/genomes/all/GCA/008/258/765/GCA_008258765.1_PDT000576017.1
GCA_008259305.1_PDT000576053.1	SAMN12659979	China	None	2019	2015-2019		black sesame seed		Environment	GCA_008259305.1	Salmonella enterica	88643	ftp://ftp.ncbi.nlm.nih.gov/genomes/all/GCA/008/259/305/GCA_008259305.1_PDT000576053.1
GCA_008330205.1_ASM833020v1	SAMN12287751	Fujian	East	2017	2015-2019	Indiana	anal swab		human	GCF_008330205.1	Salmonella enterica	4941329	ftp://ftp.ncbi.nlm.nih.gov/genomes/all/GCA/008/330/205/GCA_008330205.1_ASM833020v1
GCA_008386295.1_ASM838629v1	SAMN12715008	China	None	2018	2015-2019		milk	yak	yak	GCF_008386295.1	Salmonella enterica	4835467	ftp://ftp.ncbi.nlm.nih.gov/genomes/all/GCA/008/386/295/GCA_008386295.1_ASM838629v1
GCA_008610665.1_PDT000068664.2	SAMN02844769	China	None	2009	2005-2009	Senftenberg	frozen sole fillet		aquatic animal	GCA_008610665.1	Salmonella enterica	107172	ftp://ftp.ncbi.nlm.nih.gov/genomes/all/GCA/008/610/665/GCA_008610665.1_PDT000068664.2
GCA_008616195.1_PDT000081665.2	SAMN02845401	Taiwan	South-East	2004	2000-2004	Schwarzengrund	frozen kingfish steak		aquatic animal	GCA_008616195.1	Salmonella enterica	259395	ftp://ftp.ncbi.nlm.nih.gov/genomes/all/GCA/008/616/195/GCA_008616195.1_PDT000081665.2
GCA_008617595.1_PDT000085398.2	SAMN02844579	China	None	2008	2005-2009	Tennessee	blue mackerel fish		aquatic animal	GCA_008617595.1	Salmonella enterica	97036	ftp://ftp.ncbi.nlm.nih.gov/genomes/all/GCA/008/617/595/GCA_008617595.1_PDT000085398.2
GCA_008618115.1_PDT000086635.2	SAMN02847696	China	None	2013	2010-2014	Enteritidis	tilapia		aquatic animal	GCA_008618115.1	Salmonella enterica	204818	ftp://ftp.ncbi.nlm.nih.gov/genomes/all/GCA/008/618/115/GCA_008618115.1_PDT000086635.2
GCA_008675675.1_PDT000096625.2	SAMN02844873	Taiwan	South-East	2010	2010-2014	Senftenberg	cuttlefish roll		Environment	GCA_008675675.1	Salmonella enterica	124377	ftp://ftp.ncbi.nlm.nih.gov/genomes/all/GCA/008/675/675/GCA_008675675.1_PDT000096625.2
GCA_008676295.1_PDT000098208.2	SAMN02845559	China	None	2004	2000-2004	Agona	dog chews		dog	GCA_008676295.1	Salmonella enterica	111225	ftp://ftp.ncbi.nlm.nih.gov/genomes/all/GCA/008/676/295/GCA_008676295.1_PDT000098208.2
GCA_008676315.1_PDT000098213.2	SAMN02844206	China	None	2005	2005-2009	Enteritidis	dog chews		dog	GCA_008676315.1	Salmonella enterica	406409	ftp://ftp.ncbi.nlm.nih.gov/genomes/all/GCA/008/676/315/GCA_008676315.1_PDT000098213.2
GCA_008676535.1_PDT000098579.2	SAMN02845197	China	None	2002	2000-2004	Typhimurium	frozen salted duck egg yolk		duck	GCA_008676535.1	Salmonella enterica	252211	ftp://ftp.ncbi.nlm.nih.gov/genomes/all/GCA/008/676/535/GCA_008676535.1_PDT000098579.2
GCA_008676635.1_PDT000098586.2	SAMN02845191	China	None	2002	2000-2004	Virchow	gecko		environment	GCA_008676635.1	Salmonella enterica	392864	ftp://ftp.ncbi.nlm.nih.gov/genomes/all/GCA/008/676/635/GCA_008676635.1_PDT000098586.2
GCA_008807355.1_ASM880735v1	SAMN12608379	Shandong	East	2019	2015-2019		aborted donkey	donkey	donkey	GCF_008807355.1	Salmonella enterica	4740022	ftp://ftp.ncbi.nlm.nih.gov/genomes/all/GCA/008/807/355/GCA_008807355.1_ASM880735v1
GCA_008808135.1_PDT000107412.2	SAMN02844358	China	None	2006	2005-2009	Derby	dog chew		dog	GCA_008808135.1	Salmonella enterica	735405	ftp://ftp.ncbi.nlm.nih.gov/genomes/all/GCA/008/808/135/GCA_008808135.1_PDT000107412.2
GCA_008808175.1_PDT000106245.2	SAMN02844233	China	None	2005	2005-2009	Enteritidis	chicken jerky dog treat		chicken	GCA_008808175.1	Salmonella enterica	276893	ftp://ftp.ncbi.nlm.nih.gov/genomes/all/GCA/008/808/175/GCA_008808175.1_PDT000106245.2
GCA_008809225.1_PDT000114748.2	SAMN02843449	China	None	2001	2000-2004	Virchow	frozen shrimp		aquatic animal	GCA_008809225.1	Salmonella enterica	387037	ftp://ftp.ncbi.nlm.nih.gov/genomes/all/GCA/008/809/225/GCA_008809225.1_PDT000114748.2
GCA_008809575.1_PDT000127699.2	SAMN02844645	China	None	2008	2005-2009	Rubislaw	peppercorn in grinder		environment	GCA_008809575.1	Salmonella enterica	378921	ftp://ftp.ncbi.nlm.nih.gov/genomes/all/GCA/008/809/575/GCA_008809575.1_PDT000127699.2
GCA_008875685.1_PDT000121713.2	SAMN04485927	China	None	2015	2015-2019	Tennessee	frozen golden pampano fish	missing	aquatic animal	GCA_008875685.1	Salmonella enterica	81096	ftp://ftp.ncbi.nlm.nih.gov/genomes/all/GCA/008/875/685/GCA_008875685.1_PDT000121713.2
GCA_008901745.1_PDT000127698.2	SAMN02844642	China	None	2008	2005-2009	Typhimurium	frozen cooked crawfish		aquatic animal	GCA_008901745.1	Salmonella enterica	225554	ftp://ftp.ncbi.nlm.nih.gov/genomes/all/GCA/008/901/745/GCA_008901745.1_PDT000127698.2
GCA_008908765.1_PDT000133147.2	SAMN02843496	Taiwan	South-East	2001	2000-2004	Senftenberg	frozen tilapia		aquatic animal	GCA_008908765.1	Salmonella enterica	199370	ftp://ftp.ncbi.nlm.nih.gov/genomes/all/GCA/008/908/765/GCA_008908765.1_PDT000133147.2
GCA_008912225.1_PDT000135880.2	SAMN02847358	China	None	2011	2010-2014	Enteritidis	frozen rabbit		rabbit	GCA_008912225.1	Salmonella enterica	375848	ftp://ftp.ncbi.nlm.nih.gov/genomes/all/GCA/008/912/225/GCA_008912225.1_PDT000135880.2
GCA_008913225.1_PDT000139815.2	SAMN02918548	China	None	2008	2005-2009	Enteritidis	pet treat chicken jerky		environment	GCA_008913225.1	Salmonella enterica	133241	ftp://ftp.ncbi.nlm.nih.gov/genomes/all/GCA/008/913/225/GCA_008913225.1_PDT000139815.2
GCA_008913985.1_PDT000137716.2	SAMN02843557	Taiwan	South-East	2001	2000-2004	Typhimurium	salted egg yolk		environment	GCA_008913985.1	Salmonella enterica	376530	ftp://ftp.ncbi.nlm.nih.gov/genomes/all/GCA/008/913/985/GCA_008913985.1_PDT000137716.2
GCA_008914045.1_PDT000137455.2	SAMN05359979	China	None	2016	2015-2019	Senftenberg	seafood mixture	missing	aquatic animal	GCA_008914045.1	Salmonella enterica	198513	ftp://ftp.ncbi.nlm.nih.gov/genomes/all/GCA/008/914/045/GCA_008914045.1_PDT000137455.2
GCA_008914065.1_PDT000137714.2	SAMN02845101	China	None	2001	2000-2004	Typhimurium	chicken jerky		chicken	GCA_008914065.1	Salmonella enterica	211242	ftp://ftp.ncbi.nlm.nih.gov/genomes/all/GCA/008/914/065/GCA_008914065.1_PDT000137714.2
GCA_008914085.1_PDT000137709.2	SAMN02845087	China	None	2001	2000-2004	Senftenberg	dried cooked mussel		Environment	GCA_008914085.1	Salmonella enterica	281666	ftp://ftp.ncbi.nlm.nih.gov/genomes/all/GCA/008/914/085/GCA_008914085.1_PDT000137709.2
GCA_008915985.2_PDT000146640.3	SAMN02846900	China	None	2010	2010-2014	Montevideo	coriander		Environment	GCA_008915985.2	Salmonella enterica	83208	ftp://ftp.ncbi.nlm.nih.gov/genomes/all/GCA/008/915/985/GCA_008915985.2_PDT000146640.3
GCA_008931245.1_ASM893124v1	SAMN10914547	Zhejiang	East	2017	2015-2019		stool	Homo sapiens	human	GCF_008931245.1	Salmonella enterica	4979135	ftp://ftp.ncbi.nlm.nih.gov/genomes/all/GCA/008/931/245/GCA_008931245.1_ASM893124v1
GCA_008997875.1_PDT000077108.3	SAMN02844008	China	None	2004	2000-2004	Senftenberg	seafood mixture		aquatic animal	GCA_008997875.1	Salmonella enterica	196559	ftp://ftp.ncbi.nlm.nih.gov/genomes/all/GCA/008/997/875/GCA_008997875.1_PDT000077108.3
GCA_008997885.1_PDT000077124.3	SAMN02844025	Taiwan	South-East	2004	2000-2004	Typhimurium	salted duck egg		duck	GCA_008997885.1	Salmonella enterica	225554	ftp://ftp.ncbi.nlm.nih.gov/genomes/all/GCA/008/997/885/GCA_008997885.1_PDT000077124.3
GCA_009221945.1_PDT000215855.2	SAMN02844112	China	None	2004	2000-2004	Agona	spinach powder		environment	GCA_009221945.1	Salmonella enterica	193357	ftp://ftp.ncbi.nlm.nih.gov/genomes/all/GCA/009/221/945/GCA_009221945.1_PDT000215855.2
GCA_009242745.1_PDT000210948.2	SAMN07146517	China	None	not collected	not collected	Enteritidis	chicken	missing	chicken	GCA_009242745.1	Salmonella enterica	489519	ftp://ftp.ncbi.nlm.nih.gov/genomes/all/GCA/009/242/745/GCA_009242745.1_PDT000210948.2
GCA_009255525.1_PDT000496814.2	SAMN11546978	Taiwan	South-East	2018	2015-2019	Goldcoast	stool	Homo sapiens	human	GCA_009255525.1	Salmonella enterica	756409	ftp://ftp.ncbi.nlm.nih.gov/genomes/all/GCA/009/255/525/GCA_009255525.1_PDT000496814.2
GCA_009255725.1_PDT000496804.2	SAMN11546987	Taiwan	South-East	2018	2015-2019	Goldcoast	stool	Homo sapiens	human	GCA_009255725.1	Salmonella enterica	496309	ftp://ftp.ncbi.nlm.nih.gov/genomes/all/GCA/009/255/725/GCA_009255725.1_PDT000496804.2
GCA_009255785.1_PDT000496806.2	SAMN11546985	Taiwan	South-East	2018	2015-2019	Goldcoast	stool	Homo sapiens	human	GCA_009255785.1	Salmonella enterica	426420	ftp://ftp.ncbi.nlm.nih.gov/genomes/all/GCA/009/255/785/GCA_009255785.1_PDT000496806.2
GCA_009255825.1_PDT000496803.2	SAMN11546989	Taiwan	South-East	2018	2015-2019	Goldcoast	stool	Homo sapiens	human	GCA_009255825.1	Salmonella enterica	310386	ftp://ftp.ncbi.nlm.nih.gov/genomes/all/GCA/009/255/825/GCA_009255825.1_PDT000496803.2
GCA_009255855.1_PDT000496805.2	SAMN11546988	Taiwan	South-East	2018	2015-2019	Goldcoast	stool	Homo sapiens	human	GCA_009255855.1	Salmonella enterica	401082	ftp://ftp.ncbi.nlm.nih.gov/genomes/all/GCA/009/255/855/GCA_009255855.1_PDT000496805.2
GCA_009255885.1_PDT000496807.2	SAMN11546986	Taiwan	South-East	2018	2015-2019	Goldcoast	urine	Homo sapiens	human	GCA_009255885.1	Salmonella enterica	247451	ftp://ftp.ncbi.nlm.nih.gov/genomes/all/GCA/009/255/885/GCA_009255885.1_PDT000496807.2
GCA_009256205.1_PDT000496809.2	SAMN11546984	Taiwan	South-East	2018	2015-2019	Goldcoast	stool	Homo sapiens	human	GCA_009256205.1	Salmonella enterica	756409	ftp://ftp.ncbi.nlm.nih.gov/genomes/all/GCA/009/256/205/GCA_009256205.1_PDT000496809.2
GCA_009256645.1_PDT000509522.2	SAMN11877932	Taiwan	South-East	2018	2015-2019	Newport	stool	Homo sapiens	human	GCA_009256645.1	Salmonella enterica	223000	ftp://ftp.ncbi.nlm.nih.gov/genomes/all/GCA/009/256/645/GCA_009256645.1_PDT000509522.2
GCA_009256665.1_PDT000496815.2	SAMN11546977	Taiwan	South-East	2018	2015-2019	Goldcoast	not collected	Homo sapiens	human	GCA_009256665.1	Salmonella enterica	657171	ftp://ftp.ncbi.nlm.nih.gov/genomes/all/GCA/009/256/665/GCA_009256665.1_PDT000496815.2
GCA_009256685.1_PDT000496813.2	SAMN11546979	Taiwan	South-East	2018	2015-2019	Goldcoast	not collected	Homo sapiens	human	GCA_009256685.1	Salmonella enterica	367182	ftp://ftp.ncbi.nlm.nih.gov/genomes/all/GCA/009/256/685/GCA_009256685.1_PDT000496813.2
GCA_009256705.1_PDT000496818.2	SAMN11546974	Taiwan	South-East	2018	2015-2019	Goldcoast	stool	Homo sapiens	human	GCA_009256705.1	Salmonella enterica	657171	ftp://ftp.ncbi.nlm.nih.gov/genomes/all/GCA/009/256/705/GCA_009256705.1_PDT000496818.2
GCA_009256725.1_PDT000496822.2	SAMN11546968	Taiwan	South-East	2016	2015-2019	Goldcoast	not collected	Homo sapiens	human	GCA_009256725.1	Salmonella enterica	756238	ftp://ftp.ncbi.nlm.nih.gov/genomes/all/GCA/009/256/725/GCA_009256725.1_PDT000496822.2
GCA_009256745.1_PDT000496825.2	SAMN11546969	Taiwan	South-East	2016	2015-2019	Goldcoast	not collected	Homo sapiens	human	GCA_009256745.1	Salmonella enterica	657342	ftp://ftp.ncbi.nlm.nih.gov/genomes/all/GCA/009/256/745/GCA_009256745.1_PDT000496825.2
GCA_009256765.1_PDT000496828.2	SAMN11546966	Taiwan	South-East	2015	2015-2019	Goldcoast	not collected	Homo sapiens	human	GCA_009256765.1	Salmonella enterica	756238	ftp://ftp.ncbi.nlm.nih.gov/genomes/all/GCA/009/256/765/GCA_009256765.1_PDT000496828.2
GCA_009256805.1_PDT000496808.2	SAMN11546983	Taiwan	South-East	2018	2015-2019	Goldcoast	urine	Homo sapiens	human	GCA_009256805.1	Salmonella enterica	657308	ftp://ftp.ncbi.nlm.nih.gov/genomes/all/GCA/009/256/805/GCA_009256805.1_PDT000496808.2
GCA_009256865.1_PDT000509525.2	SAMN11878070	Taiwan	South-East	2019	2015-2019	Goldcoast	Ground pork		pig	GCA_009256865.1	Salmonella enterica	226724	ftp://ftp.ncbi.nlm.nih.gov/genomes/all/GCA/009/256/865/GCA_009256865.1_PDT000509525.2
GCA_009256905.1_PDT000496826.2	SAMN11546964	Taiwan	South-East	2014	2010-2014	Goldcoast	stool	Homo sapiens	human	GCA_009256905.1	Salmonella enterica	527617	ftp://ftp.ncbi.nlm.nih.gov/genomes/all/GCA/009/256/905/GCA_009256905.1_PDT000496826.2
GCA_009256925.1_PDT000496824.2	SAMN11546970	Taiwan	South-East	2017	2015-2019	Goldcoast	stool	Homo sapiens	human	GCA_009256925.1	Salmonella enterica	756409	ftp://ftp.ncbi.nlm.nih.gov/genomes/all/GCA/009/256/925/GCA_009256925.1_PDT000496824.2
GCA_009256935.1_PDT000496827.2	SAMN11546963	Taiwan	South-East	2014	2010-2014	Goldcoast	not collected	Homo sapiens	human	GCA_009256935.1	Salmonella enterica	756409	ftp://ftp.ncbi.nlm.nih.gov/genomes/all/GCA/009/256/935/GCA_009256935.1_PDT000496827.2
GCA_009256965.1_PDT000496816.2	SAMN11546976	Taiwan	South-East	2018	2015-2019	Goldcoast	stool	Homo sapiens	human	GCA_009256965.1	Salmonella enterica	251570	ftp://ftp.ncbi.nlm.nih.gov/genomes/all/GCA/009/256/965/GCA_009256965.1_PDT000496816.2
GCA_009256985.1_PDT000496820.2	SAMN11546972	Taiwan	South-East	2018	2015-2019	Goldcoast	stool	Homo sapiens	human	GCA_009256985.1	Salmonella enterica	228578	ftp://ftp.ncbi.nlm.nih.gov/genomes/all/GCA/009/256/985/GCA_009256985.1_PDT000496820.2
GCA_009257065.1_PDT000509524.2	SAMN11877931	Taiwan	South-East	2018	2015-2019	Newport	stool	Homo sapiens	human	GCA_009257065.1	Salmonella enterica	258812	ftp://ftp.ncbi.nlm.nih.gov/genomes/all/GCA/009/257/065/GCA_009257065.1_PDT000509524.2
GCA_009257085.1_PDT000509523.2	SAMN11877930	Taiwan	South-East	2018	2015-2019	Newport	stool	Homo sapiens	human	GCA_009257085.1	Salmonella enterica	346025	ftp://ftp.ncbi.nlm.nih.gov/genomes/all/GCA/009/257/085/GCA_009257085.1_PDT000509523.2
GCA_009257105.1_PDT000496829.2	SAMN11546965	Taiwan	South-East	2015	2015-2019	Goldcoast	stool	Homo sapiens	human	GCA_009257105.1	Salmonella enterica	657342	ftp://ftp.ncbi.nlm.nih.gov/genomes/all/GCA/009/257/105/GCA_009257105.1_PDT000496829.2
GCA_009257185.1_PDT000496819.2	SAMN11546973	Taiwan	South-East	2018	2015-2019	Goldcoast	not collected	Homo sapiens	human	GCA_009257185.1	Salmonella enterica	657332	ftp://ftp.ncbi.nlm.nih.gov/genomes/all/GCA/009/257/185/GCA_009257185.1_PDT000496819.2
GCA_009257245.1_PDT000496821.2	SAMN11546971	Taiwan	South-East	2018	2015-2019	Goldcoast	stool	Homo sapiens	human	GCA_009257245.1	Salmonella enterica	416755	ftp://ftp.ncbi.nlm.nih.gov/genomes/all/GCA/009/257/245/GCA_009257245.1_PDT000496821.2
GCA_009257265.1_PDT000496817.2	SAMN11546975	Taiwan	South-East	2018	2015-2019	Goldcoast	stool	Homo sapiens	human	GCA_009257265.1	Salmonella enterica	657224	ftp://ftp.ncbi.nlm.nih.gov/genomes/all/GCA/009/257/265/GCA_009257265.1_PDT000496817.2
GCA_009257305.1_PDT000496823.2	SAMN11546967	Taiwan	South-East	2016	2015-2019	Goldcoast	stool	Homo sapiens	human	GCA_009257305.1	Salmonella enterica	444080	ftp://ftp.ncbi.nlm.nih.gov/genomes/all/GCA/009/257/305/GCA_009257305.1_PDT000496823.2
GCA_009257325.1_PDT000496811.2	SAMN11546981	Taiwan	South-East	2018	2015-2019	Goldcoast	stool	Homo sapiens	human	GCA_009257325.1	Salmonella enterica	324734	ftp://ftp.ncbi.nlm.nih.gov/genomes/all/GCA/009/257/325/GCA_009257325.1_PDT000496811.2
GCA_009412485.1_PDT000619428.1	SAMN13150879	Taiwan	South-East	2019	2015-2019		striped bass		environment	GCA_009412485.1	Salmonella enterica	334791	ftp://ftp.ncbi.nlm.nih.gov/genomes/all/GCA/009/412/485/GCA_009412485.1_PDT000619428.1
GCA_009501075.1_PDT000238350.2	SAMN07560050	China	None	2017	2015-2019	Newport	frozen small octopus		aquatic animal	GCA_009501075.1	Salmonella enterica	482462	ftp://ftp.ncbi.nlm.nih.gov/genomes/all/GCA/009/501/075/GCA_009501075.1_PDT000238350.2
GCA_009507675.1_PDT000244011.2	SAMN02847317	Taiwan	South-East	2011	2010-2014	Enteritidis	snack bar		environment	GCA_009507675.1	Salmonella enterica	307653	ftp://ftp.ncbi.nlm.nih.gov/genomes/all/GCA/009/507/675/GCA_009507675.1_PDT000244011.2
GCA_009536015.1_PDT000216126.3	SAMN02844409	China	None	2006	2005-2009	Enteritidis	frozen rabbit		rabbit	GCA_009536015.1	Salmonella enterica	232069	ftp://ftp.ncbi.nlm.nih.gov/genomes/all/GCA/009/536/015/GCA_009536015.1_PDT000216126.3
GCA_009557505.1_PDT000247079.2	SAMN02844899	Taiwan	South-East	2011	2010-2014	Enteritidis	frozen squid		aquatic animal	GCA_009557505.1	Salmonella enterica	112998	ftp://ftp.ncbi.nlm.nih.gov/genomes/all/GCA/009/557/505/GCA_009557505.1_PDT000247079.2
GCA_009569825.1_PDT000260196.2	SAMN02844357	China	None	2006	2005-2009	Montevideo	spinach powder		environment	GCA_009569825.1	Salmonella enterica	243654	ftp://ftp.ncbi.nlm.nih.gov/genomes/all/GCA/009/569/825/GCA_009569825.1_PDT000260196.2
GCA_009571605.1_PDT000261985.2	SAMN02844535	China	None	2007	2005-2009	Agona	pork dog chews		pig	GCA_009571605.1	Salmonella enterica	271151	ftp://ftp.ncbi.nlm.nih.gov/genomes/all/GCA/009/571/605/GCA_009571605.1_PDT000261985.2
GCA_009584115.1_PDT000268681.2	SAMN02847195	China	None	2011	2010-2014	Enteritidis	individually quick frozen whole rabbit		aquatic animal	GCA_009584115.1	Salmonella enterica	51539	ftp://ftp.ncbi.nlm.nih.gov/genomes/all/GCA/009/584/115/GCA_009584115.1_PDT000268681.2
GCA_009592145.1_PDT000273328.2	SAMN02847192	China	None	2011	2010-2014	Derby	individually quick frozen whole rabbit		aquatic animal	GCA_009592145.1	Salmonella enterica	113509	ftp://ftp.ncbi.nlm.nih.gov/genomes/all/GCA/009/592/145/GCA_009592145.1_PDT000273328.2
GCA_009648195.1_ASM964819v1	SAMN13064482	Guangdong	South	2018	2015-2019		blood	Canis lupus familiaris	Environment	GCF_009648195.1	Salmonella enterica	165548	ftp://ftp.ncbi.nlm.nih.gov/genomes/all/GCA/009/648/195/GCA_009648195.1_ASM964819v1
GCA_009728875.2_ASM972887v2	SAMN10319560	Beijing	North	2011	2010-2014				not collected	GCF_009728875.2	Salmonella enterica	4784845	ftp://ftp.ncbi.nlm.nih.gov/genomes/all/GCA/009/728/875/GCA_009728875.2_ASM972887v2
GCA_009728895.2_ASM972889v2	SAMN10319563	Jilin	North-East	2011	2010-2014				not collected	GCF_009728895.2	Salmonella enterica	4760689	ftp://ftp.ncbi.nlm.nih.gov/genomes/all/GCA/009/728/895/GCA_009728895.2_ASM972889v2
GCA_009806735.1_ASM980673v1	SAMN13509270	Sichuan	South-West	2019	2015-2019		feces from Chicken intestine	chicken	chicken	GCF_009806735.1	Salmonella enterica	5013113	ftp://ftp.ncbi.nlm.nih.gov/genomes/all/GCA/009/806/735/GCA_009806735.1_ASM980673v1
GCA_009874715.1_ASM987471v1	SAMN13193771	Jiangsu	East	2019	2015-2019			donkey	donkey	GCF_009874715.1	Salmonella sp. XN2	403953	ftp://ftp.ncbi.nlm.nih.gov/genomes/all/GCA/009/874/715/GCA_009874715.1_ASM987471v1
GCA_009902445.1_ASM990244v1	SAMN11665854	Zhejiang	East	2014	2010-2014		missing	Homo sapiens	human	GCF_009902445.1	Salmonella sp. zj-h17	256795	ftp://ftp.ncbi.nlm.nih.gov/genomes/all/GCA/009/902/445/GCA_009902445.1_ASM990244v1
GCA_009902465.1_ASM990246v1	SAMN11665853	Zhejiang	East	2016	2015-2019		missing	Homo sapiens	human	GCF_009902465.1	Salmonella sp. zj-h16	328188	ftp://ftp.ncbi.nlm.nih.gov/genomes/all/GCA/009/902/465/GCA_009902465.1_ASM990246v1
GCA_009902475.1_ASM990247v1	SAMN11665851	Zhejiang	East	2015	2015-2019		food		not collected	GCF_009902475.1	Salmonella sp. zj-f94	216640	ftp://ftp.ncbi.nlm.nih.gov/genomes/all/GCA/009/902/475/GCA_009902475.1_ASM990247v1
GCA_009902505.1_ASM990250v1	SAMN11665852	Zhejiang	East	2017	2015-2019		food		not collected	GCF_009902505.1	Salmonella sp. zj-f95	317595	ftp://ftp.ncbi.nlm.nih.gov/genomes/all/GCA/009/902/505/GCA_009902505.1_ASM990250v1
GCA_009902525.1_ASM990252v1	SAMN11665849	Zhejiang	East	2015	2015-2019		food		not collected	GCF_009902525.1	Salmonella sp. zj-f82	275133	ftp://ftp.ncbi.nlm.nih.gov/genomes/all/GCA/009/902/525/GCA_009902525.1_ASM990252v1
GCA_009902535.1_ASM990253v1	SAMN11665850	Zhejiang	East	2016	2015-2019		food		not collected	GCF_009902535.1	Salmonella sp. zj-f87	326955	ftp://ftp.ncbi.nlm.nih.gov/genomes/all/GCA/009/902/535/GCA_009902535.1_ASM990253v1
GCA_009902565.1_ASM990256v1	SAMN11665847	Zhejiang	East	2017	2015-2019		food		not collected	GCF_009902565.1	Salmonella sp. zj-f78	343714	ftp://ftp.ncbi.nlm.nih.gov/genomes/all/GCA/009/902/565/GCA_009902565.1_ASM990256v1
GCA_009902575.1_ASM990257v1	SAMN11665848	Zhejiang	East	2017	2015-2019		food		not collected	GCF_009902575.1	Salmonella sp. zj-f79	343644	ftp://ftp.ncbi.nlm.nih.gov/genomes/all/GCA/009/902/575/GCA_009902575.1_ASM990257v1
GCA_009902605.1_ASM990260v1	SAMN11665846	Zhejiang	East	2016	2015-2019		food		not collected	GCF_009902605.1	Salmonella sp. zj-f77	269012	ftp://ftp.ncbi.nlm.nih.gov/genomes/all/GCA/009/902/605/GCA_009902605.1_ASM990260v1
GCA_009902625.1_ASM990262v1	SAMN11665844	Zhejiang	East	2015	2015-2019		food		not collected	GCF_009902625.1	Salmonella sp. zj-f72	328267	ftp://ftp.ncbi.nlm.nih.gov/genomes/all/GCA/009/902/625/GCA_009902625.1_ASM990262v1
GCA_009902635.1_ASM990263v1	SAMN11665845	Zhejiang	East	2016	2015-2019		food		not collected	GCF_009902635.1	Salmonella sp. zj-f75	222355	ftp://ftp.ncbi.nlm.nih.gov/genomes/all/GCA/009/902/635/GCA_009902635.1_ASM990263v1
GCA_009902665.1_ASM990266v1	SAMN11665841	Zhejiang	East	2015	2015-2019		food		not collected	GCF_009902665.1	Salmonella sp. zj-f50	405221	ftp://ftp.ncbi.nlm.nih.gov/genomes/all/GCA/009/902/665/GCA_009902665.1_ASM990266v1
GCA_009902675.1_ASM990267v1	SAMN11665843	Zhejiang	East	2016	2015-2019		food		not collected	GCF_009902675.1	Salmonella sp. zj-f60	406007	ftp://ftp.ncbi.nlm.nih.gov/genomes/all/GCA/009/902/675/GCA_009902675.1_ASM990267v1
GCA_009902695.1_ASM990269v1	SAMN11665842	Zhejiang	East	2015	2015-2019		food		not collected	GCF_009902695.1	Salmonella sp. zj-f54	397799	ftp://ftp.ncbi.nlm.nih.gov/genomes/all/GCA/009/902/695/GCA_009902695.1_ASM990269v1
GCA_009902725.1_ASM990272v1	SAMN11665840	Zhejiang	East	2017	2015-2019		food		not collected	GCF_009902725.1	Salmonella sp. zj-f100	343644	ftp://ftp.ncbi.nlm.nih.gov/genomes/all/GCA/009/902/725/GCA_009902725.1_ASM990272v1
GCA_009902735.1_ASM990273v1	SAMN11665839	Sichuan	South-West	2016	2015-2019		missing	Homo sapiens	human	GCF_009902735.1	Salmonella sp. sc-h43	567026	ftp://ftp.ncbi.nlm.nih.gov/genomes/all/GCA/009/902/735/GCA_009902735.1_ASM990273v1
GCA_009902765.1_ASM990276v1	SAMN11665838	Sichuan	South-West	2015	2015-2019		missing	Homo sapiens	human	GCF_009902765.1	Salmonella sp. sc-h42	534090	ftp://ftp.ncbi.nlm.nih.gov/genomes/all/GCA/009/902/765/GCA_009902765.1_ASM990276v1
GCA_009902785.1_ASM990278v1	SAMN11665836	Hunan	Central	2015	2015-2019		missing	Homo sapiens	human	GCF_009902785.1	Salmonella sp. hn-h2	566866	ftp://ftp.ncbi.nlm.nih.gov/genomes/all/GCA/009/902/785/GCA_009902785.1_ASM990278v1
GCA_009902795.1_ASM990279v1	SAMN11665837	Hunan	Central	2017	2015-2019		missing	Homo sapiens	human	GCF_009902795.1	Salmonella sp. hn-h4	566914	ftp://ftp.ncbi.nlm.nih.gov/genomes/all/GCA/009/902/795/GCA_009902795.1_ASM990279v1
GCA_009902805.1_ASM990280v1	SAMN11665834	Guangxi	South	2015	2015-2019		missing	Homo sapiens	human	GCF_009902805.1	Salmonella sp. gx-h1	567007	ftp://ftp.ncbi.nlm.nih.gov/genomes/all/GCA/009/902/805/GCA_009902805.1_ASM990280v1
GCA_009902845.1_ASM990284v1	SAMN11665835	Hunan	Central	2016	2015-2019		food		not collected	GCF_009902845.1	Salmonella sp. hn-f5	612614	ftp://ftp.ncbi.nlm.nih.gov/genomes/all/GCA/009/902/845/GCA_009902845.1_ASM990284v1
GCA_009902865.1_ASM990286v1	SAMN11665833	Guangxi	South	2017	2015-2019		food		not collected	GCF_009902865.1	Salmonella sp. gx-f9	405220	ftp://ftp.ncbi.nlm.nih.gov/genomes/all/GCA/009/902/865/GCA_009902865.1_ASM990286v1
GCA_009902895.1_ASM990289v1	SAMN11665831	Guangxi	South	2017	2015-2019		food		not collected	GCF_009902895.1	Salmonella sp. gx-f7	511397	ftp://ftp.ncbi.nlm.nih.gov/genomes/all/GCA/009/902/895/GCA_009902895.1_ASM990289v1
GCA_009902925.1_ASM990292v1	SAMN11665832	Guangxi	South	2017	2015-2019		food		not collected	GCF_009902925.1	Salmonella sp. gx-f8	814963	ftp://ftp.ncbi.nlm.nih.gov/genomes/all/GCA/009/902/925/GCA_009902925.1_ASM990292v1
GCA_009902935.1_ASM990293v1	SAMN11665829	Guangxi	South	2017	2015-2019		food		not collected	GCF_009902935.1	Salmonella sp. gx-f4	505601	ftp://ftp.ncbi.nlm.nih.gov/genomes/all/GCA/009/902/935/GCA_009902935.1_ASM990293v1
GCA_009902955.1_ASM990295v1	SAMN11665828	Fujian	East	2016	2015-2019		missing	Homo sapiens	human	GCF_009902955.1	Salmonella sp. fj-h1	397799	ftp://ftp.ncbi.nlm.nih.gov/genomes/all/GCA/009/902/955/GCA_009902955.1_ASM990295v1
GCA_009930515.1_ASM993051v1	SAMN11565622	Guangdong	South	2017	2015-2019		feces	Homo sapiens	human	GCF_009930515.1	Salmonella enterica	316045	ftp://ftp.ncbi.nlm.nih.gov/genomes/all/GCA/009/930/515/GCA_009930515.1_ASM993051v1
GCA_009930525.1_ASM993052v1	SAMN11565621	Guangdong	South	2016	2015-2019		feces	Homo sapiens	human	GCF_009930525.1	Salmonella enterica	239394	ftp://ftp.ncbi.nlm.nih.gov/genomes/all/GCA/009/930/525/GCA_009930525.1_ASM993052v1
GCA_009930535.1_ASM993053v1	SAMN11565620	Guangdong	South	2016	2015-2019		feces	Homo sapiens	human	GCF_009930535.1	Salmonella enterica	316043	ftp://ftp.ncbi.nlm.nih.gov/genomes/all/GCA/009/930/535/GCA_009930535.1_ASM993053v1
GCA_009930575.1_ASM993057v1	SAMN11565619	Guangdong	South	2016	2015-2019		feces	Homo sapiens	human	GCF_009930575.1	Salmonella enterica	4981153	ftp://ftp.ncbi.nlm.nih.gov/genomes/all/GCA/009/930/575/GCA_009930575.1_ASM993057v1
GCA_009930595.1_ASM993059v1	SAMN11565618	Guangdong	South	2016	2015-2019		feces	Homo sapiens	human	GCF_009930595.1	Salmonella enterica	218142	ftp://ftp.ncbi.nlm.nih.gov/genomes/all/GCA/009/930/595/GCA_009930595.1_ASM993059v1
GCA_009930605.1_ASM993060v1	SAMN11565617	Guangdong	South	2016	2015-2019		feces	Homo sapiens	human	GCF_009930605.1	Salmonella enterica	4991075	ftp://ftp.ncbi.nlm.nih.gov/genomes/all/GCA/009/930/605/GCA_009930605.1_ASM993060v1
GCA_009930615.1_ASM993061v1	SAMN11565616	Guangdong	South	2015	2015-2019		feces	Homo sapiens	human	GCF_009930615.1	Salmonella enterica	223309	ftp://ftp.ncbi.nlm.nih.gov/genomes/all/GCA/009/930/615/GCA_009930615.1_ASM993061v1
GCA_009930655.1_ASM993065v1	SAMN11565615	Guangdong	South	2015	2015-2019		feces	Homo sapiens	human	GCF_009930655.1	Salmonella enterica	223309	ftp://ftp.ncbi.nlm.nih.gov/genomes/all/GCA/009/930/655/GCA_009930655.1_ASM993065v1
GCA_009930675.1_ASM993067v1	SAMN11565614	Guangdong	South	2015	2015-2019		feces	Homo sapiens	human	GCF_009930675.1	Salmonella enterica	5006850	ftp://ftp.ncbi.nlm.nih.gov/genomes/all/GCA/009/930/675/GCA_009930675.1_ASM993067v1
GCA_010006205.1_PDT000447784.1	SAMN09788959	Taiwan	South-East	2006	2005-2009	Anatum	stool	Homo sapiens	human	GCA_010006205.1	Salmonella enterica	399625	ftp://ftp.ncbi.nlm.nih.gov/genomes/all/GCA/010/006/205/GCA_010006205.1_PDT000447784.1
GCA_010006665.1_PDT000447987.1	SAMN10425321	Taiwan	South-East	2017	2015-2019	Brancaster	not collected	Homo sapiens	human	GCA_010006665.1	Salmonella enterica	489950	ftp://ftp.ncbi.nlm.nih.gov/genomes/all/GCA/010/006/665/GCA_010006665.1_PDT000447987.1
GCA_010006685.1_PDT000447779.1	SAMN09789006	Taiwan	South-East	2016	2015-2019	Anatum	not collected	Homo sapiens	human	GCA_010006685.1	Salmonella enterica	551223	ftp://ftp.ncbi.nlm.nih.gov/genomes/all/GCA/010/006/685/GCA_010006685.1_PDT000447779.1
[truncated: 5,329 more rows]

## Sheet: Table 3
Sample ID	ST	Serogroup	Serovar-SISTR	Serovar-Seqsero2	serovar NCBI recorded	Serovar	Note (WGS prediction match the NCBI recorded result)
[truncated: 7,997 more rows]

[truncated: 3 more sheets: Table 4, Table 5, Table 6]
