# Supplementary material for: Genomic analysis of almost 8,000 Salmonella genomes reveals drivers and landscape of antimicrobial resistance in China
Source: Microbiol Spectr. 2023 Oct 3;11(6):e02080-23. doi: 10.1128/spectrum.02080-23 (PMC10714754; doi:10.1128/spectrum.02080-23)
Supplement: Supplemental tables part II — Tables S7 to S14. [file spectrum.02080-23-s0003.xlsx]

## Sheet: Content
					Content
					Table 1. Background information of 1962 WGS S. enterica isolates used in this study.
					Table 2. Background information of 6187 publicly available S. enterica isolates used in this study.
					Table 3. Diversity of serovars and STs in 7997 S. enterica isolates.
					Table 4. Frequency of STs in 7997 S. enterica isolates.
					Table 5. The consistency of serovar and sequence type of Salmonella.
					Table 6. Frequency of ARGs.
					Table 7. Chromosomal mutations mediating antimicrobial resistance in S. enterica isolates.
					Table 8. Virulence gene (VG) profile of S. enterica isolates.
					Table 9. Salmonella Pathogenic Island (SPI) profile of S. enterica isolates.
					Table 10. Plasmid replicon profile of S. enterica isolates.
					Table 11. Diversity of MGEs in 7997 S. enterica isolates.
					Table 12. Frequency of intact prophages.
					Table 13. Distribution of intact prophages among the top 20 serovars.
					Table 14. Summary of climate, social and economic factors in China.

## Sheet: Table 7
Sample ID	gyrB p.S464F	parE p.S458P	gyrA p.D87Y	gyrA p.D82N	gyrA p.D87G	gyrA p.S83Y	gyrA p.D87N	gyrA p.S83F	parC p.E84G	parC p.S80I	gyrA p.S83I	gyrB p.E466D	parC p.T57S	parC p.S80R	parC p.E84K	pmrB p.S124P
GCA_000272695.1_ASM27269v1	0	0	0	0	0	0	0	0	0	0	0	0	1	0	0	0
GCA_000292755.1_ASM29275v1	0	1	0	0	1	0	0	1	0	0	0	0	0	1	0	0
GCA_000329025.1_ASM32902v1	0	0	0	0	1	0	0	0	0	0	0	0	0	0	0	0
GCA_000330625.1_ASM33062v1	0	0	0	0	0	0	0	1	0	0	0	0	1	0	0	0
GCA_000330645.1_ASM33064v1	0	0	0	0	0	0	0	0	0	0	0	0	1	0	0	0
GCA_000330665.1_ASM33066v1	0	0	0	0	0	0	0	0	0	0	0	0	1	0	0	0
GCA_000344885.1_SOAPdenovo1.05	0	0	0	0	0	0	0	0	0	0	0	0	1	0	0	0
GCA_000388635.1_24.H.04	0	0	0	0	0	0	0	1	0	0	0	0	1	0	0	0
GCA_000388835.1_35.H.08	0	0	0	0	0	0	0	0	0	0	0	0	1	0	0	0
GCA_000411795.1_ASM41179v1	0	0	0	0	0	0	0	1	0	0	0	0	1	0	0	0
GCA_000411835.1_ASM41183v1	0	0	0	0	0	0	0	1	0	0	0	0	1	0	0	0
GCA_000468255.1_ST4848_v1	0	0	0	0	0	0	1	1	0	0	0	0	0	1	0	0
GCA_000742815.1_ASM74281v1	0	0	0	0	0	0	0	0	0	0	0	0	1	0	0	0
GCA_000818075.1_ASM81807v1	0	0	0	0	0	0	0	0	0	0	0	0	1	0	0	0
GCA_000818115.1_ASM81811v1	0	0	0	0	0	0	0	0	0	0	0	0	1	0	0	0
GCA_001045395.1_ASM104539v1	0	0	0	0	0	0	0	0	0	0	0	0	1	0	0	0
GCA_001295385.1_ASM129538v1	0	0	1	0	0	0	0	0	0	0	0	0	0	0	0	0
GCA_001295415.1_ASM129541v1	0	0	0	0	0	1	0	0	0	0	0	0	0	0	0	0
GCA_001295585.1_ASM129558v1	0	1	0	0	1	0	0	1	0	0	0	0	0	1	0	0
GCA_001295595.1_ASM129559v1	0	1	0	0	1	0	0	1	0	0	0	0	0	1	0	0
GCA_001295625.1_ASM129562v1	0	0	0	0	0	0	1	0	0	0	0	0	0	0	0	0
GCA_001295665.1_ASM129566v1	0	1	0	0	1	0	0	1	0	0	0	0	0	1	0	0
GCA_001295675.1_ASM129567v1	0	0	0	0	0	0	1	0	0	0	0	0	0	0	0	0
GCA_001630295.1_ASM163029v1	0	0	0	0	0	0	0	0	0	0	0	0	1	0	0	0
GCA_001647755.1_ASM164775v1	0	0	0	0	0	0	1	1	0	0	0	0	1	1	0	0
GCA_001989635.1_ASM198963v1	0	0	0	0	0	0	1	0	0	0	0	0	0	0	0	0
GCA_002028525.1_ASM202852v1	0	0	1	0	0	0	0	0	0	0	0	0	0	0	0	0
GCA_002063435.1_ASM206343v1	0	0	0	0	0	0	0	0	0	0	0	0	1	0	0	0
GCA_002063445.1_ASM206344v1	0	0	0	0	0	0	0	0	0	0	0	0	1	0	0	0
GCA_002063545.1_ASM206354v1	0	0	0	0	0	0	0	1	0	0	0	0	0	0	0	0
GCA_002063845.1_ASM206384v1	0	0	0	0	0	0	0	0	0	0	0	0	1	0	0	0
GCA_002063955.1_ASM206395v1	0	0	0	0	0	0	1	0	0	0	0	0	1	0	0	0
GCA_002064115.1_ASM206411v1	0	0	0	0	0	1	0	0	0	0	0	0	0	0	0	0
GCA_002064315.1_ASM206431v1	0	0	0	0	0	0	0	0	0	0	0	0	1	0	0	0
GCA_002064355.1_ASM206435v1	0	0	0	0	0	0	0	0	0	0	0	0	1	0	0	0
GCA_002064455.1_ASM206445v1	0	0	0	0	0	0	0	0	0	0	0	0	1	0	0	0
GCA_002064515.1_ASM206451v1	0	0	0	0	0	0	1	0	0	0	0	0	1	0	0	0
GCA_002064625.1_ASM206462v1	0	0	0	0	0	0	0	0	0	0	0	0	1	0	0	0
GCA_002064765.1_ASM206476v1	0	0	0	0	0	0	0	0	0	0	0	0	1	0	0	0
GCA_002064795.1_ASM206479v1	0	0	0	0	0	0	0	1	0	0	0	0	1	0	0	0
GCA_002064825.1_ASM206482v1	0	0	0	0	0	0	0	1	0	0	0	0	0	0	0	0
GCA_002064975.1_ASM206497v1	0	0	0	0	0	0	0	0	0	0	0	0	1	0	0	0
GCA_002065025.1_ASM206502v1	0	0	0	0	0	0	0	1	0	0	0	0	0	0	0	0
GCA_002065195.1_ASM206519v1	0	0	0	0	0	0	0	0	0	0	0	0	1	0	0	0
GCA_002065355.1_ASM206535v1	0	0	0	0	0	0	0	0	0	0	0	0	1	0	0	0
GCA_002065395.1_ASM206539v1	0	0	0	0	0	0	0	0	0	0	0	0	1	0	0	0
GCA_002065535.1_ASM206553v1	0	0	0	0	0	0	0	0	0	0	0	0	1	0	0	0
GCA_002065865.1_ASM206586v1	0	0	0	0	0	0	0	0	0	0	0	0	1	0	0	0
GCA_002066035.1_ASM206603v1	0	0	0	0	0	0	0	0	0	0	0	0	1	0	0	0
GCA_002066135.1_ASM206613v1	0	0	0	0	0	0	0	1	0	0	0	0	1	0	0	0
GCA_002066235.1_ASM206623v1	0	0	0	0	1	0	0	0	0	0	0	0	1	0	0	0
GCA_002066255.1_ASM206625v1	0	0	0	0	0	0	0	0	0	0	0	0	1	0	0	0
GCA_002066645.1_ASM206664v1	0	0	0	0	0	0	0	0	0	0	0	0	1	0	0	0
GCA_002071615.1_ASM207161v1	0	0	0	0	0	0	0	0	0	0	0	0	1	0	0	0
GCA_002109055.1_S_Newport_SHSN010_v01	0	0	0	0	0	0	1	0	0	0	0	0	0	0	0	0
GCA_002109075.1_S_Newport_SHSN003_v01	0	0	0	0	0	0	0	0	0	0	0	0	1	0	0	0
GCA_002109105.1_S_Newport_SHSN008_v01	0	0	0	0	0	0	0	1	0	0	0	0	1	0	0	0
GCA_002109145.1_S_Newport_SHSN001_v01	0	0	0	0	0	0	0	0	0	0	0	0	1	0	0	0
GCA_002109185.1_S_Newport_SHSN002_v01	0	0	0	0	0	0	0	0	0	0	0	0	1	0	0	0
GCA_002109205.1_S_Newport_SHSN005_v01	0	0	0	0	0	0	0	1	0	0	0	0	0	0	0	0
GCA_002109255.1_S_Newport_SHSN009_v01	0	0	1	0	0	0	0	0	0	0	0	0	1	0	0	0
GCA_002224405.1_ASM222440v1	0	0	0	0	0	0	1	1	0	0	0	0	1	1	0	0
GCA_002242515.1_ASM224251v1	0	0	0	0	1	0	0	1	0	0	0	0	1	1	0	0
GCA_002242555.1_ASM224255v1	0	0	0	0	0	0	1	0	0	0	0	0	0	0	0	0
GCA_002242565.1_ASM224256v1	0	0	1	0	0	0	0	0	0	0	0	0	0	0	0	0
GCA_002242595.1_ASM224259v1	0	0	0	0	0	0	0	0	0	0	0	0	1	0	0	0
GCA_002250765.1_ASM225076v1	0	0	0	0	0	0	0	0	0	0	0	0	1	0	0	0
GCA_002283235.1_ASM228323v1	0	0	0	0	0	0	1	0	0	0	0	0	1	0	0	0
GCA_002313125.1_ASM231312v1	0	0	0	0	0	0	1	0	0	0	0	0	0	0	0	0
GCA_002532825.1_ASM253282v1	0	0	0	0	0	0	0	1	0	0	0	0	1	0	0	0
GCA_002794415.1_ASM279441v1	0	0	0	0	0	0	0	0	0	0	0	0	1	0	0	0
GCA_002808665.1_HZ359	0	0	0	0	0	0	0	1	0	0	0	0	1	0	0	0
GCA_002808675.1_HZ354	0	0	0	0	0	0	0	1	0	0	0	0	1	0	0	0
GCA_002808685.1_HZ358	0	0	0	0	0	0	0	1	0	0	0	0	1	0	0	0
GCA_002808725.1_HZ356	0	0	0	0	0	0	0	1	0	0	0	0	1	0	0	0
GCA_002808745.1_HZ350	0	0	0	0	0	0	0	1	0	0	0	0	1	0	0	0
GCA_002808765.1_HZ352	0	0	0	0	0	0	0	1	0	0	0	0	1	0	0	0
GCA_002808775.1_HZ129	0	0	0	0	0	0	0	1	0	0	0	0	1	0	0	0
GCA_002808785.1_HZ008	0	0	0	0	0	0	0	1	0	0	0	0	1	0	0	0
GCA_002808825.1_HZ351	0	0	0	0	0	0	0	1	0	0	0	0	1	0	0	0
GCA_002808845.1_HZ333	0	0	0	0	0	0	0	0	0	0	0	0	1	0	0	0
GCA_002808865.1_HZ331	0	0	0	0	0	0	0	1	0	0	0	0	1	0	0	0
GCA_002808885.1_HZ325	0	0	0	0	0	0	0	1	0	0	0	0	1	0	0	0
GCA_002808905.1_HZ016	0	0	0	0	0	0	0	1	0	0	0	0	1	0	0	0
GCA_002808925.1_HZ322	0	0	0	0	0	0	0	1	0	0	0	0	1	0	0	0
GCA_002808945.1_HZ017	0	0	0	0	0	0	0	1	0	0	0	0	1	0	0	0
GCA_002808955.1_HZ319	0	0	0	0	0	0	0	1	0	0	0	0	1	0	0	0
GCA_002808985.1_HZ032	0	0	0	0	0	0	0	1	0	0	0	0	1	0	0	0
GCA_002809005.1_HZ316	0	0	0	0	0	0	0	1	0	0	0	0	1	0	0	0
GCA_002809015.1_HZ005	0	0	0	0	0	0	0	1	0	0	0	0	1	0	0	0
GCA_002809045.1_HZ279	0	0	0	0	0	0	0	1	0	0	0	0	1	0	0	0
GCA_002809055.1_HZ127	0	0	0	0	0	0	0	1	0	0	0	0	1	0	0	0
GCA_002809085.1_HZ126	0	0	0	0	0	0	0	1	0	0	0	0	1	0	0	0
GCA_002809105.1_HZ123	0	0	0	0	0	0	0	1	0	0	0	0	1	0	0	0
GCA_002809125.1_HZ006	0	0	0	0	0	0	0	1	0	0	0	0	1	0	0	0
GCA_002809145.1_HZ125	0	0	0	0	0	0	0	1	0	0	0	0	1	0	0	0
GCA_002809165.1_HZ118	0	0	0	0	0	0	0	1	0	0	0	0	1	0	0	0
GCA_002809175.1_HZ122	0	0	0	0	0	0	0	1	0	0	0	0	1	0	0	0
GCA_002809205.1_HZ121	0	0	0	0	0	0	0	1	0	0	0	0	1	0	0	0
GCA_002809225.1_HZ102	0	0	0	0	0	0	0	1	0	0	0	0	1	0	0	0
GCA_002809245.1_HZ094	0	0	0	0	0	0	0	1	0	0	0	0	1	0	0	0
GCA_002809265.1_HZ081	0	0	0	0	0	0	0	1	0	0	0	0	1	0	0	0
GCA_002809285.1_HZ010	0	0	0	0	0	0	0	1	0	0	0	0	1	0	0	0
GCA_002809305.1_HZ116	1	0	0	0	0	0	0	0	0	0	0	0	1	0	0	0
GCA_002809325.1_HZ086	0	0	0	0	0	0	0	1	0	0	0	0	1	0	0	0
GCA_002809335.1_HZ087	0	0	0	0	0	0	0	1	0	0	0	0	1	0	0	0
GCA_002809355.1_HZ009	0	0	0	0	0	0	0	1	0	0	0	0	1	0	0	0
GCA_002809385.1_HZ083	0	0	0	0	0	0	0	1	0	0	0	0	1	0	0	0
GCA_002809405.1_HZ080	0	0	0	0	0	0	0	1	0	0	0	0	1	0	0	0
GCA_002809415.1_HZ004	0	0	0	0	0	0	0	1	0	0	0	0	1	0	0	0
GCA_002809425.1_HZ001	0	0	0	0	0	0	0	1	0	0	0	0	1	0	0	0
GCA_002809465.1_HZ078	0	0	0	0	0	0	0	1	0	0	0	0	1	0	0	0
GCA_002809475.1_HZ074	0	0	0	0	0	0	0	1	0	0	0	0	1	0	0	0
GCA_002809505.1_HZ070	0	0	0	0	0	0	0	1	0	0	0	0	1	0	0	0
GCA_002809525.1_HZ067	0	0	0	0	0	0	0	1	0	0	0	0	1	0	0	0
GCA_002809545.1_HZ066	0	0	0	0	0	0	0	1	0	0	0	0	1	0	0	0
GCA_002809565.1_HZ073	0	0	0	0	0	0	0	1	0	0	0	0	1	0	0	0
GCA_002809575.1_HZ059	0	0	0	0	0	0	0	1	0	0	0	0	1	0	0	0
GCA_002809605.1_HZ055	0	0	0	0	0	0	0	1	0	0	0	0	1	0	0	0
GCA_002809615.1_HZ068	0	0	0	0	0	0	0	1	0	0	0	0	1	0	0	0
GCA_002809655.1_HZ052	0	0	0	0	0	0	0	1	0	0	0	0	1	0	0	0
GCA_002809685.1_HZ050	0	0	0	0	0	0	0	1	0	0	0	0	1	0	0	0
GCA_002809705.1_HZ049	0	0	0	0	0	0	0	1	0	0	0	0	1	0	0	0
GCA_002809725.1_HZ046	0	0	0	0	0	0	0	1	0	0	0	0	1	0	0	0
GCA_002809745.1_HZ043	0	0	0	0	0	0	0	1	0	0	0	0	1	0	0	0
GCA_002809765.1_HZ042	0	0	0	0	0	0	0	1	0	0	0	0	1	0	0	0
GCA_002809775.1_HZ047	0	0	0	0	0	0	0	1	0	0	0	0	1	0	0	0
GCA_002809795.1_HZ041	0	0	0	0	0	0	0	1	0	0	0	0	1	0	0	0
GCA_002809815.1_HZ044	0	0	0	0	0	0	0	1	0	0	0	0	1	0	0	0
GCA_002809845.1_HZ371	0	0	0	0	0	0	0	1	0	0	0	0	1	0	0	0
GCA_002813975.1_ASM281397v1	0	0	0	0	0	0	1	0	0	0	0	0	0	0	0	0
GCA_002813995.1_ASM281399v1	0	0	0	0	0	0	1	0	0	0	0	0	0	0	0	0
GCA_002900055.1_ASM290005v1	0	0	0	0	1	0	0	1	0	0	0	0	1	1	0	0
GCA_002999695.1_ASM299969v1	0	0	0	0	0	0	0	0	0	0	0	0	1	0	0	0
GCA_002999705.1_ASM299970v1	0	0	0	0	0	0	0	0	0	0	0	0	1	0	0	0
GCA_002999735.1_ASM299973v1	0	0	0	0	0	0	0	0	0	0	0	0	1	0	0	0
GCA_002999745.1_ASM299974v1	0	0	0	0	0	0	0	0	0	0	0	0	1	0	0	0
GCA_002999775.1_ASM299977v1	0	0	0	0	0	0	0	0	0	0	0	0	1	0	0	0
GCA_002999795.1_ASM299979v1	0	0	0	0	0	0	0	0	0	0	0	0	1	0	0	0
GCA_002999805.1_ASM299980v1	0	0	0	0	0	0	0	0	0	0	0	0	1	0	0	0
GCA_002999835.1_ASM299983v1	0	0	0	0	0	0	0	0	0	0	0	0	1	0	0	0
GCA_002999845.1_ASM299984v1	0	0	0	0	0	0	0	0	0	0	0	0	1	0	0	0
GCA_002999885.1_ASM299988v1	0	0	0	0	0	0	0	0	0	0	0	0	1	0	0	0
GCA_002999895.1_ASM299989v1	0	0	0	0	0	0	0	0	0	0	0	0	1	0	0	0
GCA_002999935.1_ASM299993v1	0	0	0	0	0	0	0	0	0	0	0	0	1	0	0	0
GCA_002999945.1_ASM299994v1	0	0	0	0	0	0	0	0	0	0	0	0	1	0	0	0
GCA_002999975.1_ASM299997v1	0	0	0	0	0	0	1	0	0	0	0	0	1	0	0	0
GCA_002999995.1_ASM299999v1	0	0	0	0	0	0	0	0	0	0	0	0	1	0	0	0
GCA_003000015.1_ASM300001v1	0	0	0	0	0	0	0	0	0	0	0	0	1	0	0	0
GCA_003000025.1_ASM300002v1	0	0	0	0	0	0	0	0	0	0	0	0	1	0	0	0
GCA_003000055.1_ASM300005v1	0	0	0	0	0	0	0	0	0	0	0	0	1	0	0	0
GCA_003000075.1_ASM300007v1	0	0	0	0	0	0	0	0	0	0	0	0	1	0	0	0
GCA_003000085.1_ASM300008v1	0	0	0	0	0	0	0	0	0	0	0	0	1	0	0	0
GCA_003000115.1_ASM300011v1	0	0	0	0	0	0	0	0	0	0	0	0	1	0	0	0
GCA_003000125.1_ASM300012v1	0	0	0	0	0	0	0	0	0	0	0	0	1	0	0	0
GCA_003000155.1_ASM300015v1	0	0	0	0	0	0	0	0	0	0	0	0	1	0	0	0
GCA_003000165.1_ASM300016v1	0	0	0	0	0	0	0	0	0	0	0	0	1	0	0	0
GCA_003000195.1_ASM300019v1	0	0	0	0	0	0	0	0	0	0	0	0	1	0	0	0
GCA_003000215.1_ASM300021v1	0	0	0	0	0	0	0	0	0	0	0	0	1	0	0	0
GCA_003000235.1_ASM300023v1	0	0	0	0	0	0	0	0	0	0	0	0	1	0	0	0
GCA_003000255.1_ASM300025v1	0	0	0	0	0	0	0	0	0	0	0	0	1	0	0	0
GCA_003000275.1_ASM300027v1	0	0	0	0	0	0	0	0	0	0	0	0	1	0	0	0
GCA_003000285.1_ASM300028v1	0	0	0	0	0	0	0	0	0	0	0	0	1	0	0	0
GCA_003000295.1_ASM300029v1	0	0	0	0	0	0	0	0	0	0	0	0	1	0	0	0
GCA_003000335.1_ASM300033v1	0	0	0	0	0	0	0	0	0	0	0	0	1	0	0	0
GCA_003000355.1_ASM300035v1	0	0	0	0	0	0	0	0	0	0	0	0	1	0	0	0
GCA_003000375.1_ASM300037v1	0	0	0	0	0	0	0	0	0	0	0	0	1	0	0	0
GCA_003000385.1_ASM300038v1	0	0	0	0	0	0	0	0	0	0	0	0	1	0	0	0
GCA_003000415.1_ASM300041v1	0	0	0	0	0	0	0	0	0	0	0	0	1	0	0	0
GCA_003000425.1_ASM300042v1	0	0	0	0	0	0	0	0	0	0	0	0	1	0	0	0
GCA_003000455.1_ASM300045v1	0	0	0	0	0	0	0	0	0	0	0	0	1	0	0	0
GCA_003000475.1_ASM300047v1	0	0	0	0	0	0	0	0	0	0	0	0	1	0	0	0
GCA_003000495.1_ASM300049v1	0	0	0	0	0	0	0	0	0	0	0	0	1	0	0	0
GCA_003000505.1_ASM300050v1	0	0	0	0	0	0	0	0	0	0	0	0	1	0	0	0
GCA_003000515.1_ASM300051v1	0	0	0	0	0	0	0	0	0	0	0	0	1	0	0	0
GCA_003000555.1_ASM300055v1	0	0	0	0	0	0	0	0	0	0	0	0	1	0	0	0
GCA_003000575.1_ASM300057v1	0	0	0	0	0	0	0	0	0	0	0	0	1	0	0	0
GCA_003052785.2_ASM305278v2	0	0	0	0	0	0	0	0	0	0	0	0	1	0	0	0
GCA_003137195.1_ASM313719v1	0	0	0	0	0	0	0	1	0	0	0	0	0	0	0	0
GCA_003137465.1_ASM313746v1	0	0	0	0	0	0	0	1	0	0	0	0	0	0	0	0
GCA_003137495.1_ASM313749v1	0	0	0	0	0	0	0	1	0	0	0	0	0	0	0	0
GCA_003137535.1_ASM313753v1	0	0	0	0	0	0	0	1	0	0	0	0	0	0	0	0
GCA_003231095.1_ASM323109v1	0	0	0	0	0	0	0	0	0	0	0	0	1	0	0	0
GCA_003265985.1_ASM326598v1	0	0	0	0	0	0	0	0	0	0	0	0	1	0	0	0
GCA_003590365.1_ASM359036v1	0	0	1	0	0	0	0	0	0	0	0	0	0	0	0	0
GCA_003590405.1_ASM359040v1	0	0	0	0	0	0	1	0	0	0	0	0	0	0	0	0
GCA_003590435.1_ASM359043v1	0	0	0	0	0	0	0	0	0	0	0	0	1	0	0	0
GCA_003590445.1_ASM359044v1	0	0	1	0	0	0	0	0	0	0	0	0	0	0	0	0
GCA_003606225.1_ASM360622v1	0	0	0	0	0	0	0	1	0	0	0	0	0	0	0	0
GCA_003849815.1_ASM384981v1	0	0	0	0	0	1	0	0	0	0	0	0	1	0	0	0
GCA_003856185.1_ASM385618v1	0	0	0	0	0	0	0	1	0	0	0	0	1	0	0	0
GCA_003856205.1_ASM385620v1	0	0	0	0	0	0	0	0	0	0	0	0	1	0	0	0
GCA_003869175.1_PDT000041601.3	0	0	0	0	0	0	0	0	0	0	0	0	1	0	0	0
GCA_003869535.1_PDT000086629.10	0	0	0	0	0	0	0	0	0	0	0	0	1	0	0	0
GCA_003870135.1_PDT000045966.4	0	0	1	0	0	0	0	0	0	0	0	0	0	0	0	0
GCA_003870615.1_PDT000133686.3	0	0	0	0	0	0	1	0	0	0	0	0	1	0	0	0
GCA_003871815.1_PDT000210960.2	0	0	0	0	0	0	1	0	0	0	0	0	0	0	0	0
GCA_003877455.1_PDT000318476.1	0	0	0	0	0	0	0	0	0	0	0	0	1	0	0	0
GCA_003877475.1_PDT000137713.2	0	0	0	0	0	0	0	0	0	0	0	0	1	0	0	0
GCA_003877895.1_PDT000094825.3	0	0	0	0	0	0	0	0	0	0	0	0	1	0	0	0
GCA_003878075.1_PDT000069206.3	0	0	0	0	0	0	0	0	0	0	0	0	1	0	0	0
GCA_003878095.1_PDT000069209.3	0	0	0	0	0	0	0	0	0	0	0	0	1	0	0	0
GCA_003878115.1_PDT000060686.3	0	0	0	0	0	0	0	0	0	0	0	0	1	0	0	0
GCA_003945805.1_ASM394580v1	0	0	0	0	0	0	1	0	0	0	0	0	0	0	0	0
GCA_003945815.1_ASM394581v1	0	0	1	0	0	0	0	0	0	0	0	0	0	0	0	0
GCA_003945825.1_ASM394582v1	0	0	0	0	1	0	0	0	0	0	0	0	0	0	0	0
GCA_003945885.1_ASM394588v1	0	0	0	0	0	0	0	0	0	0	0	0	1	0	0	0
GCA_004010755.1_ASM401075v1	0	0	0	0	0	0	0	0	0	0	0	0	1	0	0	0
GCA_004124035.2_ASM412403v2	0	0	0	0	0	0	1	0	0	0	0	0	0	0	0	0
GCA_004124055.2_ASM412405v2	0	0	0	0	0	0	1	0	0	0	0	0	0	0	0	0
GCA_004124095.2_ASM412409v2	0	0	0	0	0	0	1	0	0	0	0	0	0	0	0	0
GCA_004124155.2_ASM412415v2	0	0	0	0	0	0	0	0	0	0	0	0	1	0	0	0
GCA_004124175.2_ASM412417v2	0	0	1	0	0	0	0	0	0	0	0	0	0	0	0	0
GCA_004124195.2_ASM412419v2	0	0	0	0	0	0	0	0	0	0	0	0	1	0	0	0
GCA_004124215.2_ASM412421v2	0	0	0	0	0	0	1	1	0	0	0	0	1	1	0	0
GCA_004192545.1_PDT000035259.2	0	0	1	0	0	0	0	0	0	0	0	0	1	0	0	0
GCA_004192995.1_PDT000046071.3	0	0	0	0	0	0	0	0	0	0	0	0	1	0	0	0
GCA_004213475.1_ASM421347v1	0	0	0	0	0	0	0	0	0	0	0	0	1	0	0	0
GCA_004217875.1_PDT000049724.3	0	0	0	0	0	0	0	0	0	0	0	0	1	0	0	0
GCA_004217935.1_PDT000343567.1	0	0	0	0	0	0	0	0	0	0	0	0	1	0	0	0
GCA_004218085.1_PDT000123423.8	0	0	0	0	0	0	0	0	0	0	0	0	1	0	0	0
GCA_004218705.1_PDT000137161.2	0	0	0	0	0	0	0	0	0	0	0	0	1	0	0	0
GCA_004221805.1_PDT000069993.3	0	0	0	0	0	0	0	0	0	0	0	0	1	0	0	0
GCA_004222625.1_PDT000049010.3	0	0	0	0	0	0	0	0	0	0	0	0	1	0	0	0
GCA_004224645.1_PDT000040321.3	0	0	0	0	0	0	0	0	0	0	0	0	1	0	0	0
GCA_004224735.1_PDT000133151.2	0	0	0	0	0	0	0	0	0	0	0	0	1	0	0	0
GCA_004226945.1_PDT000086668.3	0	0	0	0	1	0	0	0	0	0	0	0	0	0	0	0
GCA_004323815.1_ASM432381v1	0	0	1	0	0	0	0	0	0	0	0	0	0	0	0	0
GCA_004323855.1_ASM432385v1	0	0	0	0	0	0	1	1	0	0	0	0	1	1	0	0
GCA_004323915.1_ASM432391v1	0	0	0	0	1	0	0	0	0	0	0	0	0	0	0	0
GCA_004323925.1_ASM432392v1	0	0	1	0	0	0	0	0	0	0	0	0	0	0	0	0
GCA_004323935.1_ASM432393v1	0	0	1	0	0	0	0	0	0	0	0	0	0	0	0	0
GCA_004323945.1_ASM432394v1	0	0	1	0	0	0	0	0	0	0	0	0	0	0	0	0
GCA_004323995.2_ASM432399v2	0	0	1	0	0	0	0	0	0	0	0	0	0	0	0	0
GCA_004324015.2_ASM432401v2	0	0	0	0	0	0	1	0	0	0	0	0	0	0	0	0
GCA_004324095.2_ASM432409v2	0	0	1	0	0	0	0	0	0	0	0	0	0	0	0	0
GCA_004324115.2_ASM432411v2	0	0	1	0	0	0	0	0	0	0	0	0	0	0	0	0
GCA_004324125.2_ASM432412v2	0	0	1	0	0	0	0	0	0	0	0	0	0	0	0	0
GCA_004324195.1_ASM432419v1	0	0	0	0	0	0	1	1	0	0	0	0	1	1	0	0
GCA_004324215.1_ASM432421v1	0	0	0	0	1	0	0	1	0	0	0	0	1	1	0	0
GCA_004324225.1_ASM432422v1	0	0	1	0	0	0	0	0	0	0	0	0	0	0	0	0
GCA_004324235.1_ASM432423v1	0	0	0	0	0	0	0	1	0	0	0	0	0	0	0	0
GCA_004324245.2_ASM432424v2	0	0	1	0	0	0	0	0	0	0	0	0	0	0	0	0
GCA_004324275.2_ASM432427v2	0	0	1	0	0	0	0	0	0	0	0	0	0	0	0	0
GCA_004337735.2_ASM433773v2	0	0	1	0	0	0	0	0	0	0	0	0	0	0	0	0
GCA_004358925.1_ASM435892v1	0	0	0	0	0	0	0	0	0	0	0	0	1	0	0	0
GCA_004360265.1_ASM436026v1	0	0	0	0	0	0	1	1	0	0	0	0	1	1	0	0
GCA_004360295.1_ASM436029v1	0	0	0	0	0	0	1	1	0	0	0	0	1	1	0	0
GCA_004360315.1_ASM436031v1	0	0	0	0	0	0	1	1	0	0	0	0	1	1	0	0
GCA_004360335.1_ASM436033v1	0	0	0	0	0	0	1	1	0	0	0	0	1	1	0	0
GCA_004360345.1_ASM436034v1	0	0	0	0	0	0	1	1	0	0	0	0	1	1	0	0
GCA_004360365.1_ASM436036v1	0	0	0	0	0	0	1	1	0	0	0	0	1	1	0	0
GCA_004360395.1_ASM436039v1	0	0	0	0	0	0	1	1	0	0	0	0	1	1	0	0
GCA_004360415.1_ASM436041v1	0	0	0	0	0	0	1	1	0	0	0	0	1	1	0	0
GCA_004360425.1_ASM436042v1	0	0	0	0	0	0	1	1	0	0	0	0	1	1	0	0
GCA_004360435.1_ASM436043v1	0	0	0	0	0	0	1	1	0	0	0	0	1	1	0	0
GCA_004360485.1_ASM436048v1	0	0	0	0	0	0	1	1	0	0	0	0	1	1	0	0
GCA_004360495.1_ASM436049v1	0	0	0	0	0	0	1	1	0	0	0	0	1	1	0	0
GCA_004360525.1_ASM436052v1	0	0	0	0	0	0	1	1	0	0	0	0	1	1	0	0
GCA_004360535.1_ASM436053v1	0	0	0	0	0	0	1	1	0	0	0	0	1	1	0	0
GCA_004360545.1_ASM436054v1	0	0	0	0	0	0	1	1	0	0	0	0	1	1	0	0
GCA_004360555.1_ASM436055v1	0	0	0	0	0	0	1	1	0	0	0	0	1	1	0	0
GCA_004360605.1_ASM436060v1	0	0	0	0	0	0	1	1	0	0	0	0	1	1	0	0
GCA_004360615.1_ASM436061v1	0	0	0	0	0	0	1	1	0	0	0	0	1	1	0	0
GCA_004360625.1_ASM436062v1	0	0	0	0	0	0	1	1	0	0	0	0	1	1	0	0
GCA_004360635.1_ASM436063v1	0	0	0	0	0	0	1	1	0	0	0	0	1	1	0	0
GCA_004360685.1_ASM436068v1	0	0	0	0	0	0	1	1	0	0	0	0	1	1	0	0
GCA_004360695.1_ASM436069v1	0	0	0	0	0	0	1	1	0	0	0	0	1	1	0	0
GCA_004360705.1_ASM436070v1	0	0	0	0	0	0	1	1	0	0	0	0	1	1	0	0
GCA_004360715.1_ASM436071v1	0	0	0	0	0	0	1	1	0	0	0	0	1	1	0	0
GCA_004360765.1_ASM436076v1	0	0	0	0	0	0	1	1	0	0	0	0	1	1	0	0
GCA_004360775.1_ASM436077v1	0	0	0	0	0	0	1	1	0	0	0	0	1	1	0	0
GCA_004360785.1_ASM436078v1	0	0	0	0	0	0	1	1	0	0	0	0	1	1	0	0
GCA_004360795.1_ASM436079v1	0	0	0	0	0	0	1	1	0	0	0	0	1	1	0	0
GCA_004360845.1_ASM436084v1	0	0	0	0	0	0	1	1	0	0	0	0	1	1	0	0
GCA_004360855.1_ASM436085v1	0	0	0	0	0	0	1	1	0	0	0	0	1	1	0	0
GCA_004360865.1_ASM436086v1	0	0	0	0	0	0	1	1	0	0	0	0	1	1	0	0
GCA_004360875.1_ASM436087v1	0	0	0	0	0	0	1	1	0	0	0	0	1	1	0	0
GCA_004360925.1_ASM436092v1	0	0	0	0	0	0	1	1	0	0	0	0	1	1	0	0
GCA_004360935.1_ASM436093v1	0	0	0	0	0	0	1	1	0	0	0	0	1	1	0	0
GCA_004360945.1_ASM436094v1	0	0	0	0	0	0	1	1	0	0	0	0	1	1	0	0
GCA_004360955.1_ASM436095v1	0	0	0	0	0	0	1	1	0	0	0	0	1	1	0	0
GCA_004360995.1_ASM436099v1	0	0	0	0	0	0	1	1	0	0	0	0	1	1	0	0
GCA_004361015.1_ASM436101v1	0	0	0	0	0	0	1	1	0	0	0	0	1	1	0	0
GCA_004361045.1_ASM436104v1	0	0	0	0	0	0	1	1	0	0	0	0	1	1	0	0
GCA_004681245.1_ASM468124v1	0	0	0	0	0	0	0	0	0	0	0	0	1	0	0	0
GCA_004786105.1_ASM478610v1	0	0	0	0	0	0	1	0	0	0	0	0	0	0	0	0
GCA_005221485.1_ASM522148v1	0	0	0	0	0	0	1	1	0	0	0	0	1	1	0	0
GCA_005222465.1_ASM522246v1	0	0	0	0	0	0	0	0	0	0	0	0	1	0	0	0
GCA_005412665.1_PDT000333082.1	0	0	0	0	0	0	0	0	0	0	0	0	1	0	0	0
GCA_005420835.1_PDT000412258.1	0	0	0	0	0	0	0	0	0	0	0	0	1	0	0	0
GCA_005420875.1_PDT000412268.1	0	0	0	0	0	0	0	0	0	0	0	0	1	0	0	0
GCA_005436515.1_PDT000280667.2	0	0	0	0	0	0	0	0	0	0	0	0	1	0	0	0
GCA_005437355.1_PDT000085107.5	0	0	0	0	0	0	0	0	0	0	0	0	1	0	0	0
GCA_005439515.1_PDT000343563.1	0	0	0	0	0	0	0	0	0	0	0	0	1	0	0	0
GCA_005440115.1_PDT000341148.1	0	0	0	0	0	0	0	0	0	0	0	0	1	0	0	0
GCA_005440215.1_PDT000341395.1	0	0	0	0	0	0	0	0	0	0	0	0	1	0	0	0
GCA_005441955.1_PDT000363922.1	0	0	0	0	0	0	0	0	0	0	0	0	1	0	0	0
GCA_005484165.1_PDT000455192.1	0	0	0	0	0	0	0	0	0	0	0	0	1	0	0	0
GCA_005524315.1_PDT000065434.2	0	0	0	0	0	0	1	0	0	0	0	0	1	0	0	0
GCA_005533155.1_PDT000088538.2	0	0	0	0	0	0	0	0	0	0	0	0	1	0	0	0
GCA_005535555.1_PDT000318500.1	0	0	0	0	0	0	0	0	0	0	0	0	1	0	0	0
GCA_005537395.1_PDT000340510.1	0	0	0	0	0	0	0	0	0	0	0	0	1	0	0	0
GCA_005537415.1_PDT000340849.1	0	0	0	0	0	0	0	0	0	0	0	0	1	0	0	0
GCA_005537535.1_PDT000343583.1	0	0	0	0	0	0	0	0	0	0	0	0	1	0	0	0
GCA_005579175.1_PDT000455227.1	0	0	0	0	0	0	0	0	0	0	0	0	1	0	0	0
GCA_005607255.1_PDT000130490.2	0	0	0	0	0	0	0	0	0	0	0	0	1	0	0	0
GCA_005607335.1_PDT000133150.6	0	0	0	0	0	0	0	0	0	0	0	0	1	0	0	0
GCA_005608775.1_PDT000318328.1	0	0	0	0	0	0	0	0	0	0	0	0	1	0	0	0
GCA_005610475.1_PDT000343562.1	0	0	0	0	0	0	0	0	0	0	0	0	1	0	0	0
GCA_005658315.1_PDT000459568.1	0	0	0	0	0	0	0	0	0	0	0	0	1	0	0	0
GCA_005667115.1_PDT000482170.1	0	0	0	0	0	0	0	0	0	0	0	0	1	0	0	0
GCA_005676795.1_PDT000060659.2	0	0	0	0	0	0	0	0	0	0	0	0	1	0	0	0
GCA_005677755.1_PDT000098231.2	0	0	0	0	0	0	0	0	0	0	0	0	1	0	0	0
GCA_005755595.1_PDT000086628.2	0	0	0	0	0	0	0	0	0	0	0	0	1	0	0	0
GCA_005762495.1_PDT000363930.1	0	0	0	0	0	0	0	0	0	0	0	0	1	0	0	0
GCA_005810125.1_PDT000412255.1	0	0	0	0	0	0	0	0	0	0	0	0	1	0	0	0
GCA_005822425.1_PDT000429585.1	0	0	0	0	0	0	0	0	0	0	0	0	1	0	0	0
GCA_005896345.1_PDT000129651.3	0	0	0	0	0	0	0	0	0	0	0	0	1	0	0	0
GCA_005897245.1_PDT000129652.3	0	0	0	0	0	0	0	0	0	0	0	0	1	0	0	0
GCA_005897825.1_PDT000069212.3	0	0	0	0	0	0	0	0	0	0	0	0	1	0	0	0
GCA_005897945.1_PDT000133153.3	0	0	0	0	0	0	0	0	0	0	0	0	1	0	0	0
GCA_005932475.1_PDT000025582.3	0	0	0	0	0	0	0	0	0	0	0	0	1	0	0	0
GCA_005932535.1_PDT000027660.2	0	0	1	0	0	0	0	0	0	0	0	0	1	0	0	0
GCA_005932815.1_PDT000029632.2	0	0	0	0	0	0	0	0	0	0	0	0	1	0	0	0
GCA_005935045.1_PDT000038145.3	0	0	0	0	0	0	0	0	0	0	0	0	1	0	0	0
GCA_005935465.1_PDT000039691.2	0	0	0	0	0	0	0	0	0	0	0	0	1	0	0	0
GCA_005944185.1_PDT000050558.2	0	0	0	0	0	0	0	0	0	0	0	0	1	0	0	0
GCA_005945465.1_PDT000052521.2	0	0	0	0	0	0	0	0	0	0	0	0	1	0	0	0
GCA_005955485.1_PDT000098218.2	0	0	0	0	0	0	0	0	0	0	0	0	1	0	0	0
GCA_005964165.1_PDT000130491.2	0	0	0	0	0	0	0	0	0	0	0	0	1	0	0	0
GCA_005971465.1_PDT000145135.2	0	0	0	0	0	0	0	0	0	0	0	0	1	0	0	0
GCA_005971705.1_PDT000145946.2	0	0	0	0	0	0	0	0	0	0	0	0	1	0	0	0
GCA_005977205.1_PDT000162134.2	0	0	0	0	0	0	0	0	0	0	0	0	1	0	0	0
GCA_005979005.1_PDT000168584.2	0	0	0	0	0	0	0	0	0	0	0	0	1	0	0	0
GCA_006009005.1_PDT000034051.2	0	0	0	0	0	0	0	0	0	0	0	0	1	0	0	0
GCA_006011925.1_PDT000044193.2	0	0	0	0	0	0	0	0	0	0	0	0	1	0	0	0
GCA_006016295.1_PDT000050238.2	0	0	0	0	0	0	0	0	0	0	0	0	1	0	0	0
GCA_006028735.1_PDT000130488.2	0	0	0	0	0	0	0	0	0	0	0	0	1	0	0	0
GCA_006030035.1_PDT000135886.2	0	0	1	0	0	0	0	1	0	1	0	0	1	0	0	0
GCA_006060355.1_PDT000219381.2	0	0	0	0	0	0	0	0	0	0	0	0	1	0	0	0
GCA_006084235.1_PDT000027659.2	0	0	0	0	0	0	0	0	0	0	0	0	1	0	0	0
GCA_006089235.1_PDT000063713.2	0	0	0	0	0	0	0	0	0	0	0	0	1	0	0	0
GCA_006090695.1_PDT000081612.2	0	0	0	0	0	0	0	0	0	0	0	0	1	0	0	0
GCA_006093115.1_PDT000098229.2	0	0	0	0	0	0	0	0	0	0	0	0	1	0	0	0
GCA_006093215.1_PDT000098230.2	0	0	0	0	0	0	0	0	0	0	0	0	1	0	0	0
GCA_006103055.1_PDT000176750.2	0	0	0	0	0	0	0	0	0	0	0	0	1	0	0	0
GCA_006188165.1_PDT000278666.2	0	0	0	0	0	0	0	0	0	0	0	0	1	0	0	0
GCA_006210685.1_PDT000376056.1	0	0	0	0	0	0	0	0	0	0	0	0	1	0	0	0
GCA_006228345.1_ASM622834v1	0	0	0	0	0	0	0	0	0	0	0	0	1	0	0	0
GCA_006308705.1_PDT000273314.2	0	0	0	0	0	0	0	0	0	0	0	0	1	0	0	0
GCA_006383515.1_ASM638351v1	0	0	0	0	0	0	0	0	0	0	0	0	1	0	0	0
GCA_006383525.1_ASM638352v1	0	0	0	0	0	0	0	0	0	0	0	0	1	0	0	0
GCA_006383535.1_ASM638353v1	0	0	0	0	0	0	0	0	0	0	0	0	1	0	0	0
GCA_006383545.1_ASM638354v1	0	0	0	0	0	0	0	0	0	0	0	0	1	0	0	0
GCA_006383555.1_ASM638355v1	0	0	0	0	0	0	0	0	0	0	0	0	1	0	0	0
GCA_006383615.1_ASM638361v1	0	0	0	0	0	0	0	0	0	0	0	0	1	0	0	0
GCA_006383625.1_ASM638362v1	0	0	0	0	0	0	0	0	0	0	0	0	1	0	0	0
GCA_006383635.1_ASM638363v1	0	0	0	0	0	0	0	0	0	0	0	0	1	0	0	0
GCA_006383675.1_ASM638367v1	0	0	0	0	0	0	0	0	0	0	0	0	1	0	0	0
GCA_006383685.1_ASM638368v1	0	0	0	0	0	0	0	0	0	0	0	0	1	0	0	0
GCA_006383715.1_ASM638371v1	0	0	0	0	0	0	0	0	0	0	0	0	1	0	0	0
GCA_006383725.1_ASM638372v1	0	0	0	0	0	0	0	0	0	0	0	0	1	0	0	0
GCA_006383755.1_ASM638375v1	0	0	0	0	0	0	0	0	0	0	0	0	1	0	0	0
GCA_006383765.1_ASM638376v1	0	0	0	0	0	0	0	0	0	0	0	0	1	0	0	0
GCA_006383785.1_ASM638378v1	0	0	0	0	0	0	0	0	0	0	0	0	1	0	0	0
GCA_006383815.1_ASM638381v1	0	0	0	0	0	0	0	0	0	0	0	0	1	0	0	0
GCA_006383825.1_ASM638382v1	0	0	0	0	0	0	0	0	0	0	0	0	1	0	0	0
GCA_006383845.1_ASM638384v1	0	0	0	0	0	0	0	0	0	0	0	0	1	0	0	0
GCA_006383875.1_ASM638387v1	0	0	0	0	0	0	0	0	0	0	0	0	1	0	0	0
GCA_006383885.1_ASM638388v1	0	0	0	0	0	0	0	0	0	0	0	0	1	0	0	0
GCA_006383905.1_ASM638390v1	0	0	0	0	0	0	0	0	0	0	0	0	1	0	0	0
GCA_006383925.1_ASM638392v1	0	0	0	0	0	0	0	0	0	0	0	0	1	0	0	0
GCA_006383935.1_ASM638393v1	0	0	0	0	0	0	0	0	0	0	0	0	1	0	0	0
GCA_006383975.1_ASM638397v1	0	0	0	0	0	0	0	0	0	0	0	0	1	0	0	0
GCA_006383995.1_ASM638399v1	0	0	0	0	0	0	0	0	0	0	0	0	1	0	0	0
GCA_006384005.1_ASM638400v1	0	0	0	0	0	0	0	0	0	0	0	0	1	0	0	0
GCA_006384035.1_ASM638403v1	0	0	0	0	0	0	0	0	0	0	0	0	1	0	0	0
GCA_006384065.1_ASM638406v1	0	0	0	0	0	0	0	0	0	0	0	0	1	0	0	0
GCA_006384075.1_ASM638407v1	0	0	0	0	0	0	0	0	0	0	0	0	1	0	0	0
GCA_006384085.1_ASM638408v1	0	0	0	0	0	0	0	0	0	0	0	0	1	0	0	0
GCA_006384155.1_ASM638415v1	0	0	0	0	0	0	0	0	0	0	0	0	1	0	0	0
GCA_006385975.1_ASM638597v1	0	0	0	0	0	0	0	0	0	0	0	0	1	0	0	0
GCA_006385985.1_ASM638598v1	0	0	0	0	0	0	0	0	0	0	0	0	1	0	0	0
GCA_006385995.1_ASM638599v1	0	0	0	0	0	0	0	0	0	0	0	0	1	0	0	0
GCA_006386055.1_ASM638605v1	0	0	0	0	0	0	0	0	0	0	0	0	1	0	0	0
GCA_006461285.1_ASM646128v1	0	0	0	0	0	0	0	0	0	0	0	0	1	0	0	0
GCA_006461365.1_ASM646136v1	0	0	0	0	0	0	0	0	0	0	0	0	1	0	0	0
GCA_006461385.1_ASM646138v1	0	0	0	0	0	0	0	0	0	0	0	0	1	0	0	0
GCA_006461415.2_ASM646141v2	0	0	0	0	0	0	0	0	0	0	0	0	1	0	0	0
GCA_006516995.1_ASM651699v1	0	0	0	0	0	0	0	0	0	0	0	0	1	0	0	0
GCA_006517015.1_ASM651701v1	0	0	1	0	0	0	0	0	0	0	0	0	0	0	0	0
GCA_006517035.1_ASM651703v1	0	0	0	0	0	0	1	1	0	0	0	0	1	1	0	0
GCA_006517055.1_ASM651705v1	0	0	0	0	1	0	0	0	0	0	0	0	0	0	0	0
GCA_006517075.1_ASM651707v1	0	0	0	0	0	0	1	1	0	0	0	0	1	1	0	0
GCA_006521815.1_PDT000390704.1	0	0	0	0	0	0	0	0	0	0	0	0	1	0	0	0
GCA_006629465.1_PDT000036206.4	0	0	0	0	0	0	0	0	0	0	0	0	1	0	0	0
GCA_006690005.1_PDT000040331.4	0	0	0	0	0	0	0	0	0	0	0	0	1	0	0	0
GCA_006690485.1_PDT000030336.4	0	0	0	0	0	0	0	0	0	0	0	0	1	0	0	0
GCA_006692045.1_PDT000051602.3	0	0	0	0	0	0	0	0	0	0	0	0	1	0	0	0
GCA_006743245.1_PDT000374888.2	0	0	1	0	0	0	0	0	0	0	0	0	0	0	0	0
GCA_006754965.1_PDT000066971.3	0	0	0	0	0	0	0	0	0	0	0	0	1	0	0	0
GCA_006755645.1_PDT000001506.4	0	0	0	0	0	0	0	0	0	0	0	0	1	0	0	0
GCA_006755885.1_PDT000003540.4	0	0	0	0	0	0	0	0	0	0	0	0	1	0	0	0
GCA_006760525.1_PDT000137169.4	0	0	0	0	0	0	0	0	0	0	0	0	1	0	0	0
GCA_006811725.1_PDT000086670.4	0	0	0	0	0	0	0	0	0	0	0	0	1	0	0	0
GCA_006814325.1_PDT000131954.4	0	0	0	0	0	0	0	0	0	0	0	0	1	0	0	0
GCA_006838085.1_PDT000002496.2	0	0	0	0	0	0	0	0	0	0	0	0	1	0	0	0
GCA_006838145.1_PDT000002494.2	0	0	0	0	0	0	0	0	0	0	0	0	1	0	0	0
GCA_006838485.1_PDT000002431.2	0	0	0	0	0	0	0	0	0	0	0	0	1	0	0	0
GCA_006841305.1_PDT000026436.2	0	0	0	0	0	0	0	0	0	0	0	0	1	0	0	0
GCA_006841715.1_PDT000029629.2	0	0	0	0	0	0	0	0	0	0	0	0	1	0	0	0
GCA_006845945.1_PDT000034196.2	0	0	0	0	0	0	0	0	0	0	0	0	1	0	0	0
GCA_006852305.1_PDT000041362.2	0	0	0	0	0	0	0	0	0	0	0	0	1	0	0	0
GCA_006852605.1_PDT000041643.2	0	0	0	0	0	0	0	0	0	0	0	0	1	0	0	0
GCA_006852965.1_PDT000041627.2	0	0	0	0	0	0	0	0	0	0	0	0	1	0	0	0
GCA_006858645.1_PDT000047108.2	0	0	0	0	0	0	0	0	0	0	0	0	1	0	0	0
GCA_006861015.1_PDT000025165.3	0	0	0	0	0	0	0	0	0	0	0	0	1	0	0	0
GCA_006870045.1_PDT000060753.2	0	0	0	0	0	0	0	0	0	0	0	0	1	0	0	0
GCA_006870625.1_PDT000060713.2	0	0	0	0	0	0	0	0	0	0	0	0	1	0	0	0
GCA_006870655.1_PDT000060504.2	0	0	0	0	0	0	0	0	0	0	0	0	1	0	0	0
GCA_006873285.1_PDT000060776.2	0	0	0	0	0	0	0	0	0	0	0	0	1	0	0	0
GCA_006879285.1_PDT000092496.2	0	0	0	0	0	0	0	0	0	0	0	0	1	0	0	0
GCA_006887975.2_PDT000104812.4	0	0	0	0	0	0	0	0	0	0	0	0	1	0	0	0
GCA_006888725.1_PDT000098232.2	0	0	0	0	0	0	0	1	0	0	0	0	1	0	0	0
GCA_006896645.1_PDT000111548.2	0	0	0	0	0	0	0	0	0	0	0	0	1	0	0	0
GCA_006899305.1_PDT000130489.2	0	0	0	0	0	0	0	0	0	0	0	0	1	0	0	0
GCA_006908505.1_PDT000145131.2	0	0	0	0	0	0	0	1	0	0	0	0	1	0	0	0
GCA_006921475.1_PDT000177163.2	0	0	0	0	0	0	0	0	0	0	0	0	1	0	0	0
GCA_006922355.1_PDT000162809.2	0	0	0	0	0	0	0	0	0	0	0	0	1	0	0	0
GCA_006937935.1_ASM693793v1	0	0	0	0	0	0	1	0	0	0	0	0	0	0	0	0
GCA_006950225.1_PDT000200948.2	0	0	0	0	0	0	0	0	0	0	0	0	1	0	0	0
GCA_006969245.1_ASM696924v1	0	0	0	0	0	1	0	0	0	0	0	0	1	0	0	0
GCA_007028205.1_PDT000218276.3	0	0	0	0	0	0	0	0	0	0	0	0	1	0	0	0
GCA_007093725.1_ASM709372v1	0	0	0	0	0	0	0	0	0	0	0	0	1	0	0	0
GCA_007093735.1_ASM709373v1	0	0	0	0	0	0	0	0	0	0	0	0	1	0	0	0
GCA_007093745.1_ASM709374v1	0	0	0	0	0	0	0	0	0	0	0	0	1	0	0	0
GCA_007093755.1_ASM709375v1	0	0	0	0	0	0	0	0	0	0	0	0	1	0	0	0
GCA_007093765.1_ASM709376v1	0	0	0	0	0	0	0	0	0	0	0	0	1	0	0	0
GCA_007093825.1_ASM709382v1	0	0	0	0	0	0	0	0	0	0	0	0	1	0	0	0
GCA_007093835.1_ASM709383v1	0	0	0	0	0	0	0	0	0	0	0	0	1	0	0	0
GCA_007093845.1_ASM709384v1	0	0	0	0	0	0	0	0	0	0	0	0	1	0	0	0
GCA_007093855.1_ASM709385v1	0	0	0	0	0	0	0	0	0	0	0	0	1	0	0	0
GCA_007093895.1_ASM709389v1	0	0	0	0	0	0	0	0	0	0	0	0	1	0	0	0
GCA_007093925.1_ASM709392v1	0	0	0	0	0	0	0	0	0	0	0	0	1	0	0	0
GCA_007093935.1_ASM709393v1	0	0	0	0	0	0	0	0	0	0	0	0	1	0	0	0
GCA_007093945.1_ASM709394v1	0	0	0	0	0	0	0	0	0	0	0	0	1	0	0	0
GCA_007093965.1_ASM709396v1	0	0	0	0	0	0	0	0	0	0	0	0	1	0	0	0
GCA_007093985.1_ASM709398v1	0	0	0	0	0	0	0	0	0	0	0	0	1	0	0	0
GCA_007094015.1_ASM709401v1	0	0	0	0	0	0	0	0	0	0	0	0	1	0	0	0
GCA_007094035.1_ASM709403v1	0	0	0	0	0	0	0	0	0	0	0	0	1	0	0	0
GCA_007094065.1_ASM709406v1	0	0	0	0	0	0	0	0	0	0	0	0	1	0	0	0
GCA_007094075.1_ASM709407v1	0	0	0	0	0	0	0	0	0	0	0	0	1	0	0	0
GCA_007094085.1_ASM709408v1	0	0	0	0	0	0	0	0	0	0	0	0	1	0	0	0
GCA_007094115.1_ASM709411v1	0	0	0	0	0	0	0	0	0	0	0	0	1	0	0	0
GCA_007094135.1_ASM709413v1	0	0	0	0	0	0	0	0	0	0	0	0	1	0	0	0
GCA_007094155.1_ASM709415v1	0	0	0	0	0	0	0	0	0	0	0	0	1	0	0	0
GCA_007094175.1_ASM709417v1	0	0	0	0	0	0	0	0	0	0	0	0	1	0	0	0
GCA_007094195.1_ASM709419v1	0	0	0	0	0	0	0	0	0	0	0	0	1	0	0	0
GCA_007094225.1_ASM709422v1	0	0	0	0	0	0	0	0	0	0	0	0	1	0	0	0
GCA_007094235.1_ASM709423v1	0	0	0	0	0	0	0	0	0	0	0	0	1	0	0	0
GCA_007094255.1_ASM709425v1	0	0	0	0	0	0	0	0	0	0	0	0	1	0	0	0
GCA_007094265.1_ASM709426v1	0	0	0	0	0	0	0	0	0	0	0	0	1	0	0	0
GCA_007094285.1_ASM709428v1	0	0	0	0	0	0	0	0	0	0	0	0	1	0	0	0
GCA_007094305.1_ASM709430v1	0	0	0	0	0	0	0	0	0	0	0	0	1	0	0	0
GCA_007094345.1_ASM709434v1	0	0	0	0	0	0	0	0	0	0	0	0	1	0	0	0
GCA_007094355.1_ASM709435v1	0	0	0	0	0	0	0	0	0	0	0	0	1	0	0	0
GCA_007094365.1_ASM709436v1	0	0	0	0	0	0	0	0	0	0	0	0	1	0	0	0
GCA_007094385.1_ASM709438v1	0	0	0	0	0	0	0	0	0	0	0	0	1	0	0	0
GCA_007094395.1_ASM709439v1	0	0	0	0	0	0	0	0	0	0	0	0	1	0	0	0
GCA_007094445.1_ASM709444v1	0	0	0	0	0	0	0	0	0	0	0	0	1	0	0	0
GCA_007094455.1_ASM709445v1	0	0	0	0	1	0	0	0	0	0	0	0	1	0	0	0
GCA_007094465.1_ASM709446v1	0	0	0	0	0	0	0	0	0	0	0	0	1	0	0	0
GCA_007094475.1_ASM709447v1	0	0	0	0	0	0	0	0	0	0	0	0	1	0	0	0
GCA_007094485.1_ASM709448v1	0	0	0	0	1	0	0	0	0	0	0	0	1	0	0	0
GCA_007094545.1_ASM709454v1	0	0	0	0	0	0	0	0	0	0	0	0	1	0	0	0
GCA_007094555.1_ASM709455v1	0	0	0	0	0	0	0	0	0	0	0	0	1	0	0	0
GCA_007094565.1_ASM709456v1	0	0	0	0	1	0	0	0	0	0	0	0	1	0	0	0
GCA_007094575.1_ASM709457v1	0	0	0	0	1	0	0	0	0	0	0	0	1	0	0	0
GCA_007094605.1_ASM709460v1	0	0	0	0	0	0	0	0	0	0	0	0	1	0	0	0
GCA_007094645.1_ASM709464v1	0	0	0	0	0	0	0	0	0	0	0	0	1	0	0	0
GCA_007094655.1_ASM709465v1	0	0	0	0	0	0	0	0	0	0	0	0	1	0	0	0
GCA_007094665.1_ASM709466v1	0	0	0	0	0	0	0	0	0	0	0	0	1	0	0	0
GCA_007094685.1_ASM709468v1	0	0	0	0	0	0	0	0	0	0	0	0	1	0	0	0
GCA_007094715.1_ASM709471v1	0	0	0	0	0	0	0	0	0	0	0	0	1	0	0	0
GCA_007094745.1_ASM709474v1	0	0	0	0	0	0	0	0	0	0	0	0	1	0	0	0
GCA_007094755.1_ASM709475v1	0	0	0	0	0	0	0	0	0	0	0	0	1	0	0	0
GCA_007094765.1_ASM709476v1	0	0	0	0	0	0	0	0	0	0	0	0	1	0	0	0
GCA_007094775.1_ASM709477v1	0	0	0	0	0	0	0	0	0	0	0	0	1	0	0	0
GCA_007094785.1_ASM709478v1	0	0	0	0	0	0	0	0	0	0	0	0	1	0	0	0
GCA_007094845.1_ASM709484v1	0	0	0	0	0	0	0	0	0	0	0	0	1	0	0	0
GCA_007094855.1_ASM709485v1	0	0	0	0	0	0	0	0	0	0	0	0	1	0	0	0
GCA_007094865.1_ASM709486v1	0	0	0	0	0	0	0	0	0	0	0	0	1	0	0	0
GCA_007094875.1_ASM709487v1	0	0	0	0	0	0	0	0	0	0	0	0	1	0	0	0
GCA_007094885.1_ASM709488v1	0	0	0	0	0	0	0	0	0	0	0	0	1	0	0	0
GCA_007094945.1_ASM709494v1	0	0	0	0	0	0	0	0	0	0	0	0	1	0	0	0
GCA_007094955.1_ASM709495v1	0	0	0	0	0	0	0	0	0	0	0	0	1	0	0	0
GCA_007094975.1_ASM709497v1	0	0	0	0	0	0	0	0	0	0	0	0	1	0	0	0
GCA_007094995.1_ASM709499v1	0	0	0	0	0	0	0	0	0	0	0	0	1	0	0	0
GCA_007095005.1_ASM709500v1	0	0	0	0	0	0	0	0	0	0	0	0	1	0	0	0
GCA_007095045.1_ASM709504v1	0	0	0	0	0	0	0	0	0	0	0	0	1	0	0	0
GCA_007095055.1_ASM709505v1	0	0	0	0	0	0	0	0	0	0	0	0	1	0	0	0
GCA_007095075.1_ASM709507v1	0	0	0	0	0	0	0	0	0	0	0	0	1	0	0	0
GCA_007095085.1_ASM709508v1	0	0	0	0	0	0	0	0	0	0	0	0	1	0	0	0
GCA_007095105.1_ASM709510v1	0	0	0	0	0	0	0	0	0	0	0	0	1	0	0	0
GCA_007095135.1_ASM709513v1	0	0	0	0	0	0	0	0	0	0	0	0	1	0	0	0
GCA_007095165.1_ASM709516v1	0	0	0	0	0	0	0	0	0	0	0	0	1	0	0	0
GCA_007095175.1_ASM709517v1	0	0	0	0	0	0	0	0	0	0	0	0	1	0	0	0
GCA_007095185.1_ASM709518v1	0	0	0	0	0	0	0	0	0	0	0	0	1	0	0	0
GCA_007095225.1_ASM709522v1	0	0	0	0	0	0	0	0	0	0	0	0	1	0	0	0
GCA_007095235.1_ASM709523v1	0	0	0	0	0	0	0	0	0	0	0	0	1	0	0	0
GCA_007095265.1_ASM709526v1	0	0	0	0	0	0	0	0	0	0	0	0	1	0	0	0
GCA_007095275.1_ASM709527v1	0	0	0	0	0	0	0	0	0	0	0	0	1	0	0	0
GCA_007095285.1_ASM709528v1	0	0	0	0	0	0	0	0	0	0	0	0	1	0	0	0
GCA_007095305.1_ASM709530v1	0	0	0	0	1	0	0	0	0	0	0	0	1	0	0	0
GCA_007095335.1_ASM709533v1	0	0	0	0	0	0	0	0	0	0	0	0	1	0	0	0
GCA_007095365.1_ASM709536v1	0	0	0	0	0	0	0	0	0	0	0	0	1	0	0	0
GCA_007095375.1_ASM709537v1	0	0	0	0	1	0	0	0	0	0	0	0	1	0	0	0
GCA_007095385.1_ASM709538v1	0	0	0	0	1	0	0	0	0	0	0	0	1	0	0	0
GCA_007095425.1_ASM709542v1	0	0	0	0	0	0	0	0	0	0	0	0	1	0	0	0
GCA_007096115.1_ASM709611v1	0	0	0	0	1	0	0	0	0	0	0	0	1	0	0	0
GCA_007096135.1_ASM709613v1	0	0	0	0	1	0	0	0	0	0	0	0	1	0	0	0
GCA_007096145.1_ASM709614v1	0	0	0	0	0	0	0	0	0	0	0	0	1	0	0	0
GCA_007096155.1_ASM709615v1	0	0	0	0	1	0	0	0	0	0	0	0	1	0	0	0
GCA_007096205.1_ASM709620v1	0	0	0	0	0	0	0	0	0	0	0	0	1	0	0	0
GCA_007096225.1_ASM709622v1	0	0	0	0	0	0	0	0	0	0	0	0	1	0	0	0
GCA_007096235.1_ASM709623v1	0	0	0	0	0	0	0	0	0	0	0	0	1	0	0	0
GCA_007096245.1_ASM709624v1	0	0	0	0	0	0	0	0	0	0	0	0	1	0	0	0
GCA_007096255.1_ASM709625v1	0	0	0	0	0	0	0	0	0	0	0	0	1	0	0	0
GCA_007096295.1_ASM709629v1	0	0	0	0	0	0	0	0	0	0	0	0	1	0	0	0
GCA_007096325.1_ASM709632v1	0	0	0	0	0	0	0	0	0	0	0	0	1	0	0	0
GCA_007181665.1_PDT000001923.5	0	0	1	0	0	0	0	0	0	0	0	0	1	0	0	0
GCA_007181755.1_PDT000003192.3	0	0	0	0	0	1	0	0	0	0	0	0	1	0	0	0
GCA_007181815.1_PDT000003485.3	0	0	0	0	0	0	0	0	0	0	0	0	1	0	0	0
GCA_007182255.1_PDT000050279.2	0	0	0	0	0	0	0	0	0	0	0	0	1	0	0	0
GCA_007187135.1_PDT000087523.2	0	0	0	0	0	0	0	0	0	0	0	0	1	0	0	0
GCA_007193655.1_PDT000107395.2	0	0	0	0	0	0	0	0	0	0	0	0	1	0	0	0
GCA_007230235.1_PDT000081556.5	0	0	1	0	0	0	0	0	0	0	0	0	1	0	0	0
GCA_007441205.1_PDT000486952.1	0	0	0	0	0	0	0	0	0	0	0	0	1	0	0	0
GCA_007472515.1_PDT000002154.3	0	0	0	0	0	0	0	0	0	0	0	0	1	0	0	0
GCA_007472555.1_PDT000002138.3	0	0	0	0	0	0	1	1	0	0	0	0	1	1	0	0
GCA_007477505.1_PDT000071644.2	0	0	0	0	0	0	0	0	0	0	0	0	1	0	0	0
GCA_007547775.1_PDT000049747.3	0	0	0	0	0	0	0	0	0	0	0	0	1	0	0	0
GCA_007548575.1_PDT000052257.2	0	0	0	0	0	0	0	0	0	0	0	0	1	0	0	0
GCA_007549735.1_PDT000031568.4	0	0	0	0	0	0	0	0	0	0	0	0	1	0	0	0
GCA_007550535.1_PDT000060746.3	0	0	0	0	0	0	0	0	0	0	0	0	1	0	0	0
GCA_007626935.1_PDT000030329.3	0	0	0	0	0	0	0	0	0	0	0	0	1	0	0	0
GCA_007628255.1_PDT000069199.3	0	0	0	0	0	0	0	0	0	0	0	0	1	0	0	0
GCA_007742055.1_PDT000049025.4	0	0	0	0	0	0	0	0	0	0	0	0	1	0	0	0
GCA_007743825.1_PDT000042022.4	0	0	0	0	0	1	0	0	0	0	0	0	0	0	0	0
GCA_007749035.1_PDT000050280.2	0	0	0	0	0	0	0	0	0	0	0	0	1	0	0	0
GCA_007749215.1_PDT000049754.3	0	0	0	0	0	0	0	0	0	0	0	0	1	0	0	0
GCA_007750405.1_PDT000062232.3	0	0	1	0	0	0	0	0	0	0	0	0	0	0	0	0
GCA_007750515.1_PDT000062643.2	0	0	0	0	0	0	0	0	0	0	0	0	1	0	0	0
GCA_007752385.1_PDT000069817.3	0	0	0	0	0	0	0	0	0	0	0	0	1	0	0	0
GCA_007752415.1_PDT000069198.3	0	0	0	0	0	0	0	0	0	0	0	0	1	0	0	0
GCA_007754355.1_PDT000086652.3	0	0	0	0	0	0	0	0	0	0	0	0	1	0	0	0
GCA_007754735.1_PDT000069160.3	0	0	0	0	0	0	0	0	0	0	0	0	1	0	0	0
GCA_007755215.1_PDT000094823.4	0	0	0	0	0	1	0	0	0	0	0	0	0	0	0	0
GCA_007755515.1_PDT000093257.2	0	0	0	0	0	0	0	1	0	0	0	0	1	0	0	0
GCA_007755895.1_PDT000094824.4	0	0	0	0	0	0	1	0	0	0	0	0	1	0	0	0
GCA_007756835.1_PDT000098580.3	0	0	0	0	0	1	0	0	0	0	0	0	0	0	0	0
GCA_007759935.1_PDT000104830.2	0	0	0	0	0	0	0	0	0	0	0	0	1	0	0	0
GCA_007764195.1_PDT000206525.3	0	0	0	0	0	0	0	0	0	0	0	0	1	0	0	0
GCA_007764555.1_PDT000210963.3	0	0	0	0	1	0	0	0	0	0	0	0	0	0	0	0
GCA_007765575.1_PDT000243658.3	0	0	0	0	0	0	0	0	0	0	0	0	1	0	0	0
GCA_007765795.1_PDT000257203.3	0	0	0	0	0	1	0	0	0	0	0	0	0	0	0	0
GCA_007772825.1_PDT000002736.4	0	0	0	0	0	0	0	0	0	0	0	0	1	0	0	0
GCA_007778625.1_PDT000386964.1	0	0	0	0	0	0	0	0	0	0	0	0	1	0	0	0
GCA_007818965.1_PDT000077381.4	0	0	0	0	0	0	0	0	0	0	0	0	1	0	0	0
GCA_007819065.1_PDT000191366.3	0	0	0	0	0	0	0	0	0	0	0	0	1	0	0	0
GCA_007819285.1_PDT000224504.3	0	0	0	0	0	0	0	0	0	0	0	0	1	0	0	0
GCA_007820175.1_PDT000131953.3	0	0	0	0	0	0	0	0	0	0	0	0	1	0	0	0
GCA_007834275.1_PDT000043938.2	0	0	0	0	0	0	0	0	0	0	0	0	1	0	0	0
GCA_007907385.1_PDT000107408.2	0	0	0	0	0	0	0	0	0	0	0	0	1	0	0	0
GCA_008001765.1_PDT000049130.2	0	0	0	0	0	0	0	0	0	0	0	0	1	0	0	0
GCA_008001965.1_PDT000041353.3	0	0	0	0	0	0	1	0	0	0	0	0	0	0	0	0
GCA_008002125.1_PDT000049036.2	0	0	0	0	0	0	0	0	0	0	0	0	1	0	0	0
GCA_008003705.1_PDT000001507.2	0	0	0	0	1	0	0	0	0	0	0	0	0	0	0	0
GCA_008004925.1_PDT000048749.2	0	0	0	0	0	0	1	0	0	0	0	0	0	0	0	0
GCA_008004965.1_PDT000048752.2	0	0	0	0	0	0	0	1	0	0	0	0	1	0	0	0
GCA_008005385.1_PDT000049029.2	0	0	0	0	0	0	0	0	0	0	0	0	1	0	0	0
GCA_008023485.1_PDT000042004.3	0	0	0	0	0	1	0	0	0	0	0	0	0	0	0	0
GCA_008023615.1_PDT000042005.3	0	0	0	0	0	1	0	0	0	0	0	0	0	0	0	0
GCA_008023815.1_PDT000043923.3	0	0	0	0	0	0	1	0	0	0	0	0	0	0	0	0
GCA_008023895.1_PDT000043951.3	0	0	0	0	0	0	0	0	0	0	0	0	1	0	0	0
GCA_008029315.1_PDT000040617.3	0	0	0	0	0	0	0	0	0	0	0	0	1	0	0	0
GCA_008046915.1_PDT000036493.3	0	0	0	0	0	0	0	0	0	0	0	0	1	0	0	0
GCA_008068435.1_PDT000039685.3	0	0	0	0	0	0	0	0	0	0	0	0	1	0	0	0
GCA_008113525.1_PDT000062144.2	0	0	0	0	0	0	0	1	0	0	0	0	0	0	0	0
GCA_008113885.1_PDT000064906.2	0	0	0	0	0	0	0	0	0	0	0	0	1	0	0	0
GCA_008115585.1_PDT000066970.2	0	0	0	0	0	0	0	0	0	0	0	0	1	0	0	0
GCA_008116765.1_PDT000069188.2	0	0	1	0	0	0	0	0	0	0	0	0	0	0	0	0
GCA_008117645.1_PDT000069170.3	0	0	0	0	0	0	0	0	0	0	0	1	0	0	0	0
GCA_008330205.1_ASM833020v1	0	0	0	0	0	0	1	1	0	0	0	0	1	1	0	0
GCA_008386295.1_ASM838629v1	0	0	0	0	0	0	0	0	0	0	0	0	1	0	0	0
GCA_008610665.1_PDT000068664.2	0	0	0	0	0	0	0	0	0	0	0	0	1	0	0	0
GCA_008616195.1_PDT000081665.2	0	0	0	0	0	0	0	1	0	0	0	0	1	0	0	0
GCA_008617595.1_PDT000085398.2	0	0	0	0	0	0	0	0	0	0	0	0	1	0	0	0
GCA_008618115.1_PDT000086635.2	0	0	1	0	0	0	0	0	0	0	0	0	0	0	0	0
GCA_008675675.1_PDT000096625.2	0	0	0	0	0	0	0	0	0	0	0	0	1	0	0	0
GCA_008676295.1_PDT000098208.2	0	0	0	0	0	0	0	0	0	0	0	0	1	0	0	0
GCA_008676315.1_PDT000098213.2	0	0	0	0	0	0	1	0	0	0	0	0	0	0	0	0
GCA_008807355.1_ASM880735v1	0	0	0	0	0	0	0	0	0	0	0	0	1	0	0	0
GCA_008808135.1_PDT000107412.2	0	0	0	0	0	0	0	0	0	0	0	0	1	0	0	0
GCA_008808175.1_PDT000106245.2	0	0	0	0	0	1	0	0	0	0	0	0	0	0	0	0
GCA_008809575.1_PDT000127699.2	0	0	0	0	0	0	0	0	0	0	0	0	1	0	0	0
GCA_008875685.1_PDT000121713.2	0	0	0	0	0	0	0	0	0	0	0	0	1	0	0	0
GCA_008908765.1_PDT000133147.2	0	0	0	0	0	0	0	0	0	0	0	0	1	0	0	0
GCA_008912225.1_PDT000135880.2	0	0	0	0	1	0	0	0	0	0	0	0	0	0	0	0
GCA_008913225.1_PDT000139815.2	0	0	0	0	1	0	0	0	0	0	0	0	0	0	0	0
GCA_008914045.1_PDT000137455.2	0	0	0	0	0	0	0	0	0	0	0	0	1	0	0	0
GCA_008914065.1_PDT000137714.2	0	0	0	0	0	0	1	1	0	0	0	0	0	1	0	0
GCA_008914085.1_PDT000137709.2	0	0	0	0	0	0	0	0	0	0	0	0	1	0	0	0
GCA_008915985.2_PDT000146640.3	0	0	0	0	0	0	0	0	0	0	0	0	1	0	0	0
GCA_008997875.1_PDT000077108.3	0	0	0	0	0	0	0	0	0	0	0	0	1	0	0	0
GCA_009221945.1_PDT000215855.2	0	0	0	0	0	0	0	0	0	0	0	0	1	0	0	0
GCA_009255525.1_PDT000496814.2	0	0	0	0	0	0	0	0	0	0	0	0	1	0	0	0
GCA_009255725.1_PDT000496804.2	0	0	0	0	0	0	0	0	0	0	0	0	1	0	0	0
GCA_009255785.1_PDT000496806.2	0	0	0	0	0	0	0	0	0	0	0	0	1	0	0	0
GCA_009255825.1_PDT000496803.2	0	0	0	0	0	0	0	0	0	0	0	0	1	0	0	0
GCA_009255855.1_PDT000496805.2	0	0	0	0	0	0	0	0	0	0	0	0	1	0	0	0
GCA_009255885.1_PDT000496807.2	0	0	0	0	0	0	0	0	0	0	0	0	1	0	0	0
GCA_009256205.1_PDT000496809.2	0	0	0	0	0	0	0	0	0	0	0	0	1	0	0	0
GCA_009256645.1_PDT000509522.2	0	0	0	0	0	0	0	0	0	0	0	0	1	0	0	0
GCA_009256665.1_PDT000496815.2	0	0	0	0	0	0	0	0	0	0	0	0	1	0	0	0
GCA_009256685.1_PDT000496813.2	0	0	0	0	0	0	0	0	0	0	0	0	1	0	0	0
GCA_009256705.1_PDT000496818.2	0	0	0	0	0	0	0	0	0	0	0	0	1	0	0	0
GCA_009256725.1_PDT000496822.2	0	0	0	0	0	0	0	0	0	0	0	0	1	0	0	0
GCA_009256745.1_PDT000496825.2	0	0	0	0	0	0	0	0	0	0	0	0	1	0	0	0
GCA_009256765.1_PDT000496828.2	0	0	0	0	0	0	0	0	0	0	0	0	1	0	0	0
GCA_009256805.1_PDT000496808.2	0	0	0	0	0	0	0	0	0	0	0	0	1	0	0	0
GCA_009256865.1_PDT000509525.2	0	0	0	0	0	0	0	0	0	0	0	0	1	0	0	0
GCA_009256905.1_PDT000496826.2	0	0	0	0	0	0	0	0	0	0	0	0	1	0	0	0
GCA_009256925.1_PDT000496824.2	0	0	0	0	0	0	0	0	0	0	0	0	1	0	0	0
GCA_009256935.1_PDT000496827.2	0	0	0	0	0	0	0	0	0	0	0	0	1	0	0	0
GCA_009256965.1_PDT000496816.2	0	0	0	0	0	0	0	0	0	0	0	0	1	0	0	0
GCA_009256985.1_PDT000496820.2	0	0	0	0	0	0	0	0	0	0	0	0	1	0	0	0
GCA_009257065.1_PDT000509524.2	0	0	0	0	0	0	0	0	0	0	0	0	1	0	0	0
GCA_009257085.1_PDT000509523.2	0	0	0	0	0	0	0	0	0	0	0	0	1	0	0	0
GCA_009257105.1_PDT000496829.2	0	0	0	0	0	0	0	0	0	0	0	0	1	0	0	0
GCA_009257185.1_PDT000496819.2	0	0	0	0	0	0	0	0	0	0	0	0	1	0	0	0
GCA_009257245.1_PDT000496821.2	0	0	0	0	0	0	0	0	0	0	0	0	1	0	0	0
GCA_009257265.1_PDT000496817.2	0	0	0	0	0	0	0	0	0	0	0	0	1	0	0	0
GCA_009257305.1_PDT000496823.2	0	0	0	0	0	0	0	0	0	0	0	0	1	0	0	0
GCA_009257325.1_PDT000496811.2	0	0	0	0	0	0	0	0	0	0	0	0	1	0	0	0
GCA_009536015.1_PDT000216126.3	0	0	0	0	0	0	1	0	0	0	0	0	0	0	0	0
GCA_009569825.1_PDT000260196.2	0	0	0	0	0	0	0	0	0	0	0	0	1	0	0	0
GCA_009571605.1_PDT000261985.2	0	0	0	0	0	0	0	0	0	0	0	0	1	0	0	0
GCA_009584115.1_PDT000268681.2	0	0	0	0	0	1	0	0	0	0	0	0	0	0	0	0
GCA_009592145.1_PDT000273328.2	0	0	0	0	0	0	0	0	0	0	0	0	1	0	0	0
GCA_009648195.1_ASM964819v1	0	0	0	0	1	0	0	1	0	0	0	0	1	1	0	0
GCA_009728875.2_ASM972887v2	0	0	0	0	0	0	1	1	0	0	0	0	1	1	0	0
GCA_009728895.2_ASM972889v2	0	0	0	0	0	0	1	1	0	0	0	0	1	1	0	0
GCA_009806735.1_ASM980673v1	0	0	1	0	0	0	0	0	0	0	0	0	0	0	0	0
GCA_009874715.1_ASM987471v1	0	0	0	0	0	0	0	0	0	0	0	0	1	0	0	0
GCA_009902445.1_ASM990244v1	0	0	0	0	1	0	0	1	0	1	0	0	1	0	0	0
GCA_009902465.1_ASM990246v1	0	0	0	0	1	0	0	1	0	1	0	0	1	0	0	0
GCA_009902475.1_ASM990247v1	0	0	0	0	1	0	0	1	0	1	0	0	1	0	0	0
GCA_009902505.1_ASM990250v1	0	0	0	0	1	0	0	1	0	1	0	0	1	0	0	0
GCA_009902525.1_ASM990252v1	0	0	0	0	1	0	0	1	0	1	0	0	1	0	0	0
GCA_009902535.1_ASM990253v1	0	0	0	0	1	0	0	1	0	1	0	0	1	0	0	0
GCA_009902565.1_ASM990256v1	0	0	0	0	1	0	0	1	0	1	0	0	1	0	0	0
GCA_009902575.1_ASM990257v1	0	0	0	0	1	0	0	1	0	1	0	0	1	0	0	0
GCA_009902605.1_ASM990260v1	0	0	0	0	1	0	0	1	0	1	0	0	1	0	0	0
GCA_009902625.1_ASM990262v1	0	0	0	0	1	0	0	1	0	1	0	0	1	0	0	0
GCA_009902635.1_ASM990263v1	0	0	0	0	1	0	0	1	0	1	0	0	1	0	0	0
GCA_009902665.1_ASM990266v1	0	0	0	0	0	0	1	1	0	1	0	0	1	0	0	0
GCA_009902675.1_ASM990267v1	0	0	0	0	0	0	1	1	0	1	0	0	1	0	0	0
GCA_009902695.1_ASM990269v1	0	0	0	0	0	0	1	1	0	1	0	0	1	0	0	0
GCA_009902725.1_ASM990272v1	0	0	0	0	1	0	0	1	0	1	0	0	1	0	0	0
GCA_009902735.1_ASM990273v1	0	0	0	0	0	0	0	1	0	0	0	0	1	0	0	0
GCA_009902765.1_ASM990276v1	0	0	0	0	0	0	0	1	0	0	0	0	1	0	0	0
GCA_009902785.1_ASM990278v1	0	0	0	0	1	0	0	1	0	1	0	0	1	0	0	0
GCA_009902795.1_ASM990279v1	0	0	0	0	1	0	0	1	0	1	0	0	1	0	0	0
GCA_009902805.1_ASM990280v1	0	0	0	0	0	0	1	1	0	1	0	0	1	0	0	0
GCA_009902845.1_ASM990284v1	0	0	0	0	1	0	0	1	0	1	0	0	1	0	0	0
GCA_009902865.1_ASM990286v1	0	0	0	0	1	0	0	1	0	1	0	0	1	0	0	0
GCA_009902895.1_ASM990289v1	0	0	0	0	1	0	0	1	0	1	0	0	1	0	0	0
GCA_009902925.1_ASM990292v1	0	0	0	0	0	0	1	1	0	1	0	0	1	0	0	0
GCA_009902935.1_ASM990293v1	0	0	0	0	1	0	0	1	0	1	0	0	1	0	0	0
GCA_009902955.1_ASM990295v1	0	0	0	0	0	0	1	1	0	1	0	0	1	0	0	0
GCA_010006205.1_PDT000447784.1	0	0	0	0	0	0	1	0	0	0	0	0	1	0	0	0
GCA_010006665.1_PDT000447987.1	0	0	0	0	0	0	0	0	0	0	0	0	1	0	0	0
GCA_010006685.1_PDT000447779.1	0	0	0	0	0	0	0	0	0	0	0	0	1	0	0	0
GCA_010123785.1_PDT000047424.4	0	0	0	0	0	1	0	0	0	0	0	0	1	0	0	0
GCA_010252615.1_PDT000447724.1	0	0	0	0	0	0	0	0	0	0	0	0	1	0	0	0
GCA_010252665.1_PDT000447836.1	0	0	1	0	0	0	0	0	0	0	0	0	0	0	0	0
GCA_010252695.1_PDT000447768.1	0	0	0	0	0	0	0	0	0	0	0	0	1	0	0	0
GCA_010252735.1_PDT000447727.1	0	0	0	0	0	0	0	0	0	0	0	0	1	0	0	0
GCA_010252855.1_PDT000447729.1	0	0	0	0	0	0	0	0	0	0	0	0	1	0	0	0
GCA_010252875.1_PDT000447736.1	0	0	0	0	0	0	0	0	0	0	0	0	1	0	0	0
GCA_010252915.1_PDT000447752.1	0	0	0	0	0	0	0	0	0	0	0	0	1	0	0	0
GCA_010252935.1_PDT000447754.1	0	0	0	0	0	0	0	0	0	0	0	0	1	0	0	0
GCA_010252955.1_PDT000447738.1	0	0	0	0	0	0	1	0	0	0	0	0	1	0	0	0
GCA_010252995.1_PDT000447726.1	0	0	0	0	0	0	1	0	0	0	0	0	1	0	0	0
GCA_010253015.1_PDT000447740.1	0	0	0	0	0	0	0	0	0	0	0	0	1	0	0	0
GCA_010253035.1_PDT000447733.1	0	0	0	0	0	0	1	0	0	0	0	0	1	0	0	0
GCA_010253055.1_PDT000447749.1	0	0	0	0	1	0	0	1	0	0	0	0	1	0	1	0
GCA_010253075.1_PDT000447756.1	0	0	0	0	0	0	0	0	0	0	0	0	1	0	0	0
GCA_010253095.1_PDT000447731.1	0	0	0	0	0	0	1	0	0	0	0	0	1	0	0	0
GCA_010253115.1_PDT000447681.1	0	0	0	0	0	0	0	0	0	0	0	0	1	0	0	0
GCA_010253155.1_PDT000447763.1	0	0	0	0	0	0	1	0	0	0	0	0	1	0	0	0
GCA_010253195.1_PDT000447735.1	0	0	0	0	0	0	0	0	0	0	0	0	1	0	0	0
GCA_010253275.1_PDT000447741.1	0	0	0	0	0	0	1	0	0	0	0	0	1	0	0	0
GCA_010253295.1_PDT000447728.1	0	0	0	0	0	0	0	0	0	0	0	0	1	0	0	0
GCA_010253335.1_PDT000447745.1	0	0	0	0	0	0	0	0	0	0	0	0	1	0	0	0
GCA_010253355.1_PDT000447734.1	0	0	0	0	0	0	0	0	0	0	0	0	1	0	0	0
GCA_010253375.1_PDT000447764.1	0	0	0	0	0	0	0	0	0	0	0	0	1	0	0	0
GCA_010253395.1_PDT000447737.1	0	0	0	0	0	0	0	0	0	0	0	0	1	0	0	0
GCA_010253435.1_PDT000447772.1	0	0	0	0	0	0	0	0	0	0	0	0	1	0	0	0
GCA_010253455.1_PDT000447776.1	0	0	0	0	0	0	0	0	0	0	0	0	1	0	0	0
GCA_010253475.1_PDT000447746.1	0	0	0	0	0	0	0	0	0	0	0	0	1	0	0	0
GCA_010253485.1_PDT000447747.1	0	0	0	0	0	0	0	0	0	0	0	0	1	0	0	0
GCA_010253535.1_PDT000447758.1	0	0	0	0	0	0	0	0	0	0	0	0	1	0	0	0
GCA_010253555.1_PDT000447761.1	0	0	0	0	0	0	0	1	0	0	0	0	1	0	0	0
GCA_010253575.1_PDT000447730.1	0	0	0	0	0	0	0	1	0	0	0	0	1	0	0	0
GCA_010253595.1_PDT000447732.1	0	0	0	0	0	0	0	0	0	0	0	0	1	0	0	0
GCA_010253635.1_PDT000447781.1	0	0	0	0	0	0	0	0	0	0	0	0	1	0	0	0
GCA_010253655.1_PDT000447786.1	0	0	0	0	0	0	1	0	0	0	0	0	1	0	0	0
GCA_010253675.1_PDT000447771.1	0	0	0	0	0	0	0	0	0	0	0	0	1	0	0	0
GCA_010253685.1_PDT000447750.1	0	0	0	0	0	0	0	0	0	0	0	0	1	0	0	0
GCA_010253735.1_PDT000447755.1	0	0	0	0	0	0	0	0	0	0	0	0	1	0	0	0
GCA_010253745.1_PDT000447753.1	0	0	0	0	0	0	0	0	0	0	0	0	1	0	0	0
GCA_010253775.1_PDT000447742.1	0	0	0	0	0	0	1	0	0	0	0	0	1	0	0	0
GCA_010253795.1_PDT000447744.1	0	0	0	0	0	0	0	0	0	0	0	0	1	0	0	0
GCA_010253855.1_PDT000447748.1	0	0	0	0	0	0	0	0	0	0	0	0	1	0	0	0
GCA_010253875.1_PDT000447805.1	0	0	1	0	0	0	0	0	0	0	0	0	0	0	0	0
GCA_010253895.1_PDT000447790.1	0	0	0	0	0	0	0	1	0	0	0	0	1	0	0	0
GCA_010253935.1_PDT000447759.1	0	0	0	0	0	0	0	0	0	0	0	0	1	0	0	0
GCA_010253955.1_PDT000447743.1	0	0	0	0	0	0	0	0	0	0	0	0	1	0	0	0
GCA_010253985.1_PDT000447751.1	0	0	0	0	0	0	0	0	0	0	0	0	1	0	0	0
GCA_010254015.1_PDT000447757.1	0	0	0	0	0	0	0	0	0	0	0	0	1	0	0	0
GCA_010254035.1_PDT000447766.1	0	0	0	0	0	0	0	0	0	0	0	0	1	0	0	0
GCA_010254055.1_PDT000447739.1	0	0	0	0	0	0	1	0	0	0	0	0	1	0	0	0
GCA_010254095.1_PDT000447852.1	0	0	0	0	0	0	0	0	0	0	0	0	1	0	0	0
GCA_010254115.1_PDT000447767.1	0	0	0	0	0	0	1	0	0	0	0	0	1	0	0	0
GCA_010254175.1_PDT000447765.1	0	0	0	0	0	0	0	0	0	0	0	0	1	0	0	0
GCA_010254215.1_PDT000447812.1	0	0	0	0	0	0	0	0	0	0	0	0	1	0	0	0
GCA_010254235.1_PDT000447851.1	0	0	0	0	0	0	0	0	0	0	0	0	1	0	0	0
GCA_010254315.1_PDT000447762.1	0	0	0	0	0	0	0	0	0	0	0	0	1	0	0	0
GCA_010254355.1_PDT000447774.1	0	0	0	0	0	0	0	0	0	0	0	0	1	0	0	0
GCA_010254375.1_PDT000447769.1	0	0	0	0	0	0	0	0	0	0	0	0	1	0	0	0
GCA_010254415.1_PDT000447770.1	0	0	0	0	0	0	0	0	0	0	0	0	1	0	0	0
GCA_010254435.1_PDT000447780.1	0	0	0	0	0	0	0	0	0	0	0	0	1	0	0	0
GCA_010254455.1_PDT000447778.1	0	0	0	0	0	0	0	0	0	0	0	0	1	0	0	0
GCA_010254475.1_PDT000447782.1	0	0	0	0	0	0	0	0	0	0	0	0	1	0	0	0
GCA_010254515.1_PDT000447773.1	0	0	0	0	0	0	0	0	0	0	0	0	1	0	0	0
GCA_010254535.1_PDT000447803.1	0	0	1	0	0	0	0	0	0	0	0	0	0	0	0	0
GCA_010254555.1_PDT000447783.1	0	0	0	0	0	0	1	0	0	0	0	0	1	0	0	0
GCA_010254565.1_PDT000447777.1	0	0	0	0	0	0	1	0	0	0	0	0	1	0	0	0
GCA_010254575.1_PDT000447788.1	0	0	0	0	0	0	0	1	0	0	0	0	1	0	0	0
GCA_010254615.1_PDT000447787.1	0	0	0	0	0	0	1	0	0	0	0	0	1	0	0	0
GCA_010254635.1_PDT000447775.1	0	0	0	0	0	0	0	0	0	0	0	0	1	0	0	0
GCA_010254775.1_PDT000447789.1	0	0	0	0	0	0	0	1	0	0	0	0	1	0	0	0
GCA_010254795.1_PDT000447785.1	0	0	0	0	0	0	0	1	0	0	0	0	1	0	0	0
GCA_010254875.1_PDT000447804.1	0	0	1	0	0	0	0	0	0	0	0	0	0	0	0	0
GCA_010255075.1_PDT000447813.1	0	0	0	0	0	0	1	0	0	0	0	0	0	0	0	0
GCA_010255125.1_PDT000447835.1	0	0	1	0	0	0	0	0	0	0	0	0	0	0	0	0
GCA_010255475.1_PDT000447874.1	0	0	0	0	0	1	0	0	0	0	0	0	1	0	0	0
GCA_010255495.1_PDT000447867.1	0	0	0	0	0	0	0	0	0	0	0	0	1	0	0	0
GCA_010255565.1_PDT000447875.1	0	0	0	0	0	0	0	0	0	0	0	0	1	0	0	0
GCA_010255615.1_PDT000447876.1	0	0	0	0	0	0	0	1	0	0	0	0	1	0	0	0
GCA_010255655.1_PDT000447882.1	0	0	0	0	0	0	0	0	0	0	0	0	1	0	0	0
GCA_010255715.1_PDT000447880.1	0	0	0	0	0	0	0	0	0	0	0	0	1	0	0	0
GCA_010255815.1_PDT000447947.1	0	0	0	0	1	1	0	0	0	1	0	0	1	0	0	0
GCA_010255855.1_PDT000447885.1	0	0	0	0	0	0	0	0	0	0	0	0	1	0	0	0
GCA_010255895.1_PDT000447887.1	0	0	0	0	0	0	0	1	0	0	0	0	1	0	0	0
GCA_010255955.1_PDT000447889.1	0	0	0	0	0	0	1	1	0	1	0	0	1	0	0	0
GCA_010255975.1_PDT000447878.1	0	0	0	0	0	0	0	0	0	0	0	0	1	0	0	0
GCA_010255995.1_PDT000447888.1	0	0	0	0	0	0	0	0	0	0	0	0	1	0	0	0
GCA_010256015.1_PDT000447886.1	0	0	0	0	0	0	0	0	0	0	0	0	1	0	0	0
GCA_010256135.1_PDT000447949.1	0	0	0	0	0	0	1	0	0	0	0	0	0	0	0	0
GCA_010256235.1_PDT000447883.1	0	0	0	0	1	0	0	0	0	0	0	0	0	0	0	0
GCA_010256275.1_PDT000447879.1	0	0	0	0	0	0	0	0	0	0	0	0	1	0	0	0
GCA_010256295.1_PDT000447884.1	0	0	0	0	0	0	0	0	0	0	0	0	1	0	0	0
GCA_010256335.1_PDT000447953.1	0	0	0	0	0	0	1	0	0	0	0	0	0	0	0	0
GCA_010256425.1_PDT000447948.1	0	0	0	0	0	0	0	0	0	0	0	0	1	0	0	0
GCA_010256475.1_PDT000447903.1	0	0	0	0	0	1	0	0	0	0	0	0	0	0	0	0
GCA_010256515.1_PDT000447916.1	0	0	0	0	0	0	0	1	0	0	0	0	1	0	0	0
GCA_010256605.1_PDT000447922.1	0	0	0	0	0	0	1	0	0	0	0	0	1	0	0	0
GCA_010256815.1_PDT000447930.1	0	0	0	0	0	1	0	0	0	0	0	0	1	0	0	0
GCA_010256835.1_PDT000447952.1	0	0	0	0	0	1	0	0	0	0	0	0	0	0	0	0
GCA_010256905.1_PDT000447943.1	0	0	0	0	0	0	0	0	0	0	0	0	1	0	0	0
GCA_010257055.1_PDT000447940.1	0	0	0	0	0	0	0	0	0	0	0	0	1	0	0	0
GCA_010257155.1_PDT000447973.1	0	0	0	0	0	0	0	0	0	0	0	0	1	0	0	0
GCA_010257175.1_PDT000447959.1	0	0	0	0	0	0	0	1	0	0	0	0	1	0	0	0
GCA_010257195.1_PDT000447970.1	0	0	0	0	0	0	0	0	0	0	0	0	1	0	0	0
GCA_010257205.1_PDT000447929.1	0	0	0	0	0	0	0	0	0	0	0	0	1	0	0	0
GCA_010257235.1_PDT000447921.1	0	0	0	0	0	0	1	0	0	0	0	0	1	0	0	0
GCA_010257275.1_PDT000447971.1	0	0	0	0	0	0	0	0	0	0	0	0	1	0	0	0
GCA_010257295.1_PDT000447974.1	0	0	0	0	0	0	0	0	0	0	0	0	1	0	0	0
GCA_010257335.1_PDT000448024.1	0	0	0	0	0	0	0	0	0	0	0	0	1	0	0	0
GCA_010257355.1_PDT000447969.1	0	0	0	0	0	0	0	0	0	0	0	0	1	0	0	0
GCA_010257375.1_PDT000448055.1	0	0	1	0	0	0	0	0	0	0	0	0	1	0	0	0
GCA_010257395.1_PDT000448044.1	0	0	0	0	0	0	0	1	0	0	0	0	1	0	0	0
GCA_010257415.1_PDT000448041.1	0	0	1	0	0	0	0	0	0	0	0	0	0	0	0	0
GCA_010257445.1_PDT000447964.1	0	0	0	0	0	0	0	0	0	0	0	0	1	0	0	0
GCA_010257475.1_PDT000448005.1	0	0	0	0	0	0	0	0	0	0	0	0	1	0	0	0
GCA_010257535.1_PDT000447968.1	0	0	0	0	0	0	0	0	0	0	0	0	1	0	0	0
GCA_010257655.1_PDT000448000.1	0	0	0	0	0	1	0	0	0	0	0	0	1	0	0	0
GCA_010257695.1_PDT000448016.1	0	0	0	0	0	0	0	0	0	0	0	0	1	0	0	0
GCA_010257775.1_PDT000447985.1	0	0	0	0	0	0	0	0	0	0	0	0	1	0	0	0
GCA_010257835.1_PDT000448022.1	0	0	0	0	0	0	0	0	0	0	0	0	1	0	0	0
GCA_010257945.1_PDT000448020.1	0	0	0	0	0	0	0	0	0	0	0	0	1	0	0	0
GCA_010257995.1_PDT000448023.1	0	0	0	0	0	0	0	0	0	0	0	0	1	0	0	0
GCA_010258015.1_PDT000447996.1	0	0	0	0	1	0	0	1	0	0	0	0	1	1	0	0
GCA_010258025.1_PDT000448071.1	0	0	0	0	0	0	0	0	0	0	0	0	1	0	0	0
GCA_010258135.1_PDT000447997.1	0	0	0	0	0	0	1	0	0	0	0	0	1	0	0	0
GCA_010258155.1_PDT000448033.1	0	0	0	0	0	0	0	0	0	0	0	0	1	0	0	0
GCA_010258195.1_PDT000448029.1	0	0	0	0	0	0	0	0	0	0	0	0	1	0	0	0
GCA_010258215.1_PDT000447988.1	0	0	0	0	0	0	0	0	0	0	0	0	1	0	0	0
GCA_010258235.1_PDT000448031.1	0	0	0	0	0	0	0	0	0	0	0	0	1	0	0	0
GCA_010258255.1_PDT000448080.1	0	0	0	0	0	0	0	0	0	0	0	0	1	0	0	0
GCA_010258295.1_PDT000448037.1	0	0	0	0	0	0	1	1	0	1	0	0	1	0	0	0
GCA_010258475.1_PDT000448057.1	0	0	0	0	0	0	0	1	0	0	0	0	1	0	0	0
GCA_010258535.1_PDT000448025.1	0	0	0	0	0	0	0	0	0	0	0	0	1	0	0	0
GCA_010258555.1_PDT000448027.1	0	0	0	0	0	0	0	1	0	0	0	0	1	0	0	0
GCA_010258595.1_PDT000448030.1	0	0	0	0	0	0	0	0	0	0	0	0	1	0	0	0
GCA_010258615.1_PDT000448028.1	0	0	0	0	0	0	0	0	0	0	0	0	1	0	0	0
GCA_010258655.1_PDT000447990.1	0	0	0	0	0	0	0	0	0	0	0	0	1	0	0	0
GCA_010258695.1_PDT000448019.1	0	0	0	0	0	0	0	0	0	0	0	0	1	0	0	0
GCA_010258735.1_PDT000448009.1	0	0	0	0	0	0	1	0	0	0	0	0	0	0	0	0
GCA_010258795.1_PDT000448078.1	0	0	0	0	0	0	0	0	0	0	0	0	1	0	0	0
GCA_010258815.1_PDT000448038.1	0	0	0	0	0	0	0	0	0	0	0	0	1	0	0	0
GCA_010258885.1_PDT000448060.1	0	0	0	0	0	0	0	0	0	0	0	0	1	0	0	0
GCA_010259015.1_PDT000448149.1	0	0	0	0	0	0	0	0	0	0	0	0	1	0	0	0
GCA_010259115.1_PDT000448077.1	0	0	0	0	0	0	0	0	0	0	0	0	1	0	0	0
GCA_010259175.1_PDT000448032.1	0	0	0	0	0	0	0	0	0	0	0	0	1	0	0	0
GCA_010259245.1_PDT000448138.1	0	0	0	0	0	1	0	0	0	0	0	0	0	0	0	0
GCA_010259315.1_PDT000448073.1	0	0	0	0	0	0	0	0	0	0	0	0	1	0	0	0
GCA_010259435.1_PDT000448072.1	0	0	0	0	0	0	0	0	0	0	0	0	1	0	0	0
GCA_010259475.1_PDT000448075.1	0	0	1	0	0	0	0	0	0	0	0	0	1	0	0	0
GCA_010259495.1_PDT000448093.1	0	0	0	0	0	0	0	0	0	0	0	0	1	0	0	0
GCA_010259535.1_PDT000448097.1	0	0	0	0	0	0	0	0	0	0	0	0	1	0	0	0
GCA_010259635.1_PDT000448092.1	0	0	0	0	0	1	0	0	0	0	0	0	0	0	0	0
GCA_010259775.1_PDT000448096.1	0	0	0	0	0	0	0	0	0	0	0	0	1	0	0	0
GCA_010260595.1_PDT000448076.1	0	0	0	0	0	0	0	1	0	0	0	0	1	0	0	0
GCA_010260695.1_PDT000448095.1	0	0	0	0	0	0	1	0	0	0	0	0	0	0	0	0
GCA_010260735.1_PDT000448054.1	0	0	1	0	0	0	0	0	0	0	0	0	1	0	0	0
GCA_010260885.1_PDT000448099.1	0	0	0	0	0	0	0	0	0	0	0	0	1	0	0	0
GCA_010261055.1_PDT000448148.1	0	0	0	0	0	0	0	0	0	0	0	0	1	0	0	0
GCA_010261075.1_PDT000448144.1	0	0	1	0	0	0	0	0	0	0	0	0	1	0	0	0
GCA_010367865.1_PDT000002135.3	0	0	0	0	0	0	0	0	0	0	0	0	1	0	0	0
GCA_010370405.1_PDT000025169.3	0	0	0	0	0	0	0	0	0	0	0	0	1	0	0	0
GCA_010389885.1_PDT000046942.4	0	0	0	0	0	0	0	0	0	0	0	0	1	0	0	0
GCA_010390575.1_PDT000025173.2	0	0	0	0	0	0	0	0	0	0	0	0	1	0	0	0
GCA_010422645.1_PDT000032092.3	0	0	0	0	0	0	0	0	0	0	0	0	1	0	0	0
GCA_010426105.1_PDT000111811.2	0	0	0	0	0	0	0	0	0	0	0	0	1	0	0	0
GCA_010427405.1_PDT000178944.2	0	0	0	0	0	0	0	0	0	0	0	0	1	0	0	0
GCA_010429265.1_PDT000098600.2	0	0	0	0	0	0	0	0	0	0	0	0	1	0	0	0
GCA_010466925.1_PDT000003942.4	0	0	0	0	0	0	0	0	0	0	0	0	1	0	0	0
GCA_010491255.1_PDT000043953.4	0	0	0	0	0	0	0	0	0	0	0	0	1	0	0	0
GCA_010491955.1_PDT000002280.3	0	0	0	0	0	0	0	0	0	0	0	0	1	0	0	0
GCA_010517855.1_PDT000120106.2	0	0	0	0	0	0	0	0	0	0	0	0	1	0	0	0
GCA_010531755.1_PDT000003293.3	0	0	0	0	0	1	0	0	0	0	0	0	0	0	0	0
GCA_010533865.1_PDT000037500.3	0	0	0	0	0	0	0	0	0	0	0	0	1	0	0	0
GCA_010535675.1_PDT000032847.3	0	0	0	0	0	0	1	0	0	0	0	0	0	0	0	0
GCA_010535695.1_PDT000026782.3	0	0	0	0	0	0	0	0	0	0	0	0	1	0	0	0
GCA_010536795.1_PDT000003939.3	0	0	0	0	0	0	0	0	0	0	0	0	1	0	0	0
GCA_010537035.1_PDT000003161.3	0	0	0	0	0	0	0	0	0	0	0	0	1	0	0	0
GCA_010540445.1_PDT000036881.3	0	0	0	0	0	0	0	0	0	0	0	0	1	0	0	0
GCA_010554315.1_PDT000135606.2	0	0	0	0	0	0	0	0	0	0	0	0	1	0	0	0
GCA_010554575.1_PDT000226336.2	0	0	0	0	0	0	0	1	0	0	0	0	1	0	0	0
GCA_010557245.1_PDT000107407.2	0	0	0	0	0	0	0	0	0	0	0	0	1	0	0	0
GCA_010557685.1_PDT000048798.2	0	0	0	0	0	0	0	0	0	0	0	0	1	0	0	0
GCA_010557725.1_PDT000050276.2	0	0	0	0	0	0	0	0	0	0	0	0	1	0	0	0
GCA_010557865.1_PDT000106247.2	0	0	0	0	0	0	0	0	0	0	0	0	1	0	0	0
GCA_010559245.1_PDT000062253.2	0	0	0	0	0	0	0	0	0	0	0	0	1	0	0	0
GCA_010559865.1_PDT000062261.2	0	0	0	0	0	0	0	0	0	0	0	0	1	0	0	0
GCA_010566485.1_PDT000069461.2	0	0	0	0	0	0	0	0	0	0	0	0	1	0	0	0
GCA_010575325.1_PDT000192846.3	0	0	0	0	0	0	0	0	0	0	0	0	1	0	0	0
GCA_010633645.1_PDT000002715.3	0	0	0	0	0	0	0	0	0	0	0	0	1	0	0	0
GCA_010634165.1_PDT000026446.3	0	0	0	0	0	0	0	0	0	0	0	0	1	0	0	0
GCA_010636145.1_PDT000041626.3	0	0	0	0	0	0	0	0	0	0	0	0	1	0	0	0
GCA_010636205.1_PDT000043924.4	0	0	0	0	0	0	0	0	0	0	0	0	1	0	0	0
GCA_010638505.1_PDT000032611.3	0	0	0	0	0	0	0	0	0	0	0	0	1	0	0	0
GCA_010639965.1_PDT000036230.3	0	0	0	0	0	0	0	0	0	0	0	0	1	0	0	0
GCA_010642205.1_PDT000003928.4	0	0	0	0	0	0	0	0	0	0	0	0	1	0	0	0
GCA_010642945.1_PDT000045553.4	0	0	0	0	0	0	0	0	0	0	0	0	1	0	0	0
GCA_010646145.1_PDT000069292.2	0	0	0	0	0	0	0	0	0	0	0	0	1	0	0	0
GCA_010655005.1_PDT000046087.4	0	0	0	0	0	0	0	0	0	0	0	0	1	0	0	0
GCA_010662485.1_PDT000048187.3	0	0	0	0	0	0	1	0	0	0	0	0	1	0	0	0
GCA_010662605.1_PDT000050290.2	0	0	0	0	0	0	0	0	0	0	0	0	1	0	0	0
GCA_010663985.1_PDT000051857.2	0	0	0	0	0	0	0	0	0	0	0	0	1	0	0	0
GCA_010664445.1_PDT000038144.4	0	0	0	0	0	0	0	0	0	0	0	0	1	0	0	0
GCA_010669965.1_PDT000106246.2	0	0	0	0	0	0	0	0	0	0	0	0	1	0	0	0
GCA_010680365.1_PDT000034353.3	0	0	0	0	0	0	0	0	0	0	0	0	1	0	0	0
GCA_010687445.1_PDT000087522.2	0	0	0	0	0	0	0	0	0	0	0	0	1	0	0	0
GCA_010697325.1_PDT000029656.3	0	0	0	0	0	0	0	1	0	0	0	0	1	0	0	0
GCA_010700675.1_PDT000003929.3	0	0	0	0	0	0	0	0	0	0	0	0	1	0	0	0
GCA_010705065.1_PDT000002170.3	0	0	0	0	0	0	0	0	0	0	0	0	1	0	0	0
GCA_010716655.1_PDT000092409.2	0	0	0	0	0	0	0	0	0	0	0	0	1	0	0	0
GCA_010733755.1_PDT000145125.2	0	0	0	0	0	0	0	0	0	0	0	0	1	0	0	0
GCA_010794755.1_PDT000044664.4	0	0	0	0	0	0	0	0	0	0	0	0	1	0	0	0
GCA_010795015.1_PDT000064908.2	0	0	0	0	0	0	0	0	0	0	0	0	1	0	0	0
GCA_010800505.1_PDT000656697.1	0	0	0	0	0	0	0	0	0	0	0	0	1	0	0	0
GCA_010870665.1_PDT000002155.3	0	0	0	0	0	0	0	0	0	0	0	0	1	0	0	0
GCA_010914175.1_PDT000072674.2	0	0	0	0	0	0	0	0	0	0	0	0	1	0	0	0
GCA_010914515.1_PDT000072468.2	0	0	0	0	0	0	0	0	0	0	0	0	1	0	0	0
GCA_010920915.1_PDT000098594.2	0	0	0	0	0	0	0	0	0	0	0	0	1	0	0	0
GCA_010922125.1_PDT000092500.2	0	0	0	0	0	0	0	0	0	0	0	0	1	0	0	0
GCA_010946415.1_PDT000026775.3	0	0	0	0	0	0	0	0	0	0	0	0	1	0	0	0
GCA_010949215.1_PDT000003506.4	0	0	0	0	0	0	0	0	0	0	0	0	1	0	0	0
GCA_010961955.1_PDT000052300.2	0	0	0	0	0	0	0	0	0	0	0	0	1	0	0	0
GCA_010962235.1_PDT000052213.2	0	0	0	0	0	0	0	0	0	0	0	0	1	0	0	0
GCA_010970635.1_PDT000085148.4	0	0	0	0	0	0	0	0	0	0	0	0	1	0	0	0
GCA_010971155.1_PDT000077467.2	0	0	0	0	0	0	0	0	0	0	0	0	1	0	0	0
GCA_010973215.1_PDT000185583.2	0	0	0	0	0	0	0	0	0	0	0	0	1	0	0	0
GCA_011057955.1_ASM1105795v1	0	0	0	0	0	0	0	0	0	0	0	0	1	0	0	0
GCA_011074195.1_PDT000027674.2	0	0	0	0	0	0	0	0	0	0	0	0	1	0	0	0
GCA_011079305.1_PDT000038150.4	0	0	0	0	0	0	0	0	0	0	0	0	1	0	0	0
GCA_011080985.1_PDT000029647.3	0	0	0	0	0	0	0	0	0	0	0	0	1	0	0	0
GCA_011083485.1_PDT000003930.3	0	0	0	0	0	0	0	0	0	0	0	0	1	0	0	0
GCA_011085805.1_PDT000050269.2	0	0	0	0	0	0	0	0	0	0	0	0	1	0	0	0
GCA_011086665.1_PDT000051575.2	0	0	0	0	0	0	0	1	0	0	0	0	1	0	0	0
GCA_011088525.1_PDT000002711.3	0	0	0	0	0	0	0	0	0	0	0	0	1	0	0	0
GCA_011088725.1_PDT000002424.3	0	0	0	0	0	0	0	0	0	0	0	0	1	0	0	0
GCA_011088825.1_PDT000050215.2	0	0	0	0	0	0	0	0	0	0	0	0	1	0	0	0
GCA_011089145.1_PDT000001577.3	0	0	0	0	0	0	0	0	0	0	0	0	1	0	0	0
GCA_011089485.1_PDT000049765.2	0	0	0	0	0	0	0	0	0	0	0	0	1	0	0	0
GCA_011090585.1_PDT000049750.2	0	0	0	0	0	0	0	0	0	0	0	0	1	0	0	0
GCA_011099865.1_PDT000060722.2	0	0	0	0	0	0	0	0	0	0	0	0	1	0	0	0
GCA_011100955.1_PDT000003541.4	0	0	0	0	0	0	0	0	0	0	0	0	1	0	0	0
GCA_011105215.1_PDT000139810.2	0	0	0	0	0	0	0	0	0	0	0	0	1	0	0	0
GCA_011111475.1_PDT000047366.4	0	0	0	0	0	0	0	0	0	0	0	0	1	0	0	0
GCA_011296775.1_PDT000676858.1	0	0	0	0	0	0	0	1	0	0	0	0	1	0	0	0
GCA_011297075.1_PDT000676866.1	0	0	0	0	0	0	0	0	0	0	0	0	1	0	0	0
GCA_011411915.1_PDT000003196.3	0	0	0	0	0	0	0	0	0	0	0	0	1	0	0	0
GCA_011412995.1_PDT000045562.3	0	0	0	0	0	0	0	0	0	0	0	0	1	0	0	0
GCA_011413635.1_PDT000002712.3	0	0	0	0	0	0	0	0	0	0	0	0	1	0	0	0
GCA_011414055.1_PDT000032093.3	0	0	0	0	0	0	0	0	0	0	0	0	1	0	0	0
GCA_011416315.1_PDT000001822.3	0	0	0	0	0	0	0	0	0	0	0	0	1	0	0	0
GCA_011418075.1_PDT000031896.3	0	0	1	0	0	0	0	0	0	0	0	0	0	0	0	0
GCA_011435295.1_PDT000003246.6	0	0	0	0	0	0	0	0	0	0	0	0	1	0	0	0
GCA_011437645.1_PDT000026277.3	0	0	0	0	0	0	0	0	0	0	0	0	1	0	0	0
GCA_011437675.1_PDT000036874.3	0	0	0	0	0	0	0	0	0	0	0	0	1	0	0	0
GCA_011442335.1_PDT000001663.2	0	0	0	0	0	0	0	0	0	0	0	0	1	0	0	0
GCA_011447095.1_PDT000029648.3	0	0	0	0	0	0	0	0	0	0	0	0	1	0	0	0
GCA_011447895.1_PDT000027686.3	0	0	0	0	0	0	0	0	0	0	0	0	1	0	0	0
GCA_011448135.1_PDT000033914.3	0	0	0	0	0	0	0	0	0	0	0	0	1	0	0	0
GCA_011449195.1_PDT000034089.3	0	0	1	0	0	0	0	0	0	0	0	0	0	0	0	0
GCA_011449365.1_PDT000029654.3	0	0	0	0	0	0	0	0	0	0	0	0	1	0	0	0
GCA_011450615.1_PDT000034355.3	0	0	0	0	0	0	1	0	0	0	0	0	0	0	0	0
GCA_011450935.1_PDT000035230.3	0	0	0	0	0	0	0	0	0	0	0	0	1	0	0	0
GCA_011460515.1_PDT000003503.3	0	0	0	0	0	0	0	0	0	0	0	0	1	0	0	0
GCA_011465535.1_ASM1146553v1	0	0	0	0	0	0	0	0	0	0	0	0	1	0	0	0
GCA_011465695.1_ASM1146569v1	0	0	0	0	0	0	0	1	0	0	0	0	1	0	0	0
GCA_011465815.1_ASM1146581v1	0	0	0	0	0	0	1	0	0	0	0	0	1	0	0	0
GCA_011465945.1_ASM1146594v1	0	0	0	0	0	0	0	0	0	0	0	0	1	0	0	0
GCA_011466075.1_ASM1146607v1	0	0	0	0	0	0	0	0	0	0	0	0	1	0	0	0
GCA_011466275.1_ASM1146627v1	0	0	0	0	0	0	0	0	0	0	0	0	1	0	0	0
GCA_011466455.1_ASM1146645v1	0	0	0	0	0	0	1	0	0	0	0	0	1	0	0	0
GCA_011466595.1_ASM1146659v1	0	0	0	0	0	0	0	0	0	0	0	0	1	0	0	0
GCA_011466775.1_ASM1146677v1	0	0	0	0	0	0	0	0	0	0	0	0	1	0	0	0
GCA_011466815.1_ASM1146681v1	0	0	0	0	0	0	0	0	0	0	0	0	1	0	0	0
GCA_011469915.1_PDT000707315.2	0	0	0	0	1	0	0	0	0	0	0	0	1	0	0	0
GCA_011482915.1_PDT000002169.3	0	0	0	0	0	0	0	0	0	0	0	0	1	0	0	0
GCA_011484295.1_PDT000026278.3	0	0	0	0	0	0	0	0	0	0	0	0	1	0	0	0
GCA_011484435.1_PDT000051594.2	0	0	0	0	0	0	1	0	0	0	0	0	0	0	0	0
GCA_011485395.1_PDT000052156.2	0	1	0	0	1	0	0	1	0	0	0	0	1	1	0	0
GCA_011518385.1_PDT000001828.3	0	0	0	0	0	0	0	0	0	0	0	0	1	0	0	0
GCA_011631965.1_PDT000002137.3	0	0	0	0	0	0	0	0	0	0	0	0	1	0	0	0
GCA_011633685.1_PDT000001846.3	0	0	0	0	0	0	0	0	0	0	0	0	1	0	0	0
GCA_011633705.1_PDT000027678.3	0	0	0	0	0	0	0	0	0	0	0	0	1	0	0	0
GCA_011633945.1_PDT000052211.2	0	0	0	0	0	0	0	0	0	0	0	0	1	0	0	0
GCA_011633965.1_PDT000050216.2	0	0	0	0	0	0	0	0	0	0	0	0	1	0	0	0
GCA_012027915.1_ASM1202791v1	0	0	0	0	0	0	0	0	0	0	0	0	1	0	0	0
GCA_012027935.1_ASM1202793v1	0	0	0	0	0	0	0	0	0	0	0	0	1	0	0	0
GCA_012027945.1_ASM1202794v1	0	0	0	0	0	0	0	0	0	0	0	0	1	0	0	0
GCA_012027955.1_ASM1202795v1	0	0	0	0	0	0	0	0	0	0	0	0	1	0	0	0
GCA_012027995.1_ASM1202799v1	0	0	0	0	0	0	0	0	0	0	0	0	1	0	0	0
GCA_012028005.1_ASM1202800v1	0	0	0	0	0	0	0	0	0	0	0	0	1	0	0	0
GCA_012028035.1_ASM1202803v1	0	0	0	0	0	0	0	0	0	0	0	0	1	0	0	0
GCA_012028045.1_ASM1202804v1	0	0	0	0	0	0	0	0	0	0	0	0	1	0	0	0
GCA_012028075.1_ASM1202807v1	0	0	0	0	0	0	0	0	0	0	0	0	1	0	0	0
GCA_012028095.1_ASM1202809v1	0	0	0	0	0	0	0	0	0	0	0	0	1	0	0	0
GCA_012028125.1_ASM1202812v1	0	0	0	0	0	0	0	0	0	0	0	0	1	0	0	0
GCA_012028135.1_ASM1202813v1	0	0	0	0	0	0	0	0	0	0	0	0	1	0	0	0
GCA_012028175.1_ASM1202817v1	0	0	0	0	0	0	0	0	0	0	0	0	1	0	0	0
GCA_012028195.1_ASM1202819v1	0	0	0	0	0	0	0	0	0	0	0	0	1	0	0	0
GCA_012028215.1_ASM1202821v1	0	0	0	0	0	0	0	0	0	0	0	0	1	0	0	0
GCA_012028255.1_ASM1202825v1	0	0	0	0	0	0	0	0	0	0	0	0	1	0	0	0
GCA_012028275.1_ASM1202827v1	0	0	0	0	0	0	0	0	0	0	0	0	1	0	0	0
GCA_012028295.1_ASM1202829v1	0	0	0	0	0	0	0	0	0	0	0	0	1	0	0	0
GCA_012028305.1_ASM1202830v1	0	0	0	0	0	0	0	0	0	0	0	0	1	0	0	0
GCA_012028335.1_ASM1202833v1	0	0	0	0	0	0	0	0	0	0	0	0	1	0	0	0
GCA_012028355.1_ASM1202835v1	0	0	0	0	0	0	0	0	0	0	0	0	1	0	0	0
GCA_012028365.1_ASM1202836v1	0	0	0	0	0	0	0	0	0	0	0	0	1	0	0	0
GCA_012028395.1_ASM1202839v1	0	0	0	0	0	0	0	0	0	0	0	0	1	0	0	0
GCA_012028405.1_ASM1202840v1	0	0	0	0	0	0	0	0	0	0	0	0	1	0	0	0
GCA_012028435.1_ASM1202843v1	0	0	0	0	0	0	0	0	0	0	0	0	1	0	0	0
GCA_012028445.1_ASM1202844v1	0	0	0	0	0	0	0	0	0	0	0	0	1	0	0	0
GCA_012028455.1_ASM1202845v1	0	0	0	0	0	0	0	0	0	0	0	0	1	0	0	0
GCA_012028495.1_ASM1202849v1	0	0	0	0	0	0	0	0	0	0	0	0	1	0	0	0
GCA_012028515.1_ASM1202851v1	0	0	0	0	0	0	0	0	0	0	0	0	1	0	0	0
GCA_012028535.1_ASM1202853v1	0	0	0	0	0	0	0	0	0	0	0	0	1	0	0	0
GCA_012028545.1_ASM1202854v1	0	0	0	0	0	0	0	0	0	0	0	0	1	0	0	0
GCA_012028565.1_ASM1202856v1	0	0	0	0	0	0	1	0	0	0	0	0	1	0	0	0
GCA_012028575.1_ASM1202857v1	0	0	0	0	0	0	0	0	0	0	0	0	1	0	0	0
GCA_012028595.1_ASM1202859v1	0	0	0	0	0	0	0	0	0	0	0	0	1	0	0	0
GCA_012028635.1_ASM1202863v1	0	0	0	0	0	0	0	0	0	0	0	0	1	0	0	0
GCA_012028655.1_ASM1202865v1	0	0	0	0	0	0	0	0	0	0	0	0	1	0	0	0
GCA_012028665.1_ASM1202866v1	0	0	0	0	0	0	0	0	0	0	0	0	1	0	0	0
GCA_012028675.1_ASM1202867v1	0	0	0	0	0	0	0	0	0	0	0	0	1	0	0	0
GCA_012028685.1_ASM1202868v1	0	0	0	0	0	0	0	0	0	0	0	0	1	0	0	0
GCA_012028735.1_ASM1202873v1	0	0	0	0	0	0	0	0	0	0	0	0	1	0	0	0
GCA_012028755.1_ASM1202875v1	0	0	0	0	0	0	0	0	0	0	0	0	1	0	0	0
GCA_012028765.1_ASM1202876v1	0	0	0	0	0	0	0	0	0	0	0	0	1	0	0	0
GCA_012028785.1_ASM1202878v1	0	0	0	0	0	0	0	0	0	0	0	0	1	0	0	0
GCA_012028805.1_ASM1202880v1	0	0	0	0	0	0	0	0	0	0	0	0	1	0	0	0
GCA_012028835.1_ASM1202883v1	0	0	0	0	0	0	0	0	0	0	0	0	1	0	0	0
GCA_012028855.1_ASM1202885v1	0	0	0	0	0	0	0	0	0	0	0	0	1	0	0	0
GCA_012028875.1_ASM1202887v1	0	0	0	0	0	0	0	0	0	0	0	0	1	0	0	0
GCA_012028895.1_ASM1202889v1	0	0	0	0	0	0	0	0	0	0	0	0	1	0	0	0
GCA_012028915.1_ASM1202891v1	0	0	0	0	0	0	0	0	0	0	0	0	1	0	0	0
GCA_012028975.1_ASM1202897v1	0	0	0	0	0	0	0	0	0	0	0	0	1	0	0	0
GCA_012028985.1_ASM1202898v1	0	0	0	0	0	0	0	0	0	0	0	0	1	0	0	0
GCA_012028995.1_ASM1202899v1	0	0	0	0	0	0	0	0	0	0	0	0	1	0	0	0
GCA_012029025.1_ASM1202902v1	0	0	0	0	0	0	0	0	0	0	0	0	1	0	0	0
GCA_012029045.1_ASM1202904v1	0	0	0	0	0	0	0	0	0	0	0	0	1	0	0	0
GCA_012029075.1_ASM1202907v1	0	0	0	0	0	0	0	0	0	0	0	0	1	0	0	0
GCA_012029085.1_ASM1202908v1	0	0	0	0	0	0	0	0	0	0	0	0	1	0	0	0
GCA_012029095.1_ASM1202909v1	0	0	0	0	0	0	0	0	0	0	0	0	1	0	0	0
GCA_012029135.1_ASM1202913v1	0	0	0	0	0	0	0	0	0	0	0	0	1	0	0	0
GCA_012029155.1_ASM1202915v1	0	0	0	0	0	0	0	0	0	0	0	0	1	0	0	0
GCA_012029165.1_ASM1202916v1	0	0	0	0	0	0	0	0	0	0	0	0	1	0	0	0
GCA_012029175.1_ASM1202917v1	0	0	0	0	0	0	0	0	0	0	0	0	1	0	0	0
GCA_012029195.1_ASM1202919v1	0	0	0	0	0	0	0	0	0	0	0	0	1	0	0	0
GCA_012029235.1_ASM1202923v1	0	0	0	0	0	0	0	0	0	0	0	0	1	0	0	0
GCA_012049805.1_ASM1204980v1	0	0	0	0	1	0	0	0	0	0	0	0	0	0	0	0
GCA_012050025.1_ASM1205002v1	0	0	0	0	0	0	1	0	0	0	0	0	0	0	0	0
GCA_012050205.1_ASM1205020v1	0	0	0	0	1	0	0	0	0	0	0	0	0	0	0	0
GCA_012050385.1_ASM1205038v1	0	0	0	0	1	0	0	0	0	0	0	0	0	0	0	0
GCA_012050525.1_ASM1205052v1	0	0	0	0	1	0	0	0	0	0	0	0	0	0	0	0
GCA_012050745.1_ASM1205074v1	0	0	0	0	1	0	0	0	0	0	0	0	0	0	0	0
GCA_012050905.1_ASM1205090v1	0	0	1	0	0	0	0	0	0	0	0	0	0	0	0	0
GCA_012051245.1_ASM1205124v1	0	0	1	0	0	0	0	0	0	0	0	0	0	0	0	0
GCA_012051625.1_ASM1205162v1	0	0	0	0	0	0	1	1	0	0	0	0	0	1	0	0
GCA_012052085.1_ASM1205208v1	0	0	0	0	0	0	1	1	0	0	0	0	1	1	0	0
GCA_012052225.1_ASM1205222v1	0	0	0	0	0	0	1	0	0	0	0	0	0	0	0	0
GCA_012052445.1_ASM1205244v1	0	0	0	0	1	0	0	1	0	0	0	0	1	1	0	0
GCA_012052605.1_ASM1205260v1	0	0	0	0	0	0	1	1	0	0	0	0	1	1	0	0
GCA_012052805.1_ASM1205280v1	0	0	0	0	0	0	1	1	0	0	0	0	1	1	0	0
GCA_012052965.1_ASM1205296v1	0	0	0	0	1	0	0	1	0	0	0	0	1	1	0	0
GCA_012053145.1_ASM1205314v1	0	0	0	0	0	0	1	1	0	0	0	0	1	1	0	0
GCA_012053325.1_ASM1205332v1	0	0	0	0	0	0	1	1	0	0	0	0	1	1	0	0
GCA_012053525.1_ASM1205352v1	0	0	0	0	0	0	1	1	0	0	0	0	1	1	0	0
GCA_012053725.1_ASM1205372v1	0	0	0	0	0	0	1	1	0	0	0	0	1	1	0	0
GCA_012053905.1_ASM1205390v1	0	0	0	0	0	0	1	1	0	0	0	0	1	1	0	0
GCA_012054045.1_ASM1205404v1	0	0	0	0	0	0	1	1	0	0	0	0	1	1	0	0
GCA_012057585.1_ASM1205758v1	0	0	0	0	0	0	0	0	0	0	0	0	1	0	0	0
GCA_013114975.1_ASM1311497v1	0	0	0	0	1	0	0	0	0	0	0	0	1	0	0	0
GCA_013342005.1_ASM1334200v1	0	0	0	0	0	0	0	0	0	0	0	0	1	0	0	0
GCA_013342025.1_ASM1334202v1	0	0	0	0	0	0	0	1	1	0	0	0	0	0	0	0
GCA_013342035.1_ASM1334203v1	0	0	0	0	0	0	0	1	0	0	0	0	1	0	0	0
GCA_013342045.1_ASM1334204v1	0	0	0	0	0	0	0	0	0	0	0	0	1	0	0	0
GCA_013342185.1_ASM1334218v1	0	0	0	0	0	1	0	0	0	0	0	0	1	0	0	0
GCA_013342205.1_ASM1334220v1	0	0	0	0	0	0	0	1	0	0	0	0	1	0	0	0
GCA_013342235.1_ASM1334223v1	0	0	0	0	0	0	1	0	0	0	0	0	1	0	0	0
GCA_013342245.1_ASM1334224v1	0	0	0	0	0	0	0	0	0	0	0	0	1	0	0	0
GCA_013342285.1_ASM1334228v1	0	0	0	0	0	0	0	0	0	0	0	0	1	0	0	0
GCA_013377935.1_ASM1337793v1	0	0	1	0	0	0	0	0	0	0	0	0	0	0	0	0
GCA_013377945.1_ASM1337794v1	0	0	0	0	1	0	0	0	0	0	0	0	0	0	0	0
GCA_013420865.1_ASM1342086v1	0	0	0	0	0	1	0	0	0	0	0	0	0	0	0	0
GCA_013420955.1_ASM1342095v1	0	0	0	0	0	0	1	0	0	0	0	0	0	0	0	0
GCA_013487765.1_ASM1348776v1	0	0	1	0	0	0	0	0	0	0	0	0	0	0	0	0
GCA_013624385.1_ASM1362438v1	0	0	0	0	1	0	0	0	0	0	0	0	1	0	0	0
GCA_014118905.1_PDT000806060.1	0	0	1	0	0	0	0	0	0	0	0	0	0	0	0	0
GCA_014118925.1_PDT000806058.1	0	0	1	0	0	0	0	0	0	0	0	0	0	0	0	0
GCA_014118935.1_PDT000806057.1	0	0	1	0	0	0	0	0	0	0	0	0	0	0	0	0
GCA_014118985.1_PDT000806055.1	0	0	1	0	0	0	0	0	0	0	0	0	0	0	0	0
GCA_014119015.1_PDT000806054.1	0	0	1	0	0	0	0	0	0	0	0	0	0	0	0	0
GCA_014119035.1_PDT000806051.1	0	0	1	0	0	0	0	0	0	0	0	0	0	0	0	0
GCA_014119125.1_PDT000806047.1	0	0	1	0	0	0	0	0	0	0	0	0	0	0	0	0
GCA_014119185.1_PDT000806048.1	0	0	0	0	1	0	0	0	0	0	0	0	0	0	0	0
GCA_014119205.1_PDT000806045.1	0	0	1	0	0	0	0	0	0	0	0	0	0	0	0	0
GCA_014119245.1_PDT000806049.1	0	0	1	0	0	0	0	0	0	0	0	0	0	0	0	0
GCA_014119265.1_PDT000806044.1	0	0	1	0	0	0	0	0	0	0	0	0	0	0	0	0
GCA_014119325.1_PDT000806046.1	0	0	1	0	0	0	0	0	0	0	0	0	0	0	0	0
GCA_014119405.1_PDT000806063.1	0	0	0	0	1	0	0	0	0	0	0	0	0	0	0	0
GCA_014119425.1_PDT000806062.1	0	0	1	0	0	0	0	0	0	0	0	0	0	0	0	0
GCA_014119445.1_PDT000806061.1	0	0	1	0	0	0	0	0	0	0	0	0	0	0	0	0
GCA_014119485.1_PDT000806059.1	0	0	0	0	1	0	0	0	0	0	0	0	0	0	0	0
GCA_014119505.1_PDT000806056.1	0	0	1	0	0	0	0	0	0	0	0	0	0	0	0	0
GCA_014119525.1_PDT000806043.1	0	0	1	0	0	0	0	0	0	0	0	0	0	0	0	0
GCA_014119545.1_PDT000806040.1	0	0	1	0	0	0	0	0	0	0	0	0	0	0	0	0
GCA_014119555.1_PDT000806050.1	0	0	1	0	0	0	0	0	0	0	0	0	0	0	0	0
GCA_014119585.1_PDT000806052.1	0	0	0	0	1	0	0	0	0	0	0	0	0	0	0	0
GCA_014119605.1_PDT000806041.1	0	0	1	0	0	0	0	0	0	0	0	0	0	0	0	0
GCA_014119625.1_PDT000806034.1	0	0	1	0	0	0	0	0	0	0	0	0	0	0	0	0
GCA_014119655.1_PDT000806036.1	0	0	1	0	0	0	0	0	0	0	0	0	0	0	0	0
GCA_014119685.1_PDT000806039.1	0	0	1	0	0	0	0	0	0	0	0	0	0	0	0	0
GCA_014119705.1_PDT000806037.1	0	0	1	0	0	0	0	0	0	0	0	0	0	0	0	0
GCA_014119725.1_PDT000806033.1	0	0	1	0	0	0	0	0	0	0	0	0	0	0	0	0
GCA_014119745.1_PDT000805995.1	0	0	1	0	0	0	0	0	0	0	0	0	0	0	0	0
GCA_014119765.1_PDT000806000.1	0	0	1	0	0	0	0	0	0	0	0	0	0	0	0	0
GCA_014119775.1_PDT000805999.1	0	0	1	0	0	0	0	0	0	0	0	0	0	0	0	0
GCA_014119805.1_PDT000805997.1	0	0	1	0	0	0	0	0	0	0	0	0	0	0	0	0
GCA_014119825.1_PDT000805996.1	0	0	1	0	0	0	0	0	0	0	0	0	0	0	0	0
GCA_014119845.1_PDT000805994.1	0	0	1	0	0	0	0	0	0	0	0	0	0	0	0	0
GCA_014119865.1_PDT000805992.1	0	0	1	0	0	0	0	0	0	0	0	0	0	0	0	0
GCA_014119885.1_PDT000805993.1	0	0	1	0	0	0	0	0	0	0	0	0	0	0	0	0
GCA_014119895.1_PDT000805991.1	0	0	1	0	0	0	0	0	0	0	0	0	0	0	0	0
GCA_014119925.1_PDT000805990.1	0	0	1	0	0	0	0	0	0	0	0	0	0	0	0	0
GCA_014119945.1_PDT000805988.1	0	0	1	0	0	0	0	0	0	0	0	0	0	0	0	0
GCA_014119965.1_PDT000805989.1	0	0	1	0	0	0	0	0	0	0	0	0	0	0	0	0
GCA_014119985.1_PDT000805985.1	0	0	1	0	0	0	0	0	0	0	0	0	0	0	0	0
GCA_014120025.1_PDT000805986.1	0	0	1	0	0	0	0	0	0	0	0	0	0	0	0	0
GCA_014125385.1_PDT000806035.1	0	0	1	0	0	0	0	0	0	0	0	0	0	0	0	0
GCA_014306535.1_ASM1430653v1	0	0	0	0	0	0	1	0	0	0	0	0	0	0	0	0
GCA_014306565.1_ASM1430656v1	0	0	0	0	0	0	1	0	0	0	0	0	0	0	0	0
GCA_014348595.1_PDT000826671.1	0	0	0	0	0	0	0	1	0	0	0	0	1	0	0	0
GCA_014349575.1_PDT000826670.1	0	0	0	0	0	0	0	1	0	0	0	0	1	0	0	0
GCA_014349655.1_PDT000826673.1	0	0	0	0	0	0	0	1	0	0	0	0	1	0	0	0
GCA_014349675.1_PDT000826669.1	0	0	0	0	0	0	0	1	0	0	0	0	1	0	0	0
GCA_014352635.1_PDT000826675.1	0	0	0	0	0	0	0	1	0	0	0	0	1	0	0	0
GCA_014352675.1_PDT000826668.1	0	0	0	0	0	0	0	1	0	0	0	0	1	0	0	0
GCA_014352695.1_PDT000826672.1	0	0	0	0	0	0	0	1	0	0	0	0	1	0	0	0
GCA_014394985.2_ASM1439498v2	0	0	0	0	0	0	0	1	0	0	0	0	1	0	0	0
GCA_014399765.1_PDT000826674.1	0	0	0	0	0	0	0	1	0	0	0	0	1	0	0	0
GCA_014490885.1_ASM1449088v1	0	0	1	0	0	0	0	0	0	0	0	0	0	0	0	0
GCA_014490905.1_ASM1449090v1	0	0	1	0	0	0	0	0	0	0	0	0	0	0	0	0
GCA_014490975.1_ASM1449097v1	0	0	0	0	1	0	0	0	0	0	0	0	0	0	0	0
GCA_014491015.1_ASM1449101v1	0	0	0	0	1	0	0	0	0	0	0	0	0	0	0	0
GCA_014491025.1_ASM1449102v1	0	0	0	0	0	1	0	0	0	0	0	0	0	0	0	0
GCA_014491035.1_ASM1449103v1	0	0	1	0	0	0	0	0	0	0	0	0	0	0	0	0
GCA_014491085.1_ASM1449108v1	0	0	1	0	0	0	0	0	0	0	0	0	0	0	0	0
GCA_014491095.1_ASM1449109v1	0	0	1	0	0	0	0	0	0	0	0	0	0	0	0	0
GCA_014491125.1_ASM1449112v1	0	0	1	0	0	0	0	0	0	0	0	0	0	0	0	0
GCA_014491135.1_ASM1449113v1	0	0	0	0	1	0	0	0	0	0	0	0	0	0	0	0
GCA_014491145.1_ASM1449114v1	0	0	1	0	0	0	0	0	0	0	0	0	0	0	0	0
GCA_014491155.1_ASM1449115v1	0	0	0	0	0	0	1	0	0	0	0	0	0	0	0	0
GCA_014491205.1_ASM1449120v1	0	0	0	0	0	0	0	0	0	0	0	0	1	0	0	0
GCA_014491215.1_ASM1449121v1	0	0	0	0	0	0	0	0	0	0	0	0	1	0	0	0
GCA_014491235.1_ASM1449123v1	0	0	0	0	0	0	0	0	0	0	0	0	1	0	0	0
GCA_014491245.1_ASM1449124v1	0	0	0	0	0	0	1	0	0	0	0	0	0	0	0	0
GCA_014491315.1_ASM1449131v1	0	0	0	0	0	0	1	1	0	0	0	0	1	1	0	0
GCA_014491325.1_ASM1449132v1	0	0	0	0	0	0	1	0	0	0	0	0	0	0	0	0
GCA_014491365.1_ASM1449136v1	0	0	1	0	0	0	0	0	0	0	0	0	0	0	0	0
GCA_014491445.1_ASM1449144v1	0	0	0	0	0	0	0	1	0	0	0	0	1	0	0	0
GCA_014491485.1_ASM1449148v1	0	0	0	0	0	0	0	1	0	0	0	0	1	0	0	0
GCA_014491535.1_ASM1449153v1	0	0	0	0	0	0	0	0	0	0	0	0	1	0	0	0
GCA_014491565.1_ASM1449156v1	0	0	0	0	0	0	0	0	0	0	0	0	1	0	0	0
GCA_014491585.1_ASM1449158v1	0	0	0	0	0	0	0	0	0	0	0	0	1	0	0	0
GCA_014491595.1_ASM1449159v1	0	0	0	0	0	0	0	0	0	0	0	0	1	0	0	0
GCA_014491605.1_ASM1449160v1	0	0	0	0	0	0	0	0	0	0	0	0	1	0	0	0
GCA_014491615.1_ASM1449161v1	0	0	0	0	0	0	0	0	0	0	0	0	1	0	0	0
GCA_014491665.1_ASM1449166v1	0	0	0	0	0	0	0	0	0	0	0	0	1	0	0	0
GCA_014491695.1_ASM1449169v1	0	0	0	0	0	0	0	0	0	0	0	0	1	0	0	0
GCA_014491705.1_ASM1449170v1	0	0	0	0	0	0	0	0	0	0	0	0	1	0	0	0
GCA_014491715.1_ASM1449171v1	0	0	0	0	0	0	1	0	0	0	0	0	0	0	0	0
GCA_014491785.1_ASM1449178v1	0	0	0	0	0	1	0	0	0	0	0	0	1	1	0	0
GCA_014491805.1_ASM1449180v1	0	0	1	0	0	0	0	0	0	0	0	0	0	0	0	0
GCA_014491825.1_ASM1449182v1	0	0	0	0	0	1	0	0	0	0	0	0	0	0	0	0
GCA_014491835.1_ASM1449183v1	0	0	0	0	0	0	1	0	0	0	0	0	0	0	0	0
GCA_014491865.1_ASM1449186v1	0	0	0	0	0	0	1	0	0	0	0	0	0	0	0	0
GCA_014491875.1_ASM1449187v1	0	0	1	0	0	0	0	0	0	0	0	0	0	0	0	0
GCA_014491895.1_ASM1449189v1	0	0	0	0	0	0	0	0	0	0	0	0	1	0	0	0
GCA_014491935.1_ASM1449193v1	0	0	1	0	0	0	0	0	0	0	0	0	0	0	0	0
GCA_014491965.1_ASM1449196v1	0	0	0	0	1	0	0	0	0	0	0	0	0	0	0	0
GCA_014491975.1_ASM1449197v1	0	0	0	0	1	0	0	0	0	0	0	0	0	0	0	0
GCA_014492005.1_ASM1449200v1	0	0	0	0	1	0	0	0	0	0	0	0	0	0	0	0
GCA_014492025.1_ASM1449202v1	0	0	0	0	1	0	0	0	0	0	0	0	0	0	0	0
GCA_014492035.1_ASM1449203v1	0	0	0	0	1	0	0	0	0	0	0	0	0	0	0	0
GCA_014492065.1_ASM1449206v1	0	0	0	0	1	0	0	0	0	0	0	0	0	0	0	0
GCA_014492095.1_ASM1449209v1	0	0	0	0	1	0	0	0	0	0	0	0	0	0	0	0
GCA_014492125.1_ASM1449212v1	0	0	0	0	1	0	0	0	0	0	0	0	0	0	0	0
GCA_014492135.1_ASM1449213v1	0	0	0	0	0	0	1	0	0	0	0	0	0	0	0	0
GCA_014492155.1_ASM1449215v1	0	0	0	0	1	0	0	0	0	0	0	0	0	0	0	0
GCA_014492175.1_ASM1449217v1	0	0	0	0	1	0	0	0	0	0	0	0	0	0	0	0
GCA_014492185.1_ASM1449218v1	0	0	0	0	1	0	0	0	0	0	0	0	0	0	0	0
GCA_014492225.1_ASM1449222v1	0	0	0	0	0	0	1	0	0	0	0	0	0	0	0	0
GCA_014492235.1_ASM1449223v1	0	0	0	0	0	0	1	0	0	0	0	0	0	0	0	0
GCA_014492245.1_ASM1449224v1	0	0	0	0	0	0	1	0	0	0	0	0	0	0	0	0
GCA_014492325.1_ASM1449232v1	0	0	0	0	0	0	0	0	0	0	0	0	1	0	0	0
GCA_014492365.1_ASM1449236v1	0	0	0	0	0	1	0	0	0	0	0	0	1	1	0	0
GCA_014492375.1_ASM1449237v1	0	0	0	0	0	0	0	0	0	0	0	0	1	0	0	0
GCA_014492425.1_ASM1449242v1	0	0	0	0	0	0	0	0	0	0	0	0	1	0	0	0
GCA_014492435.1_ASM1449243v1	0	0	0	0	0	1	0	0	0	0	0	0	0	0	0	0
GCA_014492455.1_ASM1449245v1	0	0	0	0	0	0	1	0	0	0	0	0	0	0	0	0
GCA_014492505.1_ASM1449250v1	0	0	0	0	0	0	1	0	0	0	0	0	0	0	0	0
GCA_014492525.1_ASM1449252v1	0	0	1	0	0	0	0	0	0	0	0	0	0	0	0	0
GCA_014492535.1_ASM1449253v1	0	0	0	0	0	0	0	0	0	0	0	0	1	0	0	0
GCA_014492555.1_ASM1449255v1	0	0	0	0	0	0	1	0	0	0	0	0	0	0	0	0
GCA_014492585.1_ASM1449258v1	0	0	0	0	0	0	0	0	0	0	0	0	1	0	0	0
GCA_014492625.1_ASM1449262v1	0	0	0	0	0	1	0	0	0	0	0	0	1	1	0	0
GCA_014492635.1_ASM1449263v1	0	0	1	0	0	0	0	0	0	0	0	0	0	0	0	0
GCA_014492675.1_ASM1449267v1	0	0	1	0	0	0	0	0	0	0	0	0	0	0	0	0
GCA_014492695.1_ASM1449269v1	0	0	0	0	0	0	1	0	0	0	0	0	0	0	0	0
GCA_014492725.1_ASM1449272v1	0	0	1	0	0	0	0	0	0	0	0	0	0	0	0	0
GCA_014492745.1_ASM1449274v1	0	0	1	0	0	0	0	0	0	0	0	0	0	0	0	0
GCA_014492785.1_ASM1449278v1	0	0	1	0	0	0	0	0	0	0	0	0	0	0	0	0
GCA_014492825.1_ASM1449282v1	0	0	1	0	0	0	0	0	0	0	0	0	0	0	0	0
GCA_014492835.1_ASM1449283v1	0	0	0	0	0	0	1	0	0	0	0	0	0	0	0	0
GCA_014492865.1_ASM1449286v1	0	0	1	0	0	0	0	0	0	0	0	0	0	0	0	0
GCA_014492875.1_ASM1449287v1	0	0	1	0	0	0	0	0	0	0	0	0	0	0	0	0
GCA_014492895.1_ASM1449289v1	0	0	1	0	0	0	0	0	0	0	0	0	0	0	0	0
GCA_014492925.1_ASM1449292v1	0	0	1	0	0	0	0	0	0	0	0	0	0	0	0	0
GCA_014492945.1_ASM1449294v1	0	0	1	0	0	0	0	0	0	0	0	0	0	0	0	0
GCA_014492955.1_ASM1449295v1	0	0	1	0	0	0	0	0	0	0	0	0	0	0	0	0
GCA_014492965.1_ASM1449296v1	0	0	0	0	1	0	0	0	0	0	0	0	0	0	0	0
GCA_014493005.1_ASM1449300v1	0	0	0	0	0	1	0	0	0	0	0	0	0	0	0	0
GCA_014493025.1_ASM1449302v1	0	0	1	0	0	0	0	0	0	0	0	0	0	0	0	0
GCA_014493045.1_ASM1449304v1	0	0	0	0	1	0	0	0	0	0	0	0	0	0	0	0
GCA_014493065.1_ASM1449306v1	0	0	0	0	1	0	0	0	0	0	0	0	0	0	0	0
GCA_014493075.1_ASM1449307v1	0	0	1	0	0	0	0	0	0	0	0	0	0	0	0	0
GCA_014493095.1_ASM1449309v1	0	0	1	0	0	0	0	0	0	0	0	0	0	0	0	0
GCA_014493125.1_ASM1449312v1	0	0	1	0	0	0	0	0	0	0	0	0	0	0	0	0
GCA_014493145.1_ASM1449314v1	0	0	0	0	0	1	0	0	0	0	0	0	0	0	0	0
GCA_014493155.1_ASM1449315v1	0	0	0	0	0	1	0	0	0	0	0	0	0	0	0	0
GCA_014493165.1_ASM1449316v1	0	0	0	0	1	0	0	0	0	0	0	0	0	0	0	0
GCA_014493175.1_ASM1449317v1	0	0	1	0	0	0	0	0	0	0	0	0	0	0	0	0
GCA_014493225.1_ASM1449322v1	0	0	0	0	1	0	0	0	0	0	0	0	0	0	0	0
GCA_014493245.1_ASM1449324v1	0	0	1	0	0	0	0	0	0	0	0	0	0	0	0	0
GCA_014493255.1_ASM1449325v1	0	0	0	0	1	0	0	0	0	0	0	0	0	0	0	0
GCA_014493275.1_ASM1449327v1	0	0	1	0	0	0	0	0	0	0	0	0	0	0	0	0
GCA_014493295.1_ASM1449329v1	0	0	1	0	0	0	0	0	0	0	0	0	0	0	0	0
GCA_014493325.1_ASM1449332v1	0	0	1	0	0	0	0	0	0	0	0	0	0	0	0	0
GCA_014493335.1_ASM1449333v1	0	0	0	0	1	0	0	0	0	0	0	0	0	0	0	0
GCA_014493365.1_ASM1449336v1	0	0	1	0	0	0	0	0	0	0	0	0	0	0	0	0
GCA_014493375.1_ASM1449337v1	0	0	1	0	0	0	0	0	0	0	0	0	0	0	0	0
GCA_014493385.1_ASM1449338v1	0	0	1	0	0	0	0	0	0	0	0	0	0	0	0	0
GCA_014493425.1_ASM1449342v1	0	0	1	0	0	0	0	0	0	0	0	0	0	0	0	0
GCA_014493445.1_ASM1449344v1	0	0	1	0	0	0	0	0	0	0	0	0	0	0	0	0
GCA_014493465.1_ASM1449346v1	0	0	1	0	0	0	0	0	0	0	0	0	0	0	0	0
GCA_014493475.1_ASM1449347v1	0	0	0	0	1	0	0	0	0	0	0	0	0	0	0	0
GCA_014493485.1_ASM1449348v1	0	0	0	0	0	0	1	0	0	0	0	0	0	0	0	0
GCA_014493495.1_ASM1449349v1	0	0	1	0	0	0	0	0	0	0	0	0	0	0	0	0
GCA_014493525.1_ASM1449352v1	0	0	1	0	0	0	0	0	0	0	0	0	0	0	0	0
GCA_014493565.1_ASM1449356v1	0	0	1	0	0	0	0	0	0	0	0	0	0	0	0	0
GCA_014524585.1_ASM1452458v1	0	0	0	0	0	0	0	0	0	0	0	0	1	0	0	0
GCA_014524605.1_ASM1452460v1	0	0	0	0	0	0	0	0	0	0	0	0	1	0	0	0
GCA_014550415.1_PDT000834673.1	0	0	0	0	0	0	1	1	0	1	0	0	1	0	0	0
GCA_014596025.1_ASM1459602v1	0	0	0	0	0	0	1	0	0	0	0	0	0	0	0	0
GCA_014712625.1_ASM1471262v1	0	0	0	0	0	0	0	0	0	0	0	0	1	0	0	0
GCA_014755445.1_PDT000226342.2	0	0	0	0	0	0	0	1	0	0	0	0	1	0	0	0
GCA_014756605.1_PDT000086631.2	0	0	0	0	0	0	0	0	0	0	0	0	1	0	0	0
GCA_014756645.1_PDT000087519.2	0	0	0	0	0	0	0	0	0	0	0	0	1	0	0	0
GCA_014756685.1_PDT000052251.3	0	0	0	0	0	0	0	0	0	0	0	0	1	0	0	0
GCA_014757945.1_PDT000050210.2	0	0	0	0	0	0	0	0	0	0	0	0	1	0	0	0
GCA_014758185.1_PDT000049136.3	0	0	0	0	0	0	0	0	0	0	0	0	1	0	0	0
GCA_014758625.1_PDT000096624.2	0	0	0	0	0	0	0	0	0	0	0	0	1	0	0	0
GCA_014758845.1_PDT000243653.2	0	0	0	0	0	0	0	0	0	0	0	0	1	0	0	0
GCA_014759155.1_PDT000098585.2	0	0	0	0	0	0	0	0	0	0	0	0	1	0	0	0
GCA_014759485.1_PDT000068669.3	0	0	0	0	0	0	0	0	0	0	0	0	1	0	0	0
GCA_014759665.1_PDT000048755.2	0	0	0	0	0	0	0	0	0	0	0	0	1	0	0	0
GCA_014759685.1_PDT000049723.2	0	0	0	0	0	0	0	0	0	0	0	0	1	0	0	0
GCA_014805785.2_ASM1480578v2	0	0	0	0	0	0	0	1	0	0	0	0	1	0	0	0
GCA_014840915.2_ASM1484091v2	0	0	0	0	0	0	0	1	0	0	0	0	1	0	0	0
GCA_014858545.1_ASM1485854v1	0	0	0	0	0	0	0	0	0	0	0	0	1	0	0	0
GCA_014858565.1_ASM1485856v1	0	0	0	0	0	0	0	0	0	0	0	0	1	0	0	0
GCA_015001155.1_PDT000868575.1	0	0	0	0	1	0	0	0	0	0	0	0	0	0	0	0
GCA_015001175.1_PDT000868582.1	0	0	1	0	0	0	0	0	0	0	0	0	0	0	0	0
GCA_015001195.1_PDT000868573.1	0	0	0	0	1	0	0	0	0	0	0	0	0	0	0	0
GCA_015001205.1_PDT000868581.1	0	0	1	0	0	0	0	0	0	0	0	0	0	0	0	0
GCA_015001215.1_PDT000868579.1	0	0	1	0	0	0	0	0	0	0	0	0	0	0	0	0
GCA_015001255.1_PDT000868571.1	0	0	0	0	1	0	0	0	0	0	0	0	0	0	0	0
GCA_015001275.1_PDT000868561.1	0	0	1	0	0	0	0	0	0	0	0	0	0	0	0	0
GCA_015001315.1_PDT000868564.1	0	0	1	0	0	0	0	0	0	0	0	0	0	0	0	0
GCA_015001335.1_PDT000868569.1	0	0	1	0	0	0	0	0	0	0	0	0	0	0	0	0
GCA_015001355.1_PDT000868550.1	0	0	1	0	0	0	0	0	0	0	0	0	0	0	0	0
GCA_015001435.1_PDT000868562.1	0	0	1	0	0	0	0	0	0	0	0	0	0	0	0	0
GCA_015001455.1_PDT000868578.1	0	0	0	0	1	0	0	0	0	0	0	0	0	0	0	0
GCA_015001515.1_PDT000868577.1	0	0	0	0	1	0	0	0	0	0	0	0	0	0	0	0
GCA_015001535.1_PDT000868547.1	0	0	1	0	0	0	0	0	0	0	0	0	0	0	0	0
GCA_015001555.1_PDT000868553.1	0	0	1	0	0	0	0	0	0	0	0	0	0	0	0	0
GCA_015001575.1_PDT000868574.1	0	0	0	0	1	0	0	0	0	0	0	0	0	0	0	0
GCA_015001595.1_PDT000868568.1	0	0	1	0	0	0	0	0	0	0	0	0	0	0	0	0
GCA_015001615.1_PDT000868567.1	0	0	1	0	0	0	0	0	0	0	0	0	0	0	0	0
GCA_015001635.1_PDT000868559.1	0	0	1	0	0	0	0	0	0	0	0	0	0	0	0	0
GCA_015001675.1_PDT000868570.1	0	0	1	0	0	0	0	0	0	0	0	0	0	0	0	0
GCA_015001695.1_PDT000868572.1	0	0	0	0	1	0	0	0	0	0	0	0	0	0	0	0
GCA_015001715.1_PDT000868566.1	0	0	1	0	0	0	0	0	0	0	0	0	0	0	0	0
GCA_015001735.1_PDT000868563.1	0	0	1	0	0	0	0	0	0	0	0	0	0	0	0	0
GCA_015001755.1_PDT000868560.1	0	0	1	0	0	0	0	0	0	0	0	0	0	0	0	0
GCA_015001775.1_PDT000868557.1	0	0	1	0	0	0	0	0	0	0	0	0	0	0	0	0
GCA_015001795.1_PDT000868531.1	0	0	1	0	0	0	0	0	0	0	0	0	0	0	0	0
GCA_015001815.1_PDT000868565.1	0	0	1	0	0	0	0	0	0	0	0	0	0	0	0	0
GCA_015001835.1_PDT000868558.1	0	0	1	0	0	0	0	0	0	0	0	0	0	0	0	0
GCA_015001855.1_PDT000868551.1	0	0	1	0	0	0	0	0	0	0	0	0	0	0	0	0
GCA_015001875.1_PDT000868556.1	0	0	1	0	0	0	0	0	0	0	0	0	0	0	0	0
GCA_015001895.1_PDT000868555.1	0	0	1	0	0	0	0	0	0	0	0	0	0	0	0	0
GCA_015001915.1_PDT000868530.1	0	0	0	0	1	0	0	0	0	0	0	0	0	0	0	0
GCA_015001935.1_PDT000868554.1	0	0	1	0	0	0	0	0	0	0	0	0	0	0	0	0
GCA_015001955.1_PDT000868552.1	0	0	1	0	0	0	0	0	0	0	0	0	0	0	0	0
GCA_015001975.1_PDT000868549.1	0	0	1	0	0	0	0	0	0	0	0	0	0	0	0	0
GCA_015001995.1_PDT000868548.1	0	0	1	0	0	0	0	0	0	0	0	0	0	0	0	0
GCA_015002015.1_PDT000868544.1	0	0	1	0	0	0	0	0	0	0	0	0	0	0	0	0
GCA_015002035.1_PDT000868529.1	0	0	1	0	0	0	0	0	0	0	0	0	0	0	0	0
GCA_015002055.1_PDT000868545.1	0	0	0	0	1	0	0	0	0	0	0	0	0	0	0	0
GCA_015002075.1_PDT000868543.1	0	0	1	0	0	0	0	0	0	0	0	0	0	0	0	0
GCA_015002095.1_PDT000868546.1	0	0	1	0	0	0	0	0	0	0	0	0	0	0	0	0
GCA_015002115.1_PDT000868539.1	0	0	1	0	0	0	0	0	0	0	0	0	0	0	0	0
GCA_015002135.1_PDT000868542.1	0	0	1	0	0	0	0	0	0	0	0	0	0	0	0	0
GCA_015002155.1_PDT000868538.1	0	0	1	0	0	0	0	0	0	0	0	0	0	0	0	0
GCA_015002175.1_PDT000868541.1	0	0	0	0	1	0	0	0	0	0	0	0	0	0	0	0
GCA_015002195.1_PDT000868537.1	0	0	1	0	0	0	0	0	0	0	0	0	0	0	0	0
GCA_015002215.1_PDT000868540.1	0	0	1	0	0	0	0	0	0	0	0	0	0	0	0	0
GCA_015002235.1_PDT000868535.1	0	0	0	0	1	0	0	0	0	0	0	0	0	0	0	0
GCA_015002255.1_PDT000868532.1	0	0	1	0	0	0	0	0	0	0	0	0	0	0	0	0
GCA_015002275.1_PDT000868527.1	0	0	0	0	1	0	0	0	0	0	0	0	0	0	0	0
GCA_015002295.1_PDT000868536.1	0	0	0	0	1	0	0	0	0	0	0	0	0	0	0	0
GCA_015002315.1_PDT000868534.1	0	0	0	0	1	0	0	0	0	0	0	0	0	0	0	0
GCA_015002335.1_PDT000868498.1	0	0	1	0	0	0	0	0	0	0	0	0	0	0	0	0
GCA_015002355.1_PDT000868501.1	0	0	1	0	0	0	0	0	0	0	0	0	0	0	0	0
GCA_015002365.1_PDT000868528.1	0	0	1	0	0	0	0	0	0	0	0	0	0	0	0	0
GCA_015002395.1_PDT000868526.1	0	0	1	0	0	0	0	0	0	0	0	0	0	0	0	0
GCA_015002415.1_PDT000868497.1	0	0	0	0	1	0	0	0	0	0	0	0	0	0	0	0
GCA_015002435.1_PDT000868496.1	0	0	1	0	0	0	0	0	0	0	0	0	0	0	0	0
GCA_015002455.1_PDT000868493.1	0	0	0	0	1	0	0	0	0	0	0	0	0	0	0	0
GCA_015002475.1_PDT000868524.1	0	0	1	0	0	0	0	0	0	0	0	0	0	0	0	0
GCA_015002495.1_PDT000868525.1	0	0	1	0	0	0	0	0	0	0	0	0	0	0	0	0
GCA_015002515.1_PDT000868523.1	0	0	1	0	0	0	0	0	0	0	0	0	0	0	0	0
GCA_015002535.1_PDT000868495.1	0	0	1	0	0	0	0	0	0	0	0	0	0	0	0	0
GCA_015002555.1_PDT000868521.1	0	0	0	0	1	0	0	0	0	0	0	0	0	0	0	0
GCA_015002575.1_PDT000868491.1	0	0	1	0	0	0	0	0	0	0	0	0	0	0	0	0
GCA_015002595.1_PDT000868522.1	0	0	1	0	0	0	0	0	0	0	0	0	0	0	0	0
GCA_015002615.1_PDT000868499.1	0	0	0	0	1	0	0	0	0	0	0	0	0	0	0	0
GCA_015002635.1_PDT000868519.1	0	0	1	0	0	0	0	0	0	0	0	0	0	0	0	0
GCA_015002655.1_PDT000868520.1	0	0	1	0	0	0	0	0	0	0	0	0	0	0	0	0
GCA_015002675.1_PDT000868517.1	0	0	1	0	0	0	0	0	0	0	0	0	0	0	0	0
GCA_015002695.1_PDT000868516.1	0	0	1	0	0	0	0	0	0	0	0	0	0	0	0	0
GCA_015002715.1_PDT000868514.1	0	0	1	0	0	0	0	0	0	0	0	0	0	0	0	0
GCA_015002735.1_PDT000868500.1	0	0	1	0	0	0	0	0	0	0	0	0	0	0	0	0
GCA_015002755.1_PDT000868512.1	0	0	1	0	0	0	0	0	0	0	0	0	0	0	0	0
GCA_015002775.1_PDT000868511.1	0	0	1	0	0	0	0	0	0	0	0	0	0	0	0	0
GCA_015002795.1_PDT000868518.1	0	0	0	0	1	0	0	0	0	0	0	0	0	0	0	0
GCA_015002815.1_PDT000868515.1	0	0	1	0	0	0	0	0	0	0	0	0	0	0	0	0
GCA_015002825.1_PDT000868492.1	0	0	1	0	0	0	0	0	0	0	0	0	0	0	0	0
GCA_015002855.1_PDT000868513.1	0	0	1	0	0	0	0	0	0	0	0	0	0	0	0	0
GCA_015002875.1_PDT000868506.1	0	0	1	0	0	0	0	0	0	0	0	0	0	0	0	0
GCA_015002895.1_PDT000868508.1	0	0	1	0	0	0	0	0	0	0	0	0	0	0	0	0
GCA_015002915.1_PDT000868510.1	0	0	1	0	0	0	0	0	0	0	0	0	0	0	0	0
GCA_015002935.1_PDT000868509.1	0	0	1	0	0	0	0	0	0	0	0	0	0	0	0	0
GCA_015002955.1_PDT000868503.1	0	0	0	0	1	0	0	0	0	0	0	0	0	0	0	0
GCA_015002975.1_PDT000868507.1	0	0	1	0	0	0	0	0	0	0	0	0	0	0	0	0
GCA_015002995.1_PDT000868505.1	0	0	1	0	0	0	0	0	0	0	0	0	0	0	0	0
GCA_015003015.1_PDT000868504.1	0	0	1	0	0	0	0	0	0	0	0	0	0	0	0	0
GCA_015003035.1_PDT000868502.1	0	0	1	0	0	0	0	0	0	0	0	0	0	0	0	0
GCA_015003055.1_PDT000868494.1	0	0	0	0	1	0	0	0	0	0	0	0	0	0	0	0
GCA_015003075.1_PDT000868488.1	0	0	0	0	1	0	0	0	0	0	0	0	0	0	0	0
GCA_015003095.1_PDT000868489.1	0	0	1	0	0	0	0	0	0	0	0	0	0	0	0	0
GCA_015003115.1_PDT000868443.1	0	0	1	0	0	0	0	0	0	0	0	0	0	0	0	0
GCA_015003135.1_PDT000868487.1	0	0	1	0	0	0	0	0	0	0	0	0	0	0	0	0
GCA_015003155.1_PDT000868479.1	0	0	0	0	1	0	0	0	0	0	0	0	0	0	0	0
GCA_015003175.1_PDT000868490.1	0	0	0	0	1	0	0	0	0	0	0	0	0	0	0	0
GCA_015003195.1_PDT000868486.1	0	0	1	0	0	0	0	0	0	0	0	0	0	0	0	0
GCA_015003215.1_PDT000868477.1	0	0	1	0	0	0	0	0	0	0	0	0	0	0	0	0
GCA_015003235.1_PDT000868473.1	0	0	0	0	1	0	0	0	0	0	0	0	0	0	0	0
GCA_015003255.1_PDT000868482.1	0	0	0	0	1	0	0	0	0	0	0	0	0	0	0	0
GCA_015003275.1_PDT000868481.1	0	0	0	0	1	0	0	0	0	0	0	0	0	0	0	0
GCA_015003295.1_PDT000868439.1	0	0	0	0	1	0	0	0	0	0	0	0	0	0	0	0
GCA_015003315.1_PDT000868474.1	0	0	1	0	0	0	0	0	0	0	0	0	0	0	0	0
GCA_015003335.1_PDT000868470.1	0	0	1	0	0	0	0	0	0	0	0	0	0	0	0	0
GCA_015003355.1_PDT000868469.1	0	0	0	0	1	0	0	0	0	0	0	0	0	0	0	0
GCA_015003375.1_PDT000868447.1	0	0	1	0	0	0	0	0	0	0	0	0	0	0	0	0
GCA_015003395.1_PDT000868471.1	0	0	0	0	1	0	0	0	0	0	0	0	0	0	0	0
GCA_015003415.1_PDT000868472.1	0	0	1	0	0	0	0	0	0	0	0	0	0	0	0	0
GCA_015003435.1_PDT000868468.1	0	0	1	0	0	0	0	0	0	0	0	0	0	0	0	0
GCA_015003455.1_PDT000868467.1	0	0	1	0	0	0	0	0	0	0	0	0	0	0	0	0
GCA_015003475.1_PDT000868466.1	0	0	0	0	1	0	0	0	0	0	0	0	0	0	0	0
GCA_015003495.1_PDT000868465.1	0	0	1	0	0	0	0	0	0	0	0	0	0	0	0	0
GCA_015003515.1_PDT000868462.1	0	0	1	0	0	0	0	0	0	0	0	0	0	0	0	0
GCA_015003535.1_PDT000868464.1	0	0	1	0	0	0	0	0	0	0	0	0	0	0	0	0
GCA_015003555.1_PDT000868463.1	0	0	1	0	0	0	0	0	0	0	0	0	0	0	0	0
GCA_015003575.1_PDT000868444.1	0	0	1	0	0	0	0	0	0	0	0	0	0	0	0	0
GCA_015003595.1_PDT000868461.1	0	0	1	0	0	0	0	0	0	0	0	0	0	0	0	0
GCA_015003615.1_PDT000868459.1	0	0	0	0	1	0	0	0	0	0	0	0	0	0	0	0
GCA_015003635.1_PDT000868458.1	0	0	0	0	1	0	0	0	0	0	0	0	0	0	0	0
GCA_015003655.1_PDT000868460.1	0	0	0	0	1	0	0	0	0	0	0	0	0	0	0	0
GCA_015003675.1_PDT000868455.1	0	0	0	0	1	0	0	0	0	0	0	0	0	0	0	0
GCA_015003695.1_PDT000868451.1	0	0	0	0	1	0	0	0	0	0	0	0	0	0	0	0
GCA_015003715.1_PDT000868457.1	0	0	0	0	1	0	0	0	0	0	0	0	0	0	0	0
GCA_015003735.1_PDT000868448.1	0	0	0	0	1	0	0	0	0	0	0	0	0	0	0	0
GCA_015003755.1_PDT000868456.1	0	0	0	0	1	0	0	0	0	0	0	0	0	0	0	0
GCA_015003775.1_PDT000868454.1	0	0	0	0	1	0	0	0	0	0	0	0	0	0	0	0
GCA_015003795.1_PDT000868450.1	0	0	1	0	0	0	0	0	0	0	0	0	0	0	0	0
GCA_015003815.1_PDT000868445.1	0	0	0	0	1	0	0	0	0	0	0	0	0	0	0	0
GCA_015003875.1_PDT000868436.1	0	0	0	0	1	0	0	0	0	0	0	0	0	0	0	0
GCA_015003915.1_PDT000868480.1	0	0	0	0	1	0	0	0	0	0	0	0	0	0	0	0
GCA_015003935.1_PDT000868478.1	0	0	1	0	0	0	0	0	0	0	0	0	0	0	0	0
GCA_015003955.1_PDT000868485.1	0	0	0	0	1	0	0	0	0	0	0	0	0	0	0	0
GCA_015003975.1_PDT000868484.1	0	0	1	0	0	0	0	0	0	0	0	0	0	0	0	0
GCA_015003995.1_PDT000868483.1	0	0	0	0	1	0	0	0	0	0	0	0	0	0	0	0
GCA_015004015.1_PDT000868475.1	0	0	0	0	1	0	0	0	0	0	0	0	0	0	0	0
GCA_015004035.1_PDT000868441.1	0	0	1	0	0	0	0	0	0	0	0	0	0	0	0	0
GCA_015004055.1_PDT000868476.1	0	0	1	0	0	0	0	0	0	0	0	0	0	0	0	0
GCA_015004075.1_PDT000868440.1	0	0	1	0	0	0	0	0	0	0	0	0	0	0	0	0
GCA_015004095.1_PDT000868438.1	0	0	1	0	0	0	0	0	0	0	0	0	0	0	0	0
GCA_015004215.1_PDT000868452.1	0	0	0	0	1	0	0	0	0	0	0	0	0	0	0	0
GCA_015004255.1_PDT000868437.1	0	0	1	0	0	0	0	0	0	0	0	0	0	0	0	0
GCA_015004275.1_PDT000868442.1	0	0	0	0	1	0	0	0	0	0	0	0	0	0	0	0
GCA_015004295.1_PDT000868449.1	0	0	0	0	1	0	0	0	0	0	0	0	0	0	0	0
GCA_015004575.1_PDT000868446.1	0	0	0	0	1	0	0	0	0	0	0	0	0	0	0	0
GCA_015004595.1_PDT000868453.1	0	0	0	0	1	0	0	0	0	0	0	0	0	0	0	0
GCA_015005475.1_PDT000868533.1	0	0	0	0	1	0	0	0	0	0	0	0	0	0	0	0
GCA_015022845.1_ASM1502284v1	0	0	0	0	0	1	0	0	0	0	0	0	0	0	0	0
GCA_015022855.1_ASM1502285v1	0	0	0	0	0	0	1	0	0	0	0	0	0	0	0	0
GCA_015022895.1_ASM1502289v1	0	0	0	0	0	0	1	0	0	0	0	0	0	0	0	0
GCA_015022905.1_ASM1502290v1	0	0	1	0	0	0	0	0	0	0	0	0	0	0	0	0
GCA_015022925.1_ASM1502292v1	0	0	0	0	0	0	1	0	0	0	0	0	0	0	0	0
GCA_015022945.1_ASM1502294v1	0	0	0	0	0	1	0	0	0	0	0	0	0	0	0	0
GCA_015022995.1_ASM1502299v1	0	0	0	0	0	0	1	0	0	0	0	0	0	0	0	0
GCA_015023015.1_ASM1502301v1	0	0	0	0	0	0	1	0	0	0	0	0	0	0	0	0
GCA_015023025.1_ASM1502302v1	0	0	0	0	0	1	0	0	0	0	0	0	0	0	0	0
GCA_015023035.1_ASM1502303v1	0	0	0	0	0	0	1	0	0	0	0	0	0	0	0	0
GCA_015023075.1_ASM1502307v1	0	0	1	0	0	0	0	0	0	0	0	0	0	0	0	0
GCA_015023095.1_ASM1502309v1	0	0	0	0	1	0	0	0	0	0	0	0	0	0	0	0
GCA_015071945.1_PDT000870443.1	0	0	0	0	0	0	0	0	0	0	0	0	1	0	0	0
GCA_015159575.1_ASM1515957v1	0	0	0	0	0	0	1	0	0	0	0	0	1	0	0	0
GCA_015164235.1_PDT000868580.1	0	0	1	0	0	0	0	0	0	0	0	0	0	0	0	0
GCA_015306645.1_PDT000883459.1	0	0	0	0	0	0	0	0	0	0	0	0	1	0	0	0
GCA_015351495.1_ASM1535149v1	0	0	0	0	0	0	1	0	0	0	0	0	0	0	0	0
GCA_015351525.1_ASM1535152v1	0	0	1	0	0	0	0	0	0	0	0	0	0	0	0	0
GCA_015351575.1_ASM1535157v1	0	0	0	0	0	0	0	1	0	0	0	0	1	0	0	0
GCA_015534735.1_ASM1553473v1	0	0	0	0	0	0	0	0	0	0	0	0	1	0	0	0
GCA_015534755.1_ASM1553475v1	0	0	0	0	0	0	0	0	0	0	0	0	1	0	0	0
GCA_015534775.1_ASM1553477v1	0	0	0	0	0	0	1	1	0	0	0	0	1	1	0	0
GCA_015534795.1_ASM1553479v1	0	0	0	0	0	0	1	1	0	0	0	0	1	1	0	0
GCA_015534815.1_ASM1553481v1	0	0	0	0	1	0	0	1	0	0	0	0	1	1	0	0
GCA_015534835.1_ASM1553483v1	0	0	0	0	1	0	0	1	0	0	0	0	1	1	0	0
GCA_015676935.1_PDT000896708.1	0	0	1	0	0	0	0	0	0	0	0	0	0	0	0	0
GCA_015676955.1_PDT000896700.1	0	0	0	0	0	0	0	0	0	0	0	0	1	0	0	0
GCA_015676975.1_PDT000896711.1	0	0	1	0	0	0	0	0	0	0	0	0	0	0	0	0
GCA_015676985.1_PDT000896707.1	0	0	0	0	0	0	0	0	0	0	0	0	1	0	0	0
GCA_015677005.1_PDT000896703.1	0	0	0	0	0	0	0	0	0	0	0	0	1	0	0	0
GCA_015677035.1_PDT000896699.1	0	0	1	0	0	0	0	0	0	0	0	0	0	0	0	0
GCA_015677055.1_PDT000896710.1	0	0	0	0	0	0	0	0	0	0	0	0	1	0	0	0
GCA_015677075.1_PDT000896678.1	0	0	0	0	0	0	0	0	0	0	0	0	1	0	0	0
GCA_015677095.1_PDT000896704.1	0	0	0	0	0	0	0	0	0	0	0	0	1	0	0	0
GCA_015677115.1_PDT000896706.1	0	0	0	0	0	0	0	0	0	0	0	0	1	0	0	0
GCA_015677135.1_PDT000896676.1	0	0	0	0	0	0	0	0	0	0	0	0	1	0	0	0
GCA_015677155.1_PDT000896633.1	0	0	0	0	0	0	0	0	0	0	0	0	1	0	0	0
GCA_015677175.1_PDT000896691.1	0	0	0	0	0	0	0	0	0	0	0	0	1	0	0	0
GCA_015677195.1_PDT000896692.1	0	0	1	0	0	0	0	0	0	0	0	0	0	0	0	0
GCA_015677215.1_PDT000896695.1	0	0	1	0	0	0	0	0	0	0	0	0	0	0	0	0
GCA_015677255.1_PDT000896677.1	0	0	0	0	0	0	0	0	0	0	0	0	1	0	0	0
GCA_015677265.1_PDT000896641.1	0	0	0	0	0	0	1	1	0	0	0	0	1	1	0	0
GCA_015677285.1_PDT000896629.1	0	0	1	0	0	0	0	0	0	0	0	0	0	0	0	0
GCA_015677315.1_PDT000896689.1	0	0	0	0	0	0	0	0	0	0	0	0	1	0	0	0
GCA_015677335.1_PDT000896632.1	0	0	0	0	0	0	0	0	0	0	0	0	1	0	0	0
GCA_015677345.1_PDT000896688.1	0	0	1	0	0	0	0	0	0	0	0	0	0	0	0	0
GCA_015677375.1_PDT000896687.1	0	0	1	0	0	0	0	0	0	0	0	0	0	0	0	0
GCA_015677415.1_PDT000896680.1	0	0	0	0	0	0	0	0	0	0	0	0	1	0	0	0
GCA_015677435.1_PDT000896637.1	0	0	0	0	0	0	0	0	0	0	0	0	1	0	0	0
GCA_015677455.1_PDT000896674.1	0	0	1	0	0	0	0	0	0	0	0	0	0	0	0	0
GCA_015677475.1_PDT000896679.1	0	0	1	0	0	0	0	0	0	0	0	0	0	0	0	0
GCA_015677495.1_PDT000896635.1	0	0	0	0	0	0	1	1	0	0	0	0	1	1	0	0
GCA_015677515.1_PDT000896681.1	0	0	1	0	0	0	0	0	0	0	0	0	0	0	0	0
GCA_015677535.1_PDT000896630.1	0	0	0	0	0	0	1	1	0	0	0	0	1	1	0	0
GCA_015677555.1_PDT000896672.1	0	0	0	0	0	0	0	0	0	0	0	0	1	0	0	0
GCA_015677575.1_PDT000896673.1	0	0	1	0	0	0	0	0	0	0	0	0	0	0	0	0
GCA_015677595.1_PDT000896671.1	0	0	0	0	0	0	0	0	0	0	0	0	1	0	0	0
GCA_015677615.1_PDT000896638.1	0	0	0	0	0	0	1	1	0	0	0	0	1	1	0	0
GCA_015677635.1_PDT000896669.1	0	0	1	0	0	0	0	0	0	0	0	0	0	0	0	0
GCA_015677655.1_PDT000896670.1	0	0	1	0	0	0	0	0	0	0	0	0	0	0	0	0
GCA_015677675.1_PDT000896639.1	0	0	0	0	0	0	0	0	0	0	0	0	1	0	0	0
GCA_015677695.1_PDT000896668.1	0	0	0	0	0	0	0	0	0	0	0	0	1	0	0	0
GCA_015677705.1_PDT000896667.1	0	0	0	0	0	0	0	0	0	0	0	0	1	0	0	0
GCA_015677735.1_PDT000896666.1	0	0	0	0	0	0	0	0	0	0	0	0	1	0	0	0
GCA_015677755.1_PDT000896626.1	0	0	1	0	0	0	0	0	0	0	0	0	0	0	0	0
GCA_015677775.1_PDT000896664.1	0	0	0	0	0	0	0	0	0	0	0	0	1	0	0	0
GCA_015677795.1_PDT000896663.1	0	0	1	0	0	0	0	0	0	0	0	0	0	0	0	0
GCA_015677815.1_PDT000896665.1	0	0	0	0	0	0	0	0	0	0	0	0	1	0	0	0
GCA_015677835.1_PDT000896662.1	0	0	0	0	0	0	0	0	0	0	0	0	1	0	0	0
GCA_015677895.1_PDT000896657.1	0	0	1	0	0	0	0	0	0	0	0	0	0	0	0	0
GCA_015677915.1_PDT000896652.1	0	0	1	0	0	0	0	0	0	0	0	0	0	0	0	0
GCA_015677935.1_PDT000896656.1	0	0	0	0	0	0	0	0	0	0	0	0	1	0	0	0
GCA_015677955.1_PDT000896647.1	0	0	1	0	0	0	0	0	0	0	0	0	0	0	0	0
GCA_015677975.1_PDT000896650.1	0	0	1	0	0	0	0	0	0	0	0	0	0	0	0	0
GCA_015677995.1_PDT000896649.1	0	0	1	0	0	0	0	0	0	0	0	0	0	0	0	0
GCA_015678015.1_PDT000896643.1	0	0	0	0	0	0	0	0	0	0	0	0	1	0	0	0
GCA_015678035.1_PDT000896644.1	0	0	0	0	0	0	0	0	0	0	0	0	1	0	0	0
GCA_015678075.1_PDT000896646.1	0	0	0	0	0	0	0	0	0	0	0	0	1	0	0	0
GCA_015678095.1_PDT000896628.1	0	0	0	0	0	0	0	0	0	0	0	0	1	0	0	0
GCA_015678115.1_PDT000896627.1	0	0	0	0	0	0	0	0	0	0	0	0	1	0	0	0
GCA_015678135.1_PDT000896622.1	0	0	0	0	0	0	0	0	0	0	0	0	1	0	0	0
GCA_015678155.1_PDT000896624.1	0	0	0	0	0	0	0	0	0	0	0	0	1	0	0	0
GCA_015678175.1_PDT000896621.1	0	0	0	0	0	0	1	1	0	0	0	0	1	1	0	0
GCA_015678195.1_PDT000896623.1	0	0	0	0	0	0	0	0	0	0	0	0	1	0	0	0
GCA_015678215.1_PDT000896617.1	0	0	0	0	0	0	0	0	0	0	0	0	1	0	0	0
GCA_015678235.1_PDT000896619.1	0	0	0	0	0	0	1	1	0	0	0	0	1	1	0	0
GCA_015678255.1_PDT000896616.1	0	0	0	0	0	0	0	0	0	0	0	0	1	0	0	0
GCA_015678275.1_PDT000896615.1	0	0	1	0	0	0	0	0	0	0	0	0	0	0	0	0
GCA_015678315.1_PDT000896610.1	0	0	0	0	0	0	0	0	0	0	0	0	1	0	0	0
GCA_015678335.1_PDT000896611.1	0	0	0	0	0	0	1	1	0	0	0	0	1	1	0	0
GCA_015678355.1_PDT000896603.1	0	0	0	0	0	0	1	1	0	0	0	0	1	1	0	0
GCA_015678365.1_PDT000896605.1	0	0	0	0	0	0	0	0	0	0	0	0	1	0	0	0
GCA_015678395.1_PDT000896609.1	0	0	0	0	0	0	0	0	0	0	0	0	1	0	0	0
GCA_015678415.1_PDT000896702.1	0	0	0	0	0	0	0	0	0	0	0	0	1	0	0	0
GCA_015678435.1_PDT000896655.1	0	0	1	0	0	0	0	0	0	0	0	0	0	0	0	0
GCA_015678445.1_PDT000896601.1	0	0	0	0	0	0	0	0	0	0	0	0	1	0	0	0
GCA_015678475.1_PDT000896602.1	0	0	0	0	0	0	0	0	0	0	0	0	1	0	0	0
GCA_015678495.1_PDT000896696.1	0	0	1	0	0	0	0	0	0	0	0	0	0	0	0	0
GCA_015678515.1_PDT000896658.1	0	0	1	0	0	0	0	0	0	0	0	0	0	0	0	0
GCA_015678535.1_PDT000896640.1	0	0	0	0	0	0	0	0	0	0	0	0	1	0	0	0
GCA_015678555.1_PDT000896604.1	0	0	0	0	0	0	1	1	0	0	0	0	1	1	0	0
GCA_015678575.1_PDT000896600.1	0	0	1	0	0	0	0	0	0	0	0	0	0	0	0	0
GCA_015678595.1_PDT000896607.1	0	0	0	0	1	0	0	1	0	1	0	0	1	0	0	0
GCA_015678615.1_PDT000896608.1	0	0	0	0	0	0	0	0	0	0	0	0	1	0	0	0
GCA_015678635.1_PDT000896606.1	0	0	0	0	0	0	1	1	0	0	0	0	1	1	0	0
GCA_015678655.1_PDT000896598.1	0	0	0	0	0	0	0	1	0	0	0	0	1	0	0	0
GCA_015678675.1_PDT000896599.1	0	0	0	0	0	0	1	1	0	0	0	0	1	1	0	0
GCA_015678835.1_PDT000896631.1	0	0	0	0	0	0	0	0	0	0	0	0	1	0	0	0
GCA_015678875.1_PDT000896682.1	0	0	0	0	0	0	0	0	0	0	0	0	1	0	0	0
GCA_015678895.1_PDT000896642.1	0	0	0	0	0	0	0	0	0	0	0	0	1	0	0	0
GCA_015678915.1_PDT000896685.1	0	0	1	0	0	0	0	0	0	0	0	0	0	0	0	0
GCA_015678985.1_PDT000896694.1	0	0	0	0	0	0	0	0	0	0	0	0	1	0	0	0
GCA_015679005.1_PDT000896701.1	0	0	0	0	0	0	0	0	0	0	0	0	1	0	0	0
GCA_015679025.1_PDT000896709.1	0	0	1	0	0	0	0	0	0	0	0	0	0	0	0	0
GCA_015679045.1_PDT000896675.1	0	0	1	0	0	0	0	0	0	0	0	0	0	0	0	0
GCA_015679065.1_PDT000896686.1	0	0	1	0	0	0	0	0	0	0	0	0	0	0	0	0
GCA_015679085.1_PDT000896654.1	0	0	1	0	0	0	0	0	0	0	0	0	0	0	0	0
GCA_015679125.1_PDT000896661.1	0	0	1	0	0	0	0	0	0	0	0	0	0	0	0	0
GCA_015679145.1_PDT000896651.1	0	0	1	0	0	0	0	0	0	0	0	0	0	0	0	0
GCA_015679165.1_PDT000896697.1	0	0	0	0	0	0	0	0	0	0	0	0	1	0	0	0
GCA_015679625.1_PDT000896698.1	0	0	1	0	0	0	0	0	0	0	0	0	0	0	0	0
GCA_015681015.1_PDT000896625.1	0	0	0	0	0	0	0	0	0	0	0	0	1	0	0	0
GCA_015681095.1_PDT000896620.1	0	0	0	0	0	0	1	1	0	0	0	0	1	1	0	0
GCA_015681115.1_PDT000896683.1	0	0	1	0	0	0	0	0	0	0	0	0	0	0	0	0
GCA_015681855.1_PDT000896653.1	0	0	1	0	0	0	0	0	0	0	0	0	0	0	0	0
GCA_015681915.1_PDT000896693.1	0	0	1	0	0	0	0	0	0	0	0	0	0	0	0	0
GCA_015697765.1_ASM1569776v1	0	0	0	0	0	0	1	1	0	0	0	0	1	1	0	0
GCA_015708295.1_ASM1570829v1	0	0	0	0	0	0	0	1	0	0	0	0	1	0	0	0
GCA_015854625.1_PDT000903310.1	0	0	0	0	0	0	1	1	0	0	0	0	1	1	0	0
GCA_015854645.1_PDT000903309.1	0	0	0	0	1	0	0	1	0	0	0	0	1	1	0	0
GCA_015854745.1_PDT000903316.1	0	0	0	0	0	0	1	1	0	0	0	0	1	1	0	0
GCA_015854905.1_PDT000903319.1	0	0	0	0	0	0	1	1	0	0	0	0	1	1	0	0
GCA_015855025.1_PDT000903317.1	0	0	0	0	0	0	0	0	0	0	0	0	1	0	0	0
GCA_015855065.1_PDT000903318.1	0	0	0	0	0	0	1	1	0	0	0	0	1	1	0	0
GCA_015855325.1_PDT000903312.1	0	0	0	0	0	0	1	1	0	0	0	0	1	1	0	0
GCA_015855565.1_PDT000903308.1	0	0	0	0	1	0	0	1	0	0	0	0	1	1	0	0
GCA_015943705.1_PDT000896648.1	0	0	0	0	0	0	0	0	0	0	0	0	1	0	0	0
GCA_016025375.1_ASM1602537v1	0	0	0	0	0	0	0	1	0	0	0	0	1	0	0	0
GCA_016025395.1_ASM1602539v1	0	0	0	0	0	0	1	0	0	0	0	0	1	0	0	0
GCA_016025435.1_ASM1602543v1	0	0	0	0	0	0	1	0	0	0	0	0	1	0	0	0
GCA_016025935.1_PDT000911891.1	0	0	0	0	0	0	1	0	0	0	0	0	0	0	0	0
GCA_016026115.1_PDT000911813.1	0	0	0	0	0	0	0	0	0	0	0	0	1	0	0	0
GCA_016027735.1_PDT000910867.1	0	0	0	0	0	0	0	1	0	0	0	0	1	0	0	0
GCA_016027755.1_PDT000910858.1	0	0	0	0	0	0	0	1	0	0	0	0	1	0	0	0
GCA_016027785.1_PDT000910864.1	0	0	0	0	0	0	0	0	0	0	0	0	1	0	0	0
GCA_016028005.1_PDT000910785.1	0	0	0	0	0	0	0	0	0	0	0	0	1	0	0	0
GCA_016028895.1_PDT000910550.1	0	0	0	0	0	0	0	0	0	0	0	0	1	0	0	0
GCA_016028915.1_PDT000910521.1	0	0	0	0	0	0	0	1	0	0	0	0	1	0	0	0
GCA_016028935.1_PDT000910510.1	0	0	0	0	0	0	0	1	0	0	0	0	1	0	0	0
GCA_016028945.1_PDT000910516.1	0	0	0	0	0	0	0	0	0	0	0	0	1	0	0	0
GCA_016028975.1_PDT000910512.1	0	0	0	0	0	0	0	1	0	0	0	0	1	0	0	0
GCA_016030815.1_PDT000909241.1	0	0	0	0	0	0	0	0	0	0	0	0	1	0	0	0
GCA_016030875.1_PDT000909157.1	0	0	0	0	0	0	0	0	0	0	0	0	1	0	0	0
GCA_016030975.1_PDT000909129.1	0	0	0	0	0	0	0	0	0	0	0	0	1	0	0	0
GCA_016031055.1_PDT000909150.1	0	0	0	0	0	0	0	0	0	0	0	0	1	0	0	0
GCA_016071195.1_ASM1607119v1	0	0	0	0	0	0	0	0	0	0	0	0	1	0	0	0
GCA_016249955.1_PDT000903321.2	0	0	0	0	0	0	1	1	0	0	0	0	1	1	0	0
GCA_016250055.1_PDT000903311.2	0	0	0	0	0	0	0	0	0	0	0	0	1	0	0	0
GCA_016250655.1_PDT000903304.2	0	0	0	0	0	0	1	1	0	0	0	0	1	1	0	0
GCA_016334995.1_PDT000922411.1	0	0	0	0	0	0	0	0	0	0	0	0	1	0	0	0
GCA_016406705.1_ASM1640670v1	0	0	0	0	0	0	0	0	0	0	0	0	1	0	0	0
GCA_016406715.1_ASM1640671v1	0	0	0	0	0	0	0	0	0	0	0	0	1	0	0	0
GCA_016406755.1_ASM1640675v1	0	0	0	0	0	0	0	0	0	0	0	0	1	0	0	0
GCA_016406765.1_ASM1640676v1	0	0	0	0	0	0	0	0	0	0	0	0	1	0	0	0
GCA_016406805.1_ASM1640680v1	0	0	0	0	0	0	0	0	0	0	0	0	1	0	0	0
GCA_016406815.1_ASM1640681v1	0	0	0	0	0	0	0	0	0	0	0	0	1	0	0	0
GCA_016406845.1_ASM1640684v1	0	0	0	0	0	0	0	0	0	0	0	0	1	0	0	0
GCA_016406855.1_ASM1640685v1	0	0	0	0	0	0	0	0	0	0	0	0	1	0	0	0
GCA_016406885.1_ASM1640688v1	0	0	0	0	0	0	0	0	0	0	0	0	1	0	0	0
GCA_016406935.1_ASM1640693v1	0	0	0	0	0	0	0	0	0	0	0	0	1	0	0	0
GCA_016406965.1_ASM1640696v1	0	0	0	0	0	0	1	0	0	0	0	0	0	0	0	0
GCA_016406975.1_ASM1640697v1	0	0	0	0	0	0	0	0	0	0	0	0	1	0	0	0
GCA_016407005.1_ASM1640700v1	0	0	0	0	0	0	1	0	0	0	0	0	0	0	0	0
GCA_016407015.1_ASM1640701v1	0	0	1	0	0	0	0	0	0	0	0	0	0	0	0	0
GCA_016407025.1_ASM1640702v1	0	0	0	0	0	0	0	0	0	0	0	0	1	0	0	0
GCA_016407065.1_ASM1640706v1	0	0	0	0	0	0	0	0	0	0	0	0	1	0	0	0
GCA_016407075.1_ASM1640707v1	0	0	0	0	0	0	0	0	0	0	0	0	1	0	0	0
GCA_016407105.1_ASM1640710v1	0	0	0	0	0	0	0	0	0	0	0	0	1	0	0	0
GCA_016407125.1_ASM1640712v1	0	0	0	0	0	0	0	0	0	0	0	0	1	0	0	0
GCA_016407135.1_ASM1640713v1	0	0	0	0	0	0	0	0	0	0	0	0	1	0	0	0
GCA_016407165.1_ASM1640716v1	0	0	0	0	0	0	0	0	0	0	0	0	1	0	0	0
GCA_016407185.1_ASM1640718v1	0	0	0	0	0	0	0	1	0	0	0	0	1	0	0	0
GCA_016407205.1_ASM1640720v1	0	0	0	0	0	0	0	0	0	0	0	0	1	0	0	0
GCA_016407225.1_ASM1640722v1	0	0	0	0	0	0	0	1	0	0	0	0	1	0	0	0
GCA_016407235.1_ASM1640723v1	0	0	1	0	0	0	0	0	0	0	0	0	0	0	0	0
GCA_016407265.1_ASM1640726v1	0	0	0	0	0	0	0	0	0	0	0	0	1	0	0	0
GCA_016407295.1_ASM1640729v1	0	0	0	0	0	0	0	0	0	0	0	0	1	0	0	0
GCA_016407375.1_ASM1640737v1	0	0	0	0	0	0	1	0	0	0	0	0	0	0	0	0
GCA_016407405.1_ASM1640740v1	0	0	0	0	0	0	0	0	0	0	0	0	1	0	0	0
GCA_016407425.1_ASM1640742v1	0	0	0	0	0	0	0	0	0	0	0	0	1	0	0	0
GCA_016407445.1_ASM1640744v1	0	0	0	0	0	0	0	0	0	0	0	0	1	0	0	0
GCA_016407505.1_ASM1640750v1	0	0	0	0	0	0	0	0	0	0	0	0	1	0	0	0
GCA_016407525.1_ASM1640752v1	0	0	0	0	0	0	0	1	0	0	0	0	1	0	0	0
GCA_016407545.1_ASM1640754v1	0	0	0	0	0	0	0	0	0	0	0	0	1	0	0	0
GCA_016407575.1_ASM1640757v1	0	0	0	0	0	0	0	1	0	0	0	0	1	0	0	0
GCA_016407605.1_ASM1640760v1	0	0	0	0	0	0	0	0	0	0	0	0	1	0	0	0
GCA_016407655.1_ASM1640765v1	0	0	1	0	0	0	0	0	0	0	0	0	0	0	0	0
GCA_016407665.1_ASM1640766v1	0	0	0	0	0	0	0	0	0	0	0	0	1	0	0	0
GCA_016407705.1_ASM1640770v1	0	0	0	0	0	0	0	1	0	0	0	0	1	0	0	0
GCA_016407725.1_ASM1640772v1	0	0	0	0	0	0	0	1	0	0	0	0	1	0	0	0
GCA_016407745.1_ASM1640774v1	0	0	0	0	0	0	0	0	0	0	0	0	1	0	0	0
GCA_016407765.1_ASM1640776v1	0	0	0	0	0	0	0	0	0	0	0	0	1	0	0	0
GCA_016407775.1_ASM1640777v1	0	0	0	0	0	0	0	0	0	0	0	0	1	0	0	0
GCA_016407805.1_ASM1640780v1	0	0	0	0	0	0	1	0	0	0	0	0	0	0	0	0
GCA_016407825.1_ASM1640782v1	0	0	0	0	0	0	0	0	0	0	0	0	1	0	0	0
GCA_016407845.1_ASM1640784v1	0	0	0	0	0	0	0	0	0	0	0	0	1	0	0	0
GCA_016407855.1_ASM1640785v1	0	0	0	0	0	0	0	0	0	0	0	0	1	0	0	0
GCA_016407945.1_ASM1640794v1	0	0	0	0	0	0	0	0	0	0	0	0	1	0	0	0
GCA_016407955.1_ASM1640795v1	0	0	0	0	0	0	0	0	0	0	0	0	1	0	0	0
GCA_016407985.1_ASM1640798v1	0	0	0	0	0	0	0	0	0	0	0	0	1	0	0	0
GCA_016408025.1_ASM1640802v1	0	0	0	0	0	0	0	0	0	0	0	0	1	0	0	0
GCA_016408065.1_ASM1640806v1	0	0	0	0	0	0	0	0	0	0	0	0	1	0	0	0
GCA_016408105.1_ASM1640810v1	0	0	0	0	0	0	0	0	0	0	0	0	1	0	0	0
GCA_016408125.1_ASM1640812v1	0	0	0	0	0	1	0	0	0	0	0	0	1	0	0	0
GCA_016408145.1_ASM1640814v1	0	0	0	0	0	1	0	0	0	0	0	0	1	0	0	0
GCA_016408165.1_ASM1640816v1	0	0	0	0	0	0	0	0	0	0	0	0	1	0	0	0
GCA_016408245.1_ASM1640824v1	0	0	0	0	0	0	0	0	0	0	0	0	1	0	0	0
GCA_016408265.1_ASM1640826v1	0	0	0	0	0	0	0	1	0	0	0	0	1	0	0	0
GCA_016408285.1_ASM1640828v1	0	0	0	0	0	0	0	0	0	0	0	0	1	0	0	0
GCA_016408325.1_ASM1640832v1	0	0	0	0	0	0	0	0	0	0	0	0	1	0	0	0
GCA_016408335.1_ASM1640833v1	0	0	1	0	0	0	0	0	0	0	0	0	0	0	0	0
GCA_016408365.1_ASM1640836v1	0	0	0	0	0	0	0	0	0	0	0	0	1	0	0	0
GCA_016408375.1_ASM1640837v1	0	0	0	0	0	0	0	0	0	0	0	0	1	0	0	0
GCA_016408385.1_ASM1640838v1	0	0	0	0	0	0	0	1	0	0	0	0	1	0	0	0
GCA_016408425.1_ASM1640842v1	0	0	0	0	0	0	0	0	0	0	0	0	1	0	0	0
GCA_016408445.1_ASM1640844v1	0	0	0	0	0	0	0	0	0	0	0	0	1	0	0	0
GCA_016408455.1_ASM1640845v1	0	0	0	0	0	0	0	0	0	0	0	0	1	0	0	0
GCA_016408465.1_ASM1640846v1	0	0	0	0	0	0	0	0	0	0	0	0	1	0	0	0
GCA_016408525.1_ASM1640852v1	0	0	0	0	0	0	0	0	0	0	0	0	1	0	0	0
GCA_016408545.1_ASM1640854v1	0	0	0	0	0	0	0	0	0	0	0	0	1	0	0	0
GCA_016408565.1_ASM1640856v1	0	0	0	0	0	0	0	0	0	0	0	0	1	0	0	0
GCA_016408575.1_ASM1640857v1	0	0	0	0	0	0	0	0	0	0	0	0	1	0	0	0
GCA_016408595.1_ASM1640859v1	0	0	0	0	0	0	1	0	0	0	0	0	1	0	0	0
GCA_016408615.1_ASM1640861v1	0	0	0	0	0	0	0	0	0	0	0	0	1	0	0	0
GCA_016408645.1_ASM1640864v1	0	0	0	0	0	0	0	0	0	0	0	0	1	0	0	0
GCA_016408665.1_ASM1640866v1	0	0	0	0	0	0	0	0	0	0	0	0	1	0	0	0
GCA_016408685.1_ASM1640868v1	0	0	1	0	0	0	0	0	0	0	0	0	0	0	0	0
GCA_016408695.1_ASM1640869v1	0	0	0	0	0	0	0	0	0	0	0	0	1	0	0	0
GCA_016408705.1_ASM1640870v1	0	0	0	0	0	0	0	0	0	0	0	0	1	0	0	0
GCA_016408745.1_ASM1640874v1	0	0	0	0	0	0	0	0	0	0	0	0	1	0	0	0
GCA_016408765.1_ASM1640876v1	0	0	1	0	0	0	0	0	0	0	0	0	0	0	0	0
GCA_016408785.1_ASM1640878v1	0	0	0	0	0	0	0	0	0	0	0	0	1	0	0	0
GCA_016408795.1_ASM1640879v1	0	0	0	0	0	0	0	0	0	0	0	0	1	0	0	0
GCA_016408815.1_ASM1640881v1	0	0	0	0	0	0	0	0	0	0	0	0	1	0	0	0
GCA_016408845.1_ASM1640884v1	0	0	0	0	0	0	0	0	0	0	0	0	1	0	0	0
GCA_016408865.1_ASM1640886v1	0	0	0	0	0	0	0	0	0	0	0	0	1	0	0	0
GCA_016408875.1_ASM1640887v1	0	0	0	0	0	0	0	0	0	0	0	0	1	0	0	0
GCA_016408905.1_ASM1640890v1	0	0	0	0	0	0	0	0	0	0	0	0	1	0	0	0
GCA_016408915.1_ASM1640891v1	0	0	0	0	0	0	0	0	0	0	0	0	1	0	0	0
GCA_016408945.1_ASM1640894v1	0	0	0	0	0	0	1	0	0	0	0	0	0	0	0	0
GCA_016408965.1_ASM1640896v1	0	0	0	0	0	0	0	0	0	0	0	0	1	0	0	0
GCA_016408975.1_ASM1640897v1	0	0	0	0	0	0	1	0	0	0	0	0	0	0	0	0
GCA_016409005.1_ASM1640900v1	0	0	0	0	0	0	0	0	0	0	0	0	1	0	0	0
GCA_016409045.1_ASM1640904v1	0	0	0	0	0	0	0	0	0	0	0	0	1	0	0	0
GCA_016409055.1_ASM1640905v1	0	0	0	0	0	0	0	1	0	0	0	0	1	0	0	0
GCA_016409065.1_ASM1640906v1	0	0	0	0	0	0	0	0	0	0	0	0	1	0	0	0
GCA_016409085.1_ASM1640908v1	0	0	0	0	0	0	0	0	0	0	0	0	1	0	0	0
GCA_016409095.1_ASM1640909v1	0	0	0	0	0	0	0	0	0	0	0	0	1	0	0	0
GCA_016409145.1_ASM1640914v1	0	0	0	0	0	0	0	0	0	0	0	0	1	0	0	0
GCA_016409165.1_ASM1640916v1	0	0	0	0	0	0	0	0	0	0	0	0	1	0	0	0
GCA_016409175.1_ASM1640917v1	0	0	0	0	0	0	0	0	0	0	0	0	1	0	0	0
GCA_016409185.1_ASM1640918v1	0	0	0	0	0	0	0	0	0	0	0	0	1	0	0	0
GCA_016409215.1_ASM1640921v1	0	0	0	0	0	0	0	0	0	0	0	0	1	0	0	0
GCA_016409245.1_ASM1640924v1	0	0	0	0	1	0	0	1	0	1	0	0	1	0	0	0
GCA_016409265.1_ASM1640926v1	0	0	0	0	0	0	0	0	0	0	0	0	1	0	0	0
GCA_016409285.1_ASM1640928v1	0	0	0	0	0	0	0	0	0	0	0	0	1	0	0	0
GCA_016409325.1_ASM1640932v1	0	0	0	0	0	0	0	1	0	0	0	0	1	0	0	0
GCA_016409345.1_ASM1640934v1	0	0	0	0	0	0	0	0	0	0	0	0	1	0	0	0
GCA_016409365.1_ASM1640936v1	0	0	0	0	0	0	0	0	0	0	0	0	1	0	0	0
GCA_016409385.1_ASM1640938v1	0	0	0	0	0	0	0	0	0	0	0	0	1	0	0	0
GCA_016409395.1_ASM1640939v1	0	0	0	0	0	0	0	0	0	0	0	0	1	0	0	0
GCA_016409405.1_ASM1640940v1	0	0	0	0	0	0	0	0	0	0	0	0	1	0	0	0
GCA_016409465.1_ASM1640946v1	0	0	0	0	0	0	0	0	0	0	0	0	1	0	0	0
GCA_016409475.1_ASM1640947v1	0	0	0	0	0	0	0	0	0	0	0	0	1	0	0	0
GCA_016409495.1_ASM1640949v1	0	0	0	0	0	0	0	0	0	0	0	0	1	0	0	0
GCA_016409505.1_ASM1640950v1	0	0	0	0	0	0	0	0	0	0	0	0	1	0	0	0
GCA_016409545.1_ASM1640954v1	0	0	0	0	0	0	0	0	0	0	0	0	1	0	0	0
GCA_016409565.1_ASM1640956v1	0	0	0	0	0	0	0	0	0	0	0	0	1	0	0	0
GCA_016409585.1_ASM1640958v1	0	0	0	0	0	0	0	0	0	0	0	0	1	0	0	0
GCA_016409605.1_ASM1640960v1	0	0	0	0	0	0	0	0	0	0	0	0	1	0	0	0
GCA_016409625.1_ASM1640962v1	0	0	0	0	0	0	0	0	0	0	0	0	1	0	0	0
GCA_016409665.1_ASM1640966v1	0	0	0	0	0	0	0	0	0	0	0	0	1	0	0	0
GCA_016409675.1_ASM1640967v1	0	0	0	0	0	0	1	0	0	0	0	0	0	0	0	0
GCA_016409705.1_ASM1640970v1	0	0	0	0	0	0	0	0	0	0	0	0	1	0	0	0
GCA_016409725.1_ASM1640972v1	0	0	0	0	0	0	0	0	0	0	0	0	1	0	0	0
GCA_016409745.1_ASM1640974v1	0	0	0	0	0	0	0	0	0	0	0	0	1	0	0	0
GCA_016409765.1_ASM1640976v1	0	0	0	0	0	0	0	0	0	0	0	0	1	0	0	0
GCA_016409775.1_ASM1640977v1	0	0	0	0	0	0	0	0	0	0	0	0	1	0	0	0
GCA_016409815.1_ASM1640981v1	0	0	0	0	0	0	0	0	0	0	0	0	1	0	0	0
GCA_016409835.1_ASM1640983v1	0	0	0	0	0	0	0	0	0	0	0	0	1	0	0	0
GCA_016409875.1_ASM1640987v1	0	0	0	0	0	0	0	0	0	0	0	0	1	0	0	0
GCA_016409895.1_ASM1640989v1	0	0	1	0	0	0	0	0	0	0	0	0	0	0	0	0
GCA_016409935.1_ASM1640993v1	0	0	0	0	0	0	0	0	0	0	0	0	1	0	0	0
GCA_016409965.1_ASM1640996v1	0	0	0	0	0	0	0	0	0	0	0	0	1	0	0	0
GCA_016409975.1_ASM1640997v1	0	0	0	0	0	0	0	0	0	0	0	0	1	0	0	0
GCA_016410005.1_ASM1641000v1	0	0	0	0	0	0	0	1	0	0	0	0	1	0	0	0
GCA_016410045.1_ASM1641004v1	0	0	0	0	0	0	0	0	0	0	0	0	1	0	0	0
GCA_016410105.1_ASM1641010v1	0	0	0	0	0	0	1	0	0	0	0	0	0	0	0	0
GCA_016410125.1_ASM1641012v1	0	0	1	0	0	0	0	0	0	0	0	0	0	0	0	0
GCA_016410135.1_ASM1641013v1	0	0	0	0	0	0	0	0	0	0	0	0	1	0	0	0
GCA_016410155.1_ASM1641015v1	0	0	0	0	0	0	0	0	0	0	0	0	1	0	0	0
GCA_016410165.1_ASM1641016v1	0	0	1	0	0	0	0	0	0	0	0	0	0	0	0	0
GCA_016410205.1_ASM1641020v1	0	0	0	0	0	0	0	0	0	0	0	0	1	0	0	0
GCA_016410225.1_ASM1641022v1	0	0	0	0	0	0	1	0	0	0	0	0	0	0	0	0
GCA_016410245.1_ASM1641024v1	0	0	0	0	0	0	0	0	0	0	0	0	1	0	0	0
GCA_016410255.1_ASM1641025v1	0	0	1	0	0	0	0	0	0	0	0	0	0	0	0	0
GCA_016410275.1_ASM1641027v1	0	0	1	0	0	0	0	0	0	0	0	0	1	0	0	0
GCA_016410305.1_ASM1641030v1	0	0	0	0	0	0	0	0	0	0	0	0	1	0	0	0
GCA_016410335.1_ASM1641033v1	0	0	0	0	0	0	0	0	0	0	0	0	1	0	0	0
GCA_016410365.1_ASM1641036v1	0	0	0	0	0	0	0	0	0	0	0	0	1	0	0	0
GCA_016410385.1_ASM1641038v1	0	0	0	0	0	0	0	0	0	0	0	0	1	0	0	0
GCA_016410405.1_ASM1641040v1	0	0	0	0	0	0	0	1	0	0	0	0	0	0	0	0
GCA_016410415.1_ASM1641041v1	0	0	0	0	0	0	0	1	0	0	0	0	0	0	0	0
GCA_016410485.1_ASM1641048v1	0	0	0	0	0	0	0	0	0	0	0	0	1	0	0	0
GCA_016410525.1_ASM1641052v1	0	0	0	0	0	0	0	0	0	0	0	0	1	0	0	0
GCA_016410535.1_ASM1641053v1	0	0	0	0	0	0	0	0	0	0	0	0	1	0	0	0
GCA_016410555.1_ASM1641055v1	0	0	0	0	0	0	0	0	0	0	0	0	1	0	0	0
GCA_016410585.1_ASM1641058v1	0	0	0	0	0	0	0	0	0	0	0	0	1	0	0	0
GCA_016410605.1_ASM1641060v1	0	0	0	0	0	0	0	0	0	0	0	0	1	0	0	0
GCA_016410615.1_ASM1641061v1	0	0	0	0	0	0	0	0	0	0	0	0	1	0	0	0
GCA_016410665.1_ASM1641066v1	0	0	0	0	0	0	0	0	0	0	0	0	1	0	0	0
GCA_016410675.1_ASM1641067v1	0	0	0	0	0	0	0	0	0	0	0	0	1	0	0	0
GCA_016410705.1_ASM1641070v1	0	0	0	0	0	0	0	0	0	0	0	0	1	0	0	0
GCA_016410715.1_ASM1641071v1	0	0	0	0	0	0	0	0	0	0	0	0	1	0	0	0
GCA_016410745.1_ASM1641074v1	0	0	0	0	0	0	0	0	0	0	0	0	1	0	0	0
GCA_016410765.1_ASM1641076v1	0	0	0	0	0	0	0	0	0	0	0	0	1	0	0	0
GCA_016410775.1_ASM1641077v1	0	0	0	0	0	0	1	0	0	0	0	0	0	0	0	0
GCA_016410785.1_ASM1641078v1	0	0	0	0	0	0	1	0	0	0	0	0	0	0	0	0
GCA_016410825.1_ASM1641082v1	0	0	0	0	0	0	0	0	0	0	0	0	1	0	0	0
GCA_016410845.1_ASM1641084v1	0	0	1	0	0	0	0	0	0	0	0	0	0	0	0	0
GCA_016410895.1_ASM1641089v1	0	0	0	0	0	0	0	0	0	0	0	0	1	0	0	0
GCA_016410925.1_ASM1641092v1	0	0	0	0	0	0	1	0	0	0	0	0	0	0	0	0
GCA_016410945.1_ASM1641094v1	0	0	0	0	0	0	0	1	0	0	0	0	1	0	0	0
GCA_016410955.1_ASM1641095v1	0	0	0	0	0	0	0	0	0	0	0	0	1	0	0	0
GCA_016410985.1_ASM1641098v1	0	0	0	0	0	0	1	0	0	0	0	0	0	0	0	0
GCA_016410995.1_ASM1641099v1	0	0	0	0	0	0	0	0	0	0	0	0	1	0	0	0
GCA_016411025.1_ASM1641102v1	0	0	0	0	0	0	0	0	0	0	0	0	1	0	0	0
GCA_016411045.1_ASM1641104v1	0	0	0	0	0	0	1	0	0	0	0	0	0	0	0	0
GCA_016411085.1_ASM1641108v1	0	0	0	0	0	0	0	0	0	0	0	0	1	0	0	0
GCA_016411095.1_ASM1641109v1	0	0	0	0	0	0	1	0	0	0	0	0	0	0	0	0
GCA_016411115.1_ASM1641111v1	0	0	0	0	0	1	0	0	0	0	0	0	1	0	0	0
GCA_016411145.1_ASM1641114v1	0	0	0	0	0	0	0	0	0	0	0	0	1	0	0	0
GCA_016411165.1_ASM1641116v1	0	0	0	0	0	0	0	0	0	0	0	0	1	0	0	0
GCA_016411175.1_ASM1641117v1	0	0	0	0	0	0	0	0	0	0	0	0	1	0	0	0
GCA_016411185.1_ASM1641118v1	0	0	0	0	0	0	0	0	0	0	0	0	1	0	0	0
GCA_016411195.1_ASM1641119v1	0	0	0	0	1	0	0	1	0	0	0	0	1	1	0	0
GCA_016411245.1_ASM1641124v1	0	0	0	0	1	0	0	1	0	0	0	0	1	1	0	0
GCA_016411265.1_ASM1641126v1	0	0	0	0	0	0	0	0	0	0	0	0	1	0	0	0
GCA_016411285.1_ASM1641128v1	0	0	0	0	0	0	0	0	0	0	0	0	1	0	0	0
GCA_016411295.1_ASM1641129v1	0	0	0	0	0	0	0	0	0	0	0	0	1	0	0	0
GCA_016411325.1_ASM1641132v1	0	0	0	0	0	0	0	0	0	0	0	0	1	0	0	0
GCA_016411335.1_ASM1641133v1	0	0	0	0	0	0	0	0	0	0	0	0	1	0	0	0
GCA_016411365.1_ASM1641136v1	0	0	0	0	0	0	0	0	0	0	0	0	1	0	0	0
GCA_016411375.1_ASM1641137v1	0	0	0	0	0	0	0	0	0	0	0	0	1	0	0	0
GCA_016411405.1_ASM1641140v1	0	0	0	0	0	0	0	0	0	0	0	0	1	0	0	0
GCA_016411415.1_ASM1641141v1	0	0	0	0	0	0	0	0	0	0	0	0	1	0	0	0
GCA_016411465.1_ASM1641146v1	0	0	0	0	0	0	0	0	0	0	0	0	1	0	0	0
GCA_016411485.1_ASM1641148v1	0	0	0	0	0	0	0	1	0	0	0	0	1	0	0	0
GCA_016411505.1_ASM1641150v1	0	0	0	0	0	0	0	0	0	0	0	0	1	0	0	0
GCA_016411545.1_ASM1641154v1	0	0	1	0	0	0	0	0	0	0	0	0	0	0	0	0
GCA_016411565.1_ASM1641156v1	0	0	0	0	0	0	1	1	0	1	0	0	1	0	0	0
GCA_016411575.1_ASM1641157v1	0	0	0	0	0	0	0	0	0	0	0	0	1	0	0	0
GCA_016411595.1_ASM1641159v1	0	0	0	0	0	0	1	1	0	1	0	0	1	0	0	0
GCA_016411605.1_ASM1641160v1	0	0	0	0	0	0	0	0	0	0	0	0	1	0	0	0
GCA_016411645.1_ASM1641164v1	0	0	0	0	0	0	0	0	0	0	0	0	1	0	0	0
GCA_016411665.1_ASM1641166v1	0	0	0	0	0	0	0	0	0	0	0	0	1	0	0	0
GCA_016411685.1_ASM1641168v1	0	0	0	0	0	0	0	0	0	0	0	0	1	0	0	0
GCA_016411695.1_ASM1641169v1	0	0	0	0	0	0	1	0	0	0	0	0	0	0	0	0
GCA_016411725.1_ASM1641172v1	0	0	0	0	0	0	0	0	0	0	0	0	1	0	0	0
GCA_016411735.1_ASM1641173v1	0	0	0	0	0	0	0	0	0	0	0	0	1	0	0	0
GCA_016411775.1_ASM1641177v1	0	0	0	0	1	0	0	1	0	0	0	0	1	1	0	0
GCA_016411805.1_ASM1641180v1	0	0	0	0	1	0	0	1	0	0	0	0	1	1	0	0
GCA_016411985.1_ASM1641198v1	0	0	0	0	1	0	0	1	0	0	0	0	1	1	0	0
GCA_016412025.1_ASM1641202v1	0	0	0	0	0	0	0	0	0	0	0	0	1	0	0	0
GCA_016412065.1_ASM1641206v1	0	0	0	0	0	0	0	0	0	0	0	0	1	0	0	0
GCA_016412075.1_ASM1641207v1	0	0	0	0	0	0	0	0	0	0	0	0	1	0	0	0
GCA_016412095.1_ASM1641209v1	0	0	0	0	0	0	0	0	0	0	0	0	1	0	0	0
GCA_016412125.1_ASM1641212v1	0	0	0	0	0	0	0	0	0	0	0	0	1	0	0	0
GCA_016412165.1_ASM1641216v1	0	0	0	0	0	0	0	0	0	0	0	0	1	0	0	0
GCA_016412175.1_ASM1641217v1	0	0	0	0	0	0	0	0	0	0	0	0	1	0	0	0
GCA_016412225.1_ASM1641222v1	0	0	0	0	0	0	0	0	0	0	0	0	1	0	0	0
GCA_016412235.1_ASM1641223v1	0	0	0	0	0	0	0	0	0	0	0	0	1	0	0	0
GCA_016412245.1_ASM1641224v1	0	0	0	0	0	0	0	0	0	0	0	0	1	0	0	0
GCA_016412275.1_ASM1641227v1	0	0	0	0	0	0	0	0	0	0	0	0	1	0	0	0
GCA_016412305.1_ASM1641230v1	0	0	0	0	0	0	0	0	0	0	0	0	1	0	0	0
GCA_016412325.1_ASM1641232v1	0	0	0	0	0	0	0	0	0	0	0	0	1	0	0	0
GCA_016412365.1_ASM1641236v1	0	0	0	0	0	0	0	0	0	0	0	0	1	0	0	0
GCA_016412385.1_ASM1641238v1	0	0	0	0	0	0	0	0	0	0	0	0	1	0	0	0
GCA_016412405.1_ASM1641240v1	0	0	0	0	0	0	0	0	0	0	0	0	1	0	0	0
GCA_016412425.1_ASM1641242v1	0	0	0	0	0	0	0	0	0	0	0	0	1	0	0	0
GCA_016412435.1_ASM1641243v1	0	0	0	0	0	0	0	0	0	0	0	0	1	0	0	0
GCA_016412445.1_ASM1641244v1	0	0	0	0	0	0	0	0	0	0	0	0	1	0	0	0
GCA_016412485.1_ASM1641248v1	0	0	0	0	0	0	1	0	0	0	0	0	0	0	0	0
GCA_016412505.1_ASM1641250v1	0	0	0	0	0	0	0	0	0	0	0	0	1	0	0	0
GCA_016412515.1_ASM1641251v1	0	0	0	0	0	0	0	0	0	0	0	0	1	0	0	0
GCA_016412555.1_ASM1641255v1	0	0	0	0	0	0	0	0	0	0	0	0	1	0	0	0
GCA_016412585.1_ASM1641258v1	0	0	0	0	0	0	0	0	0	0	0	0	1	0	0	0
GCA_016412605.1_ASM1641260v1	0	0	0	0	0	0	0	0	0	0	0	0	1	0	0	0
GCA_016412625.1_ASM1641262v1	0	0	1	0	0	0	0	0	0	0	0	0	1	0	0	0
GCA_016412665.1_ASM1641266v1	0	0	0	0	0	0	0	0	0	0	0	0	1	0	0	0
GCA_016412685.1_ASM1641268v1	0	0	0	0	0	0	0	0	0	0	0	0	1	0	0	0
GCA_016412695.1_ASM1641269v1	0	0	0	0	0	0	0	0	0	0	0	0	1	0	0	0
GCA_016412725.1_ASM1641272v1	0	0	0	0	0	0	0	0	0	0	0	0	1	0	0	0
GCA_016412745.1_ASM1641274v1	0	0	0	0	0	0	0	0	0	0	0	0	1	0	0	0
GCA_016412765.1_ASM1641276v1	0	0	0	0	0	0	1	0	0	0	0	0	0	0	0	0
GCA_016412785.1_ASM1641278v1	0	0	0	0	0	0	1	0	0	0	0	0	0	0	0	0
GCA_016412805.1_ASM1641280v1	0	0	0	0	0	0	0	0	0	0	0	0	1	0	0	0
GCA_016412825.1_ASM1641282v1	0	0	0	0	0	0	1	0	0	0	0	0	1	0	0	0
GCA_016412845.1_ASM1641284v1	0	0	1	0	0	0	0	0	0	0	0	0	0	0	0	0
GCA_016416055.1_ASM1641605v1	0	0	0	0	0	0	0	0	0	0	0	0	1	0	0	0
GCA_016416065.1_ASM1641606v1	0	0	0	0	0	0	0	0	0	0	0	0	1	0	0	0
GCA_016416075.1_ASM1641607v1	0	0	0	0	1	0	0	1	0	0	0	0	1	1	0	0
GCA_016416085.1_ASM1641608v1	0	0	0	0	1	0	0	1	0	0	0	0	1	1	0	0
GCA_016416145.1_ASM1641614v1	0	0	0	0	0	0	0	0	0	0	0	0	1	0	0	0
GCA_016416195.1_ASM1641619v1	0	0	0	0	0	0	0	0	0	0	0	0	1	0	0	0
GCA_016416215.1_ASM1641621v1	0	0	0	0	0	0	0	0	0	0	0	0	1	0	0	0
GCA_016416245.1_ASM1641624v1	0	0	0	0	0	0	0	0	0	0	0	0	1	0	0	0
GCA_016416255.1_ASM1641625v1	0	0	0	0	0	0	0	0	0	0	0	0	1	0	0	0
GCA_016416275.1_ASM1641627v1	0	0	0	0	0	0	0	0	0	0	0	0	1	0	0	0
GCA_016416295.1_ASM1641629v1	0	0	0	0	0	0	0	0	0	0	0	0	1	0	0	0
GCA_016416315.1_ASM1641631v1	0	0	0	0	0	0	0	0	0	0	0	0	1	0	0	0
GCA_016416345.1_ASM1641634v1	0	0	0	0	0	0	0	0	0	0	0	0	1	0	0	0
GCA_016416355.1_ASM1641635v1	0	0	0	0	0	0	0	0	0	0	0	0	1	0	0	0
GCA_016416365.1_ASM1641636v1	0	0	0	0	0	0	0	0	0	0	0	0	1	0	0	0
GCA_016416405.1_ASM1641640v1	0	0	0	0	0	0	0	0	0	0	0	0	1	0	0	0
GCA_016416415.1_ASM1641641v1	0	0	0	0	0	0	0	0	0	0	0	0	1	0	0	0
GCA_016416445.1_ASM1641644v1	0	0	0	0	0	0	0	0	0	0	0	0	1	0	0	0
GCA_016416455.1_ASM1641645v1	0	0	0	0	0	0	0	0	0	0	0	0	1	0	0	0
GCA_016416505.1_ASM1641650v1	0	0	0	0	1	0	0	1	0	1	0	0	1	0	0	0
GCA_016416515.1_ASM1641651v1	0	0	0	0	1	0	0	1	0	1	0	0	1	0	0	0
GCA_016416605.1_ASM1641660v1	0	0	1	0	0	0	0	0	0	0	0	0	0	0	0	0
GCA_016416625.1_ASM1641662v1	0	0	1	0	0	0	0	0	0	0	0	0	0	0	0	0
GCA_016416635.1_ASM1641663v1	0	0	0	0	0	0	0	0	0	0	0	0	1	0	0	0
GCA_016416655.1_ASM1641665v1	0	0	0	0	0	0	0	0	0	0	0	0	1	0	0	0
GCA_016416685.1_ASM1641668v1	0	0	0	0	0	0	0	0	0	0	0	0	1	0	0	0
GCA_016416705.1_ASM1641670v1	0	0	0	0	0	0	0	0	0	0	0	0	1	0	0	0
GCA_016416715.1_ASM1641671v1	0	0	0	0	0	0	0	0	0	0	0	0	1	0	0	0
GCA_016416745.1_ASM1641674v1	0	0	0	0	0	0	0	0	0	0	0	0	1	0	0	0
GCA_016416755.1_ASM1641675v1	0	0	0	0	0	0	0	0	0	0	0	0	1	0	0	0
GCA_016416765.1_ASM1641676v1	0	0	0	0	0	0	0	0	0	0	0	0	1	0	0	0
GCA_016416805.1_ASM1641680v1	0	0	0	0	0	0	0	0	0	0	0	0	1	0	0	0
GCA_016416815.1_ASM1641681v1	0	0	0	0	0	0	0	0	0	0	0	0	1	0	0	0
GCA_016416845.1_ASM1641684v1	0	0	0	0	0	0	0	0	0	0	0	0	1	0	0	0
GCA_016416855.1_ASM1641685v1	0	0	0	0	0	0	0	0	0	0	0	0	1	0	0	0
GCA_016416865.1_ASM1641686v1	0	0	0	0	0	0	0	0	0	0	0	0	1	0	0	0
GCA_016416905.1_ASM1641690v1	0	0	0	0	0	0	0	0	0	0	0	0	1	0	0	0
GCA_016416915.1_ASM1641691v1	0	0	0	0	0	0	0	0	0	0	0	0	1	0	0	0
GCA_016416945.1_ASM1641694v1	0	0	0	0	0	0	0	0	0	0	0	0	1	0	0	0
GCA_016416955.1_ASM1641695v1	0	0	0	0	0	0	0	0	0	0	0	0	1	0	0	0
GCA_016416965.1_ASM1641696v1	0	0	0	0	0	0	0	0	0	0	0	0	1	0	0	0
GCA_016416985.1_ASM1641698v1	0	0	0	0	0	0	0	0	0	0	0	0	1	0	0	0
GCA_016417015.1_ASM1641701v1	0	0	0	0	0	0	0	0	0	0	0	0	1	0	0	0
GCA_016417045.1_ASM1641704v1	0	0	0	0	0	0	1	1	0	1	0	0	1	0	0	0
GCA_016417055.1_ASM1641705v1	0	0	0	0	0	0	0	0	0	0	0	0	1	0	0	0
GCA_016417075.1_ASM1641707v1	0	0	0	0	0	0	0	0	0	0	0	0	1	0	0	0
GCA_016417105.1_ASM1641710v1	0	0	0	0	0	0	0	0	0	0	0	0	1	0	0	0
GCA_016417155.1_ASM1641715v1	0	0	0	0	0	0	0	0	0	0	0	0	1	0	0	0
GCA_016417185.1_ASM1641718v1	0	0	0	0	0	0	0	0	0	0	0	0	1	0	0	0
GCA_016417195.1_ASM1641719v1	0	0	0	0	0	0	0	0	0	0	0	0	1	0	0	0
GCA_016417245.1_ASM1641724v1	0	0	0	0	0	0	1	1	0	0	0	0	1	1	0	0
GCA_016417255.1_ASM1641725v1	0	0	0	0	0	0	0	0	0	0	0	0	1	0	0	0
GCA_016417265.1_ASM1641726v1	0	0	0	0	0	0	0	0	0	0	0	0	1	0	0	0
GCA_016417345.1_ASM1641734v1	0	0	0	0	0	0	1	0	0	0	0	0	0	0	0	0
GCA_016417365.1_ASM1641736v1	0	0	0	0	0	0	0	0	0	0	0	0	1	0	0	0
GCA_016417405.1_ASM1641740v1	0	0	1	0	0	0	0	0	0	0	0	0	0	0	0	0
GCA_016417425.1_ASM1641742v1	0	0	0	0	0	0	0	0	0	0	0	0	1	0	0	0
GCA_016417435.1_ASM1641743v1	0	0	0	0	0	0	1	0	0	0	0	0	0	0	0	0
GCA_016417455.1_ASM1641745v1	0	0	0	0	0	0	0	0	0	0	0	0	1	0	0	0
GCA_016417485.1_ASM1641748v1	0	0	0	0	0	0	0	0	0	0	0	0	1	0	0	0
GCA_016417565.1_ASM1641756v1	0	0	1	0	0	0	0	0	0	0	0	0	1	0	0	0
GCA_016417575.1_ASM1641757v1	0	0	0	0	0	0	1	0	0	0	0	0	0	0	0	0
GCA_016417595.1_ASM1641759v1	0	0	1	0	0	0	0	0	0	0	0	0	0	0	0	0
GCA_016417625.1_ASM1641762v1	0	0	0	0	0	0	0	0	0	0	0	0	1	0	0	0
GCA_016417635.1_ASM1641763v1	0	0	0	0	0	0	0	0	0	0	0	0	1	0	0	0
GCA_016417665.1_ASM1641766v1	0	0	0	0	0	0	0	0	0	0	0	0	1	0	0	0
GCA_016417675.1_ASM1641767v1	0	0	0	0	0	0	0	0	0	0	0	0	1	0	0	0
GCA_016417705.1_ASM1641770v1	0	0	0	0	0	0	0	0	0	0	0	0	1	0	0	0
GCA_016417825.1_ASM1641782v1	0	0	0	0	0	0	0	0	0	0	0	0	1	0	0	0
GCA_016417835.1_ASM1641783v1	0	0	0	0	0	0	0	0	0	0	0	0	1	0	0	0
GCA_016417885.1_ASM1641788v1	0	0	0	0	0	0	0	0	0	0	0	0	1	0	0	0
GCA_016417925.1_ASM1641792v1	0	0	0	0	0	0	0	0	0	0	0	0	1	0	0	0
GCA_016417945.1_ASM1641794v1	0	0	0	0	0	0	0	0	0	0	0	0	1	0	0	0
GCA_016418085.1_ASM1641808v1	0	0	0	0	0	0	0	0	0	0	0	0	1	0	0	0
GCA_016418095.1_ASM1641809v1	0	0	0	0	0	0	1	0	0	0	0	0	0	0	0	0
GCA_016418125.1_ASM1641812v1	0	0	0	0	0	0	0	0	0	0	0	0	1	0	0	0
GCA_016418165.1_ASM1641816v1	0	0	0	0	0	0	0	0	0	0	0	0	1	0	0	0
GCA_016418175.1_ASM1641817v1	0	0	0	0	0	0	1	0	0	0	0	0	0	0	0	0
GCA_016418205.1_ASM1641820v1	0	0	0	0	0	0	1	0	0	0	0	0	0	0	0	0
GCA_016418215.1_ASM1641821v1	0	0	0	0	0	0	1	0	0	0	0	0	0	0	0	0
GCA_016418245.1_ASM1641824v1	0	0	0	0	0	0	0	0	0	0	0	0	1	0	0	0
GCA_016418265.1_ASM1641826v1	0	0	0	0	0	0	0	0	0	0	0	0	1	0	0	0
GCA_016418305.1_ASM1641830v1	0	0	0	0	0	0	0	0	0	0	0	0	1	0	0	0
GCA_016418315.1_ASM1641831v1	0	0	0	0	0	0	0	0	0	0	0	0	1	0	0	0
GCA_016418325.1_ASM1641832v1	0	0	0	0	0	0	0	0	0	0	0	0	1	0	0	0
GCA_016418365.1_ASM1641836v1	0	0	0	0	0	0	1	1	0	1	0	0	1	0	0	0
GCA_016418385.1_ASM1641838v1	0	0	0	0	0	0	0	0	0	0	0	0	1	0	0	0
GCA_016418405.1_ASM1641840v1	0	0	0	0	0	0	0	0	0	0	0	0	1	0	0	0
GCA_016418415.1_ASM1641841v1	0	0	0	0	0	0	0	0	0	0	0	0	1	0	0	0
GCA_016418425.1_ASM1641842v1	0	0	0	0	0	0	0	0	0	0	0	0	1	0	0	0
GCA_016418455.1_ASM1641845v1	0	0	0	0	0	0	0	0	0	0	0	0	1	0	0	0
GCA_016418485.1_ASM1641848v1	0	0	0	0	0	0	0	0	0	0	0	0	1	0	0	0
GCA_016418495.1_ASM1641849v1	0	0	0	0	0	0	0	0	0	0	0	0	1	0	0	0
GCA_016418555.1_ASM1641855v1	0	0	1	0	0	0	0	0	0	0	0	0	0	0	0	0
GCA_016418595.1_ASM1641859v1	0	0	0	0	0	0	0	0	0	0	0	0	1	0	0	0
GCA_016418625.1_ASM1641862v1	0	0	0	0	0	0	0	0	0	0	0	0	1	0	0	0
GCA_016418645.1_ASM1641864v1	0	0	0	0	0	0	0	0	0	0	0	0	1	0	0	0
GCA_016418655.1_ASM1641865v1	0	0	0	0	0	0	0	0	0	0	0	0	1	0	0	0
GCA_016418685.1_ASM1641868v1	0	0	0	0	0	1	0	0	0	0	0	0	1	0	0	0
GCA_016418695.1_ASM1641869v1	0	0	0	0	0	0	0	0	0	0	0	0	1	0	0	0
GCA_016418705.1_ASM1641870v1	0	0	0	0	0	0	0	0	0	0	0	0	1	0	0	0
GCA_016418745.1_ASM1641874v1	0	0	0	0	0	0	0	0	0	0	0	0	1	0	0	0
GCA_016418765.1_ASM1641876v1	0	0	0	0	0	0	0	0	0	0	0	0	1	0	0	0
GCA_016418775.1_ASM1641877v1	0	0	0	0	0	0	0	0	0	0	0	0	1	0	0	0
GCA_016418785.1_ASM1641878v1	0	0	0	0	0	0	1	0	0	0	0	0	0	0	0	0
GCA_016418825.1_ASM1641882v1	0	0	0	0	0	0	1	0	0	0	0	0	0	0	0	0
GCA_016418835.1_ASM1641883v1	0	0	0	0	0	0	0	0	0	0	0	0	1	0	0	0
GCA_016418865.1_ASM1641886v1	0	0	0	0	0	0	0	0	0	0	0	0	1	0	0	0
GCA_016418885.1_ASM1641888v1	0	0	0	0	0	0	1	1	0	0	0	0	1	1	0	0
GCA_016418895.1_ASM1641889v1	0	0	0	0	0	0	1	0	0	0	0	0	0	0	0	0
GCA_016418905.1_ASM1641890v1	0	0	0	0	0	0	0	0	0	0	0	0	1	0	0	0
GCA_016418925.1_ASM1641892v1	0	0	0	0	0	0	0	0	0	0	0	0	1	0	0	0
GCA_016418965.1_ASM1641896v1	0	0	0	0	0	0	0	0	0	0	0	0	1	0	0	0
GCA_016418985.1_ASM1641898v1	0	0	0	0	0	0	1	0	0	0	0	0	0	0	0	0
GCA_016419005.1_ASM1641900v1	0	0	0	0	0	0	0	0	0	0	0	0	1	0	0	0
GCA_016419065.1_ASM1641906v1	0	0	0	0	0	0	0	0	0	0	0	0	1	0	0	0
GCA_016419075.1_ASM1641907v1	0	0	0	0	0	0	0	0	0	0	0	0	1	0	0	0
GCA_016419115.1_ASM1641911v1	0	0	0	0	0	0	0	0	0	0	0	0	1	0	0	0
GCA_016419145.1_ASM1641914v1	0	0	0	0	0	0	0	0	0	0	0	0	1	0	0	0
GCA_016419185.1_ASM1641918v1	0	0	0	0	0	0	0	0	0	0	0	0	1	0	0	0
GCA_016419195.1_ASM1641919v1	0	0	0	0	0	0	0	0	0	0	0	0	1	0	0	0
GCA_016419215.1_ASM1641921v1	0	0	0	0	0	0	0	0	0	0	0	0	1	0	0	0
GCA_016419255.1_ASM1641925v1	0	0	0	0	0	0	0	0	0	0	0	0	1	0	0	0
GCA_016419275.1_ASM1641927v1	0	0	0	0	0	0	1	0	0	0	0	0	0	0	0	0
GCA_016419295.1_ASM1641929v1	0	0	0	0	0	1	0	0	0	0	0	0	1	0	0	0
GCA_016419315.1_ASM1641931v1	0	0	0	0	0	0	0	0	0	0	0	0	1	0	0	0
GCA_016419405.1_ASM1641940v1	0	0	0	0	0	0	0	0	0	0	0	0	1	0	0	0
GCA_016419445.1_ASM1641944v1	0	0	0	0	0	0	0	0	0	0	0	0	1	0	0	0
GCA_016419465.1_ASM1641946v1	0	0	0	0	0	0	1	0	0	0	0	0	0	0	0	0
GCA_016419505.1_ASM1641950v1	0	0	0	0	0	0	1	0	0	0	0	0	0	0	0	0
GCA_016419545.1_ASM1641954v1	0	0	0	0	0	0	0	0	0	0	0	0	1	0	0	0
GCA_016419565.1_ASM1641956v1	0	0	1	0	0	0	0	0	0	0	0	0	0	0	0	0
GCA_016419575.1_ASM1641957v1	0	0	0	0	0	0	0	0	0	0	0	0	1	0	0	0
GCA_016419605.1_ASM1641960v1	0	0	0	0	0	0	0	0	0	0	0	0	1	0	0	0
GCA_016419615.1_ASM1641961v1	0	0	0	0	0	0	0	0	0	0	0	0	1	0	0	0
GCA_016419665.1_ASM1641966v1	0	0	1	0	0	0	0	0	0	0	0	0	0	0	0	0
GCA_016419695.1_ASM1641969v1	0	0	0	0	0	0	0	0	0	0	0	0	1	0	0	0
GCA_016419735.1_ASM1641973v1	0	0	1	0	0	0	0	0	0	0	0	0	0	0	0	0
GCA_016419785.1_ASM1641978v1	0	0	0	0	0	0	0	0	0	0	0	0	1	0	0	0
GCA_016419795.1_ASM1641979v1	0	0	0	0	0	0	0	0	0	0	0	0	1	0	0	0
GCA_016419815.1_ASM1641981v1	0	0	0	0	0	0	0	0	0	0	0	0	1	0	0	0
GCA_016419825.1_ASM1641982v1	0	0	0	0	0	0	0	0	0	0	0	0	1	0	0	0
GCA_016419865.1_ASM1641986v1	0	0	0	0	0	0	0	0	0	0	0	0	1	0	0	0
GCA_016419885.1_ASM1641988v1	0	0	0	0	0	0	0	0	0	0	0	0	1	0	0	0
GCA_016419895.1_ASM1641989v1	0	0	1	0	0	0	0	0	0	0	0	0	0	0	0	0
GCA_016419905.1_ASM1641990v1	0	0	0	0	0	0	0	0	0	0	0	0	1	0	0	0
GCA_016419945.1_ASM1641994v1	0	0	0	0	0	0	0	0	0	0	0	0	1	0	0	0
GCA_016419965.1_ASM1641996v1	0	0	0	0	0	0	1	1	0	0	0	0	1	1	0	0
GCA_016419975.1_ASM1641997v1	0	0	0	0	0	0	0	0	0	0	0	0	1	0	0	0
GCA_016419985.1_ASM1641998v1	0	0	0	0	0	0	0	0	0	0	0	0	1	0	0	0
GCA_016420025.1_ASM1642002v1	0	0	0	0	0	0	0	0	0	0	0	0	1	0	0	0
GCA_016420045.1_ASM1642004v1	0	0	0	0	0	0	0	0	0	0	0	0	1	0	0	0
GCA_016420055.1_ASM1642005v1	0	0	0	0	0	0	0	0	0	0	0	0	1	0	0	0
GCA_016420075.1_ASM1642007v1	0	0	0	0	0	0	0	0	0	0	0	0	1	0	0	0
GCA_016420085.1_ASM1642008v1	0	0	0	0	0	0	0	0	0	0	0	0	1	0	0	0
GCA_016420105.1_ASM1642010v1	0	0	0	0	0	0	0	0	0	0	0	0	1	0	0	0
GCA_016420145.1_ASM1642014v1	0	0	0	0	0	0	0	1	0	0	0	0	1	0	0	0
GCA_016420165.1_ASM1642016v1	0	0	0	0	0	0	0	0	0	0	0	0	1	0	0	0
GCA_016420175.1_ASM1642017v1	0	0	0	0	0	0	0	0	0	0	0	0	1	0	0	0
GCA_016420195.1_ASM1642019v1	0	0	0	0	0	0	0	0	0	0	0	0	1	0	0	0
GCA_016420225.1_ASM1642022v1	0	0	0	0	0	0	0	0	0	0	0	0	1	0	0	0
GCA_016420235.1_ASM1642023v1	0	0	0	0	0	0	0	0	0	0	0	0	1	0	0	0
GCA_016420265.1_ASM1642026v1	0	0	0	0	0	0	0	0	0	0	0	0	1	0	0	0
GCA_016420275.1_ASM1642027v1	0	0	0	0	0	0	0	0	0	0	0	0	1	0	0	0
GCA_016420305.1_ASM1642030v1	0	0	0	0	0	0	0	0	0	0	0	0	1	0	0	0
GCA_016420315.1_ASM1642031v1	0	0	0	0	0	0	0	0	0	0	0	0	1	0	0	0
GCA_016420345.1_ASM1642034v1	0	0	0	0	0	0	0	0	0	0	0	0	1	0	0	0
GCA_016420365.1_ASM1642036v1	0	0	0	0	0	0	0	0	0	0	0	0	1	0	0	0
GCA_016420395.1_ASM1642039v1	0	0	0	0	0	0	0	0	0	0	0	0	1	0	0	0
GCA_016420425.1_ASM1642042v1	0	0	0	0	0	0	0	0	0	0	0	0	1	0	0	0
GCA_016420435.1_ASM1642043v1	0	0	0	0	0	0	0	0	0	0	0	0	1	0	0	0
GCA_016420465.1_ASM1642046v1	0	0	0	0	0	0	0	0	0	0	0	0	1	0	0	0
GCA_016420475.1_ASM1642047v1	0	0	0	0	0	0	0	0	0	0	0	0	1	0	0	0
GCA_016420485.1_ASM1642048v1	0	0	0	0	0	0	0	0	0	0	0	0	1	0	0	0
GCA_016420525.1_ASM1642052v1	0	0	0	0	0	0	0	0	0	0	0	0	1	0	0	0
GCA_016420545.1_ASM1642054v1	0	0	0	0	0	0	0	0	0	0	0	0	1	0	0	0
GCA_016420555.1_ASM1642055v1	0	0	0	0	0	0	0	0	0	0	0	0	1	0	0	0
GCA_016420595.1_ASM1642059v1	0	0	0	0	0	0	0	0	0	0	0	0	1	0	0	0
GCA_016420625.1_ASM1642062v1	0	0	0	0	0	0	0	0	0	0	0	0	1	0	0	0
GCA_016420645.1_ASM1642064v1	0	0	0	0	0	0	0	0	0	0	0	0	1	0	0	0
GCA_016420655.1_ASM1642065v1	0	0	0	0	0	0	0	0	0	0	0	0	1	0	0	0
GCA_016420665.1_ASM1642066v1	0	0	0	0	1	0	0	1	0	0	0	0	1	1	0	0
GCA_016420705.1_ASM1642070v1	0	0	0	0	0	0	0	0	0	0	0	0	1	0	0	0
GCA_016420725.1_ASM1642072v1	0	0	0	0	0	0	0	0	0	0	0	0	1	0	0	0
GCA_016420745.1_ASM1642074v1	0	0	0	0	0	0	0	0	0	0	0	0	1	0	0	0
GCA_016420765.1_ASM1642076v1	0	0	0	0	0	0	0	0	0	0	0	0	1	0	0	0
GCA_016420775.1_ASM1642077v1	0	0	0	0	0	0	0	0	0	0	0	0	1	0	0	0
GCA_016420785.1_ASM1642078v1	0	0	0	0	0	0	0	0	0	0	0	0	1	0	0	0
GCA_016420805.1_ASM1642080v1	0	0	0	0	0	0	0	0	0	0	0	0	1	0	0	0
GCA_016420855.1_ASM1642085v1	0	0	0	0	0	0	0	0	0	0	0	0	1	0	0	0
GCA_016420865.1_ASM1642086v1	0	0	1	0	0	0	0	0	0	0	0	0	0	0	0	0
GCA_016420905.1_ASM1642090v1	0	0	0	0	0	0	1	0	0	0	0	0	1	0	0	0
GCA_016420925.1_ASM1642092v1	0	0	0	0	0	0	0	0	0	0	0	0	1	0	0	0
[truncated: 4,223 more rows]

## Sheet: Table 8
Sample ID	NUM_FOUND	algQ	astA	avrA	cdtB	csgA	csgB	csgC	csgD	csgE	csgF	csgG	entA	entB	entE	escF	faeC	faeD	faeE	faeF	faeH	faeJ	fepC	fepG	fimC	fimD	fimF	fimH	fimI	fliG	fyuA	gogB	grvA	gtrA	gtrB	hlyA	hlyB	hlyC	hlyD	icaC	invA	invB	invC	invE	invF	invG	invH	invI	invJ
GCA_016903075.1_ASM1690307v1_genomic	90	.	.	.	.	100	100	100	100	100	100	100	.	.	.	96.4	.	.	.	.	.	.	96.45	91.54	100	100	99.81	100	100	.	.	.	.	.	.	.	.	.	.	.	100	100	100	100	100	100	100	100	100
XXB679	90	.	.	.	.	100	100	100	100	100	100	100	.	.	.	96.4	.	.	.	.	.	.	96.45	91.54	100	100	99.81	100	100	.	.	.	.	.	.	.	.	.	.	.	100	100	100	100	100	100	100	100	100
XXB718	91	.	.	.	.	100	100	100	100	100	100	100	.	.	.	96.4	.	.	.	.	.	.	96.45	91.54	100	100	99.81	100	100	.	.	.	.	.	.	.	.	.	.	.	100	100	100	100	100	100	100	100	100
XXB719	91	.	.	.	.	100	100	100	100	100	100	100	.	.	.	96.4	.	.	.	.	.	.	96.45	91.54	100	100	99.81	100	100	.	.	.	.	.	.	.	.	.	.	.	100	100	100	100	100	100	100	100	100
XXB1333	104	.	98.29;100.00	100	.	100	100	100	100	100	100	100	.	99.18	.	.	.	.	.	.	.	.	96.45	91.54	100	100	100	100	100	.	.	.	.	.	.	.	.	.	.	.	100	100	100	100	100	100	100	100	100
GCA_014524585.1_ASM1452458v1_genomic	106	.	94.02;94.02	100	.	100	100	100	100	100	100	100	.	99.18	.	.	.	.	.	.	.	.	96.45	91.54	100	100	100	100	100	.	.	.	100	.	.	.	.	.	.	.	100	100	100	100	100	100	100	100	100
GCA_014524605.1_ASM1452460v1_genomic	106	.	94.02;94.02	100	.	100	100	100	100	100	100	100	.	99.18	.	.	.	.	.	.	.	.	96.45	91.54	100	100	100	100	100	.	.	.	100	.	.	.	.	.	.	.	100	100	100	100	100	100	100	100	100
GCA_024266345.1_ASM2426634v1_genomic	106	.	94.02;94.02	100	.	100	100	100	100	100	100	100	.	99.18	.	.	.	.	.	.	.	.	96.45	91.54	100	100	100	100	100	.	.	.	100	.	.	.	.	.	.	.	100	100	100	100	100	100	100	100	100
XXB159	99	.	100.00;98.29	.	100	100	100	100	100	100	100	100	.	99.18	.	.	91.58	96.6	89.83	.	.	.	96.45	91.54	100	100	100	100	100	.	.	.	.	.	.	.	.	.	.	.	100	100	100	100	100	100	100	100	100
GCA_016250055.1_PDT000903311.2_genomic	98	.	100.00;94.02	.	100	100	100	100	100	100	100	100	97.46	99.18	.	.	.	.	.	.	.	.	96.45	91.54	100	100	100	100	100	.	.	.	.	.	.	.	.	.	.	.	100	100	100	100	100	100	100	100	100
GCA_016419215.1_ASM1641921v1_genomic	101	.	100.00;94.02	100	.	100	100	100	100	100	100	100	97.46	99.18	.	.	.	.	.	.	.	.	96.45	91.54	100	100	100	100	100	.	.	.	.	.	.	.	.	.	.	.	100	100	100	100	100	100	100	100	100
GCA_016421855.1_ASM1642185v1_genomic	100	.	100.00;100.00	.	100	100	100	100	100	100	100	100	97.46	99.18	.	.	.	.	.	.	.	.	96.45	91.54	100	100	100	100	100	.	.	.	.	.	.	.	.	.	.	.	100	100	100	100	100	100	100	100	100
GCA_020673975.1_ASM2067397v1_genomic	108	.	100.00;100.00	.	100	100	100	100	100	100	100	100	97.46	99.18	.	.	.	.	.	.	.	.	96.45	91.54	100	100	100	100	100	.	.	.	.	.	.	.	.	.	.	.	100	100	100	100	100	100	100	100	100
GCA_020674015.1_ASM2067401v1_genomic	108	.	100.00;100.00	.	100	100	100	100	100	100	100	100	97.46	99.18	.	.	.	.	.	.	.	.	96.45	91.54	100	100	100	100	100	.	.	.	.	.	.	.	.	.	.	.	100	100	100	100	100	100	100	100	100
GCA_020674255.1_ASM2067425v1_genomic	100	.	100.00;100.00	.	100	100	100	100	100	100	100	100	97.46	99.18	.	.	.	.	.	.	.	.	96.45	91.54	100	100	100	100	100	.	.	.	.	.	.	.	.	.	.	.	100	100	100	100	100	100	100	100	100
GCA_024502745.1_ASM2450274v1_genomic	97	.	100.00;100.00	.	100	100	100	100	100	100	100	100	97.46	99.18	.	.	.	.	.	.	.	.	96.45	91.54	100	100	100	100	100	.	.	.	.	.	.	.	.	.	.	.	100	100	100	100	100	100	100	100	100
GCA_024546045.1_ASM2454604v1_genomic	98	100	.	.	100	100	100	100	100	100	100	100	97.46	99.18	.	.	.	.	.	.	.	.	96.45	91.54	100	100	100	100	100	.	.	.	.	.	.	.	.	.	.	.	100	100	100	100	100	100	100	100	100
GCA_000272695.1_ASM27269v1_genomic	105	.	.	100	.	100	100	100	100	100	100	100	97.46	99.18	.	.	.	.	.	.	.	.	96.45	91.54	100	100	100	100	100	.	.	.	100	.	.	.	.	.	.	.	100	100	100	100	100	100	100	100	100
GCA_000292755.1_ASM29275v1_genomic	127	.	.	100	.	100	100	100	100	100	100	100	97.46	99.18	.	.	.	.	.	.	.	.	96.45	91.54	100	100	100	100	100	.	100	100	100	.	.	.	.	.	.	.	100	100	100	100	100	100	100	100	100
GCA_000330005.1_ASM33000v1_genomic	103	.	.	100	.	100	100	100	100	100	100	100	97.46	99.18	.	.	.	.	.	.	.	.	.	91.54	100	100	100	100	100	.	.	.	.	.	.	.	.	.	.	.	100	100	100	100	100	100	100	100	100
GCA_000330625.1_ASM33062v1_genomic	100	.	.	100	.	100	100	100	100	100	100	100	97.46	99.18	.	.	.	.	.	.	.	.	96.45	91.54	100	100	100	100	100	.	.	.	.	.	.	.	.	.	.	.	100	100	100	100	100	100	100	100	100
GCA_000330645.1_ASM33064v1_genomic	100	.	.	100	.	100	100	100	100	100	100	100	97.46	99.18	.	.	.	.	.	.	.	.	96.45	91.54	100	100	100	100	100	.	.	.	.	.	.	.	.	.	.	.	100	100	100	100	100	100	100	100	100
GCA_000330665.1_ASM33066v1_genomic	100	.	.	100	.	100	100	100	100	100	100	100	97.46	99.18	.	.	.	.	.	.	.	.	96.45	91.54	100	100	100	100	100	.	.	.	.	.	.	.	.	.	.	.	100.00;100.00	100.00;100.00	100.00;100.00	100.00;100.00	100.00;100.00	100.00;100.00	100.00;100.00	100.00;100.00	100.00;100.00
GCA_000344825.1_SOAPdenovo1.05_genomic	103	.	.	99.89	.	100	100	100	100	100	100	100	97.46	99.18	.	.	.	.	.	.	.	.	96.45	91.54	100	100	100	100	100	.	.	.	.	.	.	.	.	.	.	.	100	100	100	100	100	100	100	100	100
GCA_000344845.1_SOAPdenovo1.05_genomic	104	.	.	100	.	100	100	100	100	100	100	100	97.46	99.18	.	.	.	.	.	.	.	.	96.45	91.54	100	100	100	100	100	.	.	99.4	.	.	.	.	.	.	.	.	100	100	100	100	100	100	100	100	100
GCA_000344865.1_SOAPdenovo1.05_genomic	102	.	.	100	.	100	100	100	100	100	100	100	.	99.18	.	.	.	.	.	.	.	.	96.45	91.54	100	100	100	100	100	.	.	.	.	.	.	.	.	.	.	.	100	100	100	100	100	100	100	100	100
GCA_000344885.1_SOAPdenovo1.05_genomic	105	.	.	100	.	100	100	100	100	100	100	100	97.46	99.18	.	.	.	.	.	.	.	.	96.45	91.54	100	100	100	100	100	.	.	.	100	.	.	.	.	.	.	.	100	100	100	100	100	100	100	100	100
GCA_000388635.1_24.H.04_genomic	100	.	.	100	.	100	100	100	100	100	100	100	97.46	99.18	.	.	.	.	.	.	.	.	96.45	91.54	100	100	100	100	100	.	.	.	.	.	.	.	.	.	.	.	100	100	100	100	100	100	100	100	100
GCA_000388835.1_35.H.08_genomic	100	.	.	100	.	100	100	100	100	100	100	100	97.46	99.18	.	.	.	.	.	.	.	.	96.45	91.54	100	100	100	100	100	.	.	.	.	.	.	.	.	.	.	.	100	100	100	100	100	100	100	100	100
GCA_000411795.1_ASM41179v1_genomic	94	.	.	.	100	100	100	100	100	100	100	100	97.46	99.18	.	.	.	.	.	.	.	.	96.45	91.54	100	100	100	100	100	.	.	.	.	.	.	.	.	.	.	.	100	100	100	100	100	100	100	100	99.8
GCA_000411835.1_ASM41183v1_genomic	94	.	.	.	100	100	100	100	100	100	100	100	97.46	99.18	.	.	.	.	.	.	.	.	96.45	91.54	100	100	100	100	100	.	.	.	.	.	.	.	.	.	.	.	100	100	100	100	100	100	100	100	99.8
GCA_000468255.1_ST4848_v1_genomic	117	.	.	95.16	.	100	100	100	100	100	100	100	97.46	99.18	.	.	.	.	.	.	.	.	96.45	91.54	100	100	100	100	100	.	.	100	100	.	.	.	.	.	.	.	100	100	100	100	.	.	.	100	100
GCA_000742815.1_ASM74281v1_genomic	101	.	.	.	.	100	100	100	100	100	100	100	97.46	99.18	.	.	.	.	.	.	.	.	96.45	91.54	100	.	.	.	100	.	.	99.4	100	.	.	.	.	.	.	.	100	100	100	100	100	100	100	100	100
GCA_000818075.1_ASM81807v1_genomic	94	.	.	.	100	100	100	100	100	100	100	100	97.46	99.18	.	.	.	.	.	.	.	.	96.45	91.54	100	100	100	100	100	.	.	.	.	.	.	.	.	.	.	.	100	100	100	100	100	100	100	100	99.8
GCA_000818115.1_ASM81811v1_genomic	94	.	.	.	100	100	100	100	100	100	100	100	97.46	99.18	.	.	.	.	.	.	.	.	96.45	91.54	100	100	100	100	100	.	.	.	.	.	.	.	.	.	.	.	100	100	100	100	100	100	100	100	99.8
GCA_001045395.1_ASM104539v1_genomic	94	.	.	.	100	100	100	100	100	100	100	100	97.46	99.18	.	.	.	.	.	.	.	.	96.45	91.54	100	100	100	100	100	.	.	.	.	.	.	.	.	.	.	.	100	100	100	100	100	100	100	100	99.8
GCA_001084985.1_10593_2_18_genomic	104	.	.	.	100	100	100	100	100	100	100	100	97.46	99.18	.	.	.	.	.	.	.	.	96.45	91.54	100	100	100	100	100	.	.	.	.	.	.	.	.	.	.	.	100	100	100	100	100	100	100	100	100
GCA_001089225.1_10349_1_39_genomic	104	.	.	.	100	100	100	100	100	100	100	100	97.46	99.18	.	.	.	.	.	.	.	.	96.45	91.54	100	100	100	100	100	.	.	.	.	.	.	.	.	.	.	.	100	100	100	100	100	100	100	100	100
GCA_001089565.1_10492_1_16_genomic	104	.	.	.	100	100	100	100	100	100	100	100	97.46	99.18	.	.	.	.	.	.	.	.	96.45	91.54	100	100	100	100	100	.	.	.	.	.	.	.	.	.	.	.	100	100	100	100	100	100	100	100	100
GCA_001295385.1_ASM129538v1_genomic	107	.	.	100	.	100	100	100	100	100	100	100	97.46	99.18	.	.	.	.	.	.	.	.	96.45	91.54	100	100	100	100	100	.	.	100	.	.	.	.	.	.	.	.	100	100	100	100	100	100	100	100	100
GCA_001295405.1_ASM129540v1_genomic	120	.	.	100	.	100	100	100	100	100	100	100	97.46	99.18	.	.	.	.	.	.	.	.	96.45	91.54	100	100	100	100	100	.	.	100	100	.	.	.	.	.	.	.	100	100	100	100	100	100	100	100	100
GCA_001295415.1_ASM129541v1_genomic	115	.	.	100	.	100	100	100	100	100	100	100	97.46	99.18	.	.	.	.	.	.	.	.	96.45	91.54	100	100	100	100	100	.	.	100	100	.	.	.	.	.	.	.	100	100	100	100	100	100	100	100	100
GCA_001295425.1_ASM129542v1_genomic	105	.	.	100	.	100	100	100	100	100	100	100	97.46	99.18	.	.	.	.	.	.	.	.	96.45	91.54	100	100	100	100	100	.	.	.	.	.	.	.	.	.	.	.	100	100	100	100	100	100	100	100	100
GCA_001295465.1_ASM129546v1_genomic	105	.	.	100	.	100	100	100	100	100	100	100	97.46	99.18	.	.	.	.	.	.	.	.	96.45	91.54	100	100	100	100	100	.	.	.	.	.	.	.	.	.	.	.	100	100	100	100	100	100	100	100	100
GCA_001295485.1_ASM129548v1_genomic	106	.	.	100	.	100	100	100	100	100	100	100	97.46	99.18	.	.	.	.	.	.	.	.	96.45	91.54	100	100	100	100	100	.	.	.	.	.	.	.	.	.	.	.	100	100	100	100	100	100	100	100	100
GCA_001295525.1_ASM129552v1_genomic	106	.	.	100	.	100	100	100	100	100	100	100	97.46	99.18	.	.	.	.	.	.	.	.	96.45	91.54	100	100	100	100	100	.	.	.	.	.	.	.	.	.	.	.	100	100	100	100	100	100	100	100	100
GCA_001295545.1_ASM129554v1_genomic	115	.	.	99.78	.	100	100	100	100	100	100	100	97.46	99.18	.	.	.	.	.	.	.	.	96.45	91.54	100	100	100	100	100	.	.	100	100	.	.	.	.	.	.	.	100	100	100	100	100	100	100	100	100
GCA_001295555.1_ASM129555v1_genomic	120	.	.	100	.	100	100	100	100	100	100	100	97.46	99.18	.	.	.	.	.	.	.	.	96.45	91.54	100	100	100	100	100	.	.	100	100	.	.	.	.	.	.	.	100	100	100	100	100	100	100	100	100
GCA_001295585.1_ASM129558v1_genomic	123	.	.	100	.	100	100	100	100	100	100	100	97.46	99.18	.	.	.	.	.	.	.	.	96.45	91.54	100	100	100	100	100	.	100	99.93	100	.	.	.	.	.	.	.	100	100	100	100	100	99.94	100	100	100
GCA_001295595.1_ASM129559v1_genomic	127	.	.	100	.	100	100	100	100	100	100	100	97.46	99.18	.	.	.	.	.	.	.	.	96.45	91.54	100	100	100	100	100	.	100	100	100	.	.	.	.	.	.	.	100	100	100	100	100	100	100	100	100
GCA_001295625.1_ASM129562v1_genomic	106	.	.	100	.	100	100	100	100	100	100	100	82.06	93.59	.	.	.	.	.	.	.	.	96.45	91.54	100	100	100	100	100	.	.	.	.	.	.	.	.	.	.	.	100	100	100	100	100	100	100	100	100
GCA_001295665.1_ASM129566v1_genomic	126	.	.	100	.	100	100	100	100	100	100	100	97.46	99.18	.	.	.	.	.	.	.	.	96.45	91.54	100	100	100	100	100	.	100	.	100	.	.	.	.	.	.	.	100	100	100	100	100	100	100	100	100
GCA_001295675.1_ASM129567v1_genomic	106	.	.	100	.	100	100	100	100	100	100	100	97.46	99.18	.	.	.	.	.	.	.	.	96.45	91.54	100	100	100	100	100	.	.	.	.	.	.	.	.	.	.	.	100	100	100	100	100	100	100	100	100
GCA_001295705.1_ASM129570v1_genomic	105	.	.	100	.	100	100	100	100	100	100	100	97.46	99.18	.	.	.	.	.	.	.	.	96.45	91.54	100	100	100	100	100	.	.	.	.	.	.	.	.	.	.	.	100	100	100	100	100	100	100	100	100
GCA_001295725.1_ASM129572v1_genomic	106	.	.	100	.	100	100	100	100	100	100	100	97.46	99.18	.	.	.	.	.	.	.	.	96.45	91.54	100	100	100	100	100	.	.	.	.	.	.	.	.	.	.	.	100	100	100	100	100	100	100	100	100
GCA_001295745.1_ASM129574v1_genomic	119	.	.	100	.	100	100	100	100	100	100	100	97.46	99.18	.	.	.	.	.	.	.	.	96.45	91.54	100	100	100	100	100	.	.	.	100	.	.	.	.	.	.	.	100	100	100	100	100	100	100	100	100
GCA_001630295.1_ASM163029v1_genomic	102	.	.	100	.	100	100	100	100	100	100	100	97.46	99.18	99.07	.	.	.	.	.	.	.	96.45	91.54	100	100	100	100	100	.	.	.	.	.	.	.	.	.	.	.	100	100	100	100	100	100	100	100	100
GCA_001647755.1_ASM164775v1_genomic	97	.	.	.	100	100	100	100	100	100	100	100	97.46	99.18	.	.	.	.	.	.	.	.	96.45	91.54	100	100	100	100	100	.	.	.	.	.	.	.	.	.	.	.	100	100	100	100	100	100	100	100	100
GCA_001700595.1_ASM170059v1_genomic	117	.	.	100	.	100	100	100	100	100	100	100	97.46	99.18	.	.	.	.	.	.	.	.	96.45	91.54	100	100	100	100	100	.	.	100	100	.	.	.	.	.	.	.	100	100	100	100	100	100	100	100	100
GCA_001989635.1_ASM198963v1_genomic	108	.	.	100	.	100	100	100	100	100	100	100	97.46	99.18	.	.	.	.	.	.	.	.	96.45	91.54	100	100	100	100	100	.	.	100	.	.	.	.	.	.	.	.	100	100	100	100	100	100	100	100	100
GCA_002028525.1_ASM202852v1_genomic	107	.	.	100	.	100	100	100	100	100	100	100	97.46	99.18	.	.	.	.	.	.	.	.	96.45	91.54	100	100	100	100	100	.	.	100	.	.	.	.	.	.	.	.	100	100	100	100	100	100	100	100	100
GCA_002063435.1_ASM206343v1_genomic	100	.	.	100	.	100	100	100	100	100	100	100	96.12	99.18	.	.	.	.	.	.	.	.	96.45	91.54	100	100	100	100	100	.	.	.	100	.	.	.	.	.	.	.	100	100	100	100	100	100	100	100	100
GCA_002063445.1_ASM206344v1_genomic	101	.	.	100	.	100	100	100	100	100	100	100	97.46	99.18	99.07	.	.	.	.	.	.	.	96.45	.	100	100	100	100	100	.	.	.	.	.	.	.	.	.	.	.	100	100	100	100	100	100	100	100	100
GCA_002063545.1_ASM206354v1_genomic	103	.	.	99.89	.	100	100	100	100	100	100	100	97.46	99.18	.	.	.	.	.	.	.	.	96.45	91.54	100	100	100	100	100	.	.	.	.	.	.	.	.	.	.	.	100	100	100	100	100	100	100	100	100
GCA_002063745.1_ASM206374v1_genomic	116	.	.	100	.	100	100	100	100	100	100	100	97.46	99.18	.	.	.	.	.	.	.	.	96.45	91.54	100	100	100	100	100	.	.	100	100	.	.	.	.	.	.	.	100	100	100	100	100	100	100	100	100
GCA_002063845.1_ASM206384v1_genomic	102	.	.	99.67	.	100	100	100	100	100	100	100	97.46	99.18	.	.	.	.	.	.	.	.	96.45	91.54	100	99.77	100	100	100	.	.	99.4	.	.	.	.	.	.	.	.	100	100	100	100	100	100	100	100	100
GCA_002063875.1_ASM206387v1_genomic	104	.	.	99.89	.	100	100	100	100	100	100	100	97.46	99.18	.	.	.	.	.	.	.	.	96.45	91.54	100	100	100	100	100	.	.	.	.	.	.	.	.	.	.	.	100	100	100	100	100	100	100	100	100
GCA_002063955.1_ASM206395v1_genomic	100	.	.	100	100	100	100	100	100	100	100	100	97.46	99.18	.	.	91.58	96.6	89.83	.	.	.	96.45	91.54	100	100	99.81	100	100	.	.	.	.	.	.	.	.	.	.	.	100	100	100	100	100	100	100	100	100
GCA_002064115.1_ASM206411v1_genomic	73	.	.	.	.	100	100	100	100	100	100	100	97.46	99.18	.	.	.	.	.	.	.	.	96.45	91.54	100	100	100	100	100	.	.	.	.	.	.	.	.	.	.	.	100	100	100	100	100	100	100	100	100
GCA_002064315.1_ASM206431v1_genomic	98	.	.	.	100	100	100	100	100	100	100	100	.	99.18	.	.	91.58	96.6	89.83	.	.	.	96.45	91.54	100	100	100	100	100	.	.	.	.	.	.	.	.	.	.	.	100	100	100	100	100	100	100	100	100
GCA_002064355.1_ASM206435v1_genomic	103	.	.	100	.	100	100	100	100	.	100	100	97.46	99.18	.	.	.	.	.	.	.	.	96.45	91.54	100	100	100	100	100	.	.	.	100	.	.	.	.	.	.	.	100	100	100	100	100	100	100	100	100
GCA_002064455.1_ASM206445v1_genomic	104	.	.	100	.	100	100	100	100	100	100	100	97.46	99.18	.	.	91.58	96.6	89.83	.	.	.	96.45	91.54	100	100	100	100	100	.	.	.	.	.	.	.	.	.	.	.	100	100	100	100	100	100	100	100	100
GCA_002064515.1_ASM206451v1_genomic	101	.	.	100	.	100	100	100	100	100	100	100	.	99.18	.	.	.	.	.	.	.	.	96.45	91.54	100	100	100	100	100	.	.	.	.	.	.	.	.	.	.	.	100	100	100	100	100	100	100	100	100
GCA_002064525.1_ASM206452v1_genomic	104	.	.	100	.	100	100	100	100	100	100	100	97.46	99.18	.	.	.	.	.	.	.	.	96.45	91.54	100	100	100	100	100	.	.	.	.	.	.	.	.	.	.	.	100	100	100	100	100	100	100	100	100
GCA_002064575.1_ASM206457v1_genomic	104	.	.	100	.	100	100	100	100	100	100	100	97.46	99.18	.	.	.	.	.	.	.	.	96.45	91.54	100	100	100	100	100	.	.	.	.	.	.	.	.	.	.	.	100	100	100	100	100	100	100	100	100
GCA_002064625.1_ASM206462v1_genomic	104	.	.	100	.	100	100	100	100	100	100	100	97.46	99.18	99.07	.	91.58	96.6	89.83	.	.	.	.	91.54	100	100	100	100	100	.	.	.	.	.	.	.	.	.	.	.	100	100	100	100	100	100	100	100	100
GCA_002064765.1_ASM206476v1_genomic	100	.	.	100	100	100	100	100	100	100	100	100	97.46	99.18	.	.	91.58	96.6	91.25	.	.	.	96.45	91.54	100	100	99.81	100	100	.	.	.	.	.	.	.	.	.	.	.	100	100	100	100	100	100	100	100	100
GCA_002064795.1_ASM206479v1_genomic	102	.	.	100	.	100	100	100	100	100	100	100	97.46	99.18	.	.	.	.	.	.	.	.	96.45	91.54	100	100	100	100	100	.	.	.	.	.	.	.	.	.	.	.	100	100	100	100	100	100	100	100	100
GCA_002064825.1_ASM206482v1_genomic	104	.	.	100	.	100	100	100	100	100	100	100	.	99.18	99.07	.	.	.	.	.	.	.	96.45	91.54	100	100	100	100	100	.	.	.	.	.	.	.	.	.	.	.	100	100	100	100	100	100	100	100	100
GCA_002064975.1_ASM206497v1_genomic	101	.	.	100	.	100	100	100	100	100	100	100	97.46	99.18	.	.	.	.	.	.	.	.	96.45	91.54	100	100	100	100	100	.	.	.	.	.	.	.	.	.	.	.	100	100	100	100	100	100	100	100	100
GCA_002065025.1_ASM206502v1_genomic	102	.	.	99.89	.	100	100	100	100	100	100	100	97.46	99.18	.	.	.	.	.	.	.	.	96.45	91.54	100	100	100	100	100	.	.	.	.	.	.	.	.	.	.	.	100	100	100	100	100	100	100	100	100
GCA_002065195.1_ASM206519v1_genomic	102	.	.	100	.	100	100	100	100	100	100	100	.	99.18	.	.	.	.	.	.	.	.	96.45	91.54	100	100	100	100	100	.	.	.	.	.	.	.	.	.	.	.	100	100	100	100	100	100	100	100	100
GCA_002065355.1_ASM206535v1_genomic	105	.	.	100	.	100	100	100	100	100	100	100	97.46	99.18	.	.	.	.	.	.	.	.	96.45	91.54	100	100	100	100	100	.	.	.	100	.	.	.	.	.	.	.	100	100	100	100	100	100	100	100	100
GCA_002065395.1_ASM206539v1_genomic	99	.	.	.	100	100	100	100	100	100	100	100	97.05	99.18	.	.	91.58	96.6	89.96	.	.	.	96.45	91.54	100	100	99.81	100	100	.	.	.	.	.	.	.	.	.	.	.	100	100	100	100	100	100	100	100	100
GCA_002065535.1_ASM206553v1_genomic	104	.	.	100	.	100	100	100	100	100	100	100	97.46	99.18	99.07	.	91.58	96.6	89.83	.	.	.	.	91.54	100	100	100	100	100	.	.	.	.	.	.	.	.	.	.	.	100	100	100	100	100	100	100	100	100
GCA_002065775.1_ASM206577v1_genomic	112	.	.	100	.	100	100	100	100	100	100	100	97.46	99.18	.	.	.	.	.	.	.	.	.	91.54	100	100	100	100	100	.	.	.	.	.	.	.	.	.	.	.	100	100	100	100	100	100	100	100	100
GCA_002065805.1_ASM206580v1_genomic	112	.	.	100	.	100	100	100	100	100	100	100	97.46	99.18	.	.	.	.	.	.	.	.	.	91.54	100	100	100	100	100	.	.	.	.	.	.	.	.	.	.	.	100	100	100	100	100	100	100	100	100
GCA_002065865.1_ASM206586v1_genomic	95	.	.	100	.	100	100	100	100	100	100	100	.	99.18	.	.	.	.	.	.	.	.	96.45	91.54	100	100	100	100	100	.	.	.	.	.	.	.	.	.	.	.	100	100	100	100	100	100	100	100	100
GCA_002066035.1_ASM206603v1_genomic	99	.	.	100	.	100	100	100	100	100	100	100	97.46	99.18	.	.	.	.	.	.	.	.	96.45	91.54	100	100	99.81	100	100	.	.	.	.	.	.	.	.	.	.	.	100	100	100	100	100	100	100	100	100
GCA_002066135.1_ASM206613v1_genomic	108	.	.	100	.	100	100	100	100	100	100	100	97.46	99.18	.	.	91.58	96.6	91.25	.	.	.	96.45	91.54	100	100	100	100	100	.	.	99.4	.	.	.	.	.	.	.	.	100	100	100	100	100	100	100	100	100
GCA_002066235.1_ASM206623v1_genomic	101	.	.	100	.	100	100	100	100	100	100	100	97.46	99.18	.	.	91.58	96.56	91.25	.	.	.	96.45	91.54	100	100	100	100	100	.	.	.	.	.	.	.	.	.	.	.	100	100	100	100	100	100	100	100	100
GCA_002066255.1_ASM206625v1_genomic	101	.	.	100	.	100	100	100	100	100	100	100	97.46	99.18	.	.	91.58	96.6	91.25	.	.	.	96.45	91.54	100	100	100	100	100	.	.	.	.	.	.	.	.	.	.	.	100	100	100	100	100	100	100	100	100
GCA_002066645.1_ASM206664v1_genomic	103	.	.	100	.	100	100	100	100	100	100	100	97.46	99.18	.	.	.	.	.	.	.	.	96.45	91.54	100	100	100	100	100	.	.	.	.	.	.	.	.	.	.	.	100	100	100	100	100	100	100	100	100
GCA_002071615.1_ASM207161v1_genomic	100	.	.	100	.	100	100	100	100	100	100	100	.	99.18	.	.	.	.	.	.	.	.	96.45	91.54	100	100	100	100	100	.	.	.	.	.	.	.	.	.	.	.	100	100	100	100	100	100	100	100	100
GCA_002108925.1_S_Newport_SHSN014_v01_genomic	104	.	.	100	.	100	100	100	100	100	100	100	97.46	99.18	.	.	.	.	.	.	.	.	96.45	91.54	100	100	100	100	100	.	.	99.4	100	.	.	.	.	.	.	.	100	100	100	100	100	100	100	100	100
GCA_002109045.1_S_Newport_SHSN004_v01_genomic	103	.	.	100	.	100	100	100	100	100	100	100	97.46	99.18	.	.	.	.	.	.	.	.	96.45	91.54	100	100	100	100	100	.	.	99.4	.	.	.	.	.	.	.	.	100	100	100	100	100	100	100	100	100
GCA_002109055.1_S_Newport_SHSN010_v01_genomic	105	.	.	100	.	100	100	100	100	100	100	100	97.46	99.18	.	.	.	.	.	.	.	.	96.45	91.54	100	100	100	100	100	.	.	100	.	.	.	.	.	.	.	.	100	100	100	100	100	100	100	100	100
GCA_002109075.1_S_Newport_SHSN003_v01_genomic	104	.	.	99.89	.	100	100	100	100	100	100	100	97.46	99.18	.	.	.	.	.	.	.	.	96.45	91.54	100	100	100	100	100	.	.	.	.	.	.	.	.	.	.	.	100	100	100	100	100	100	100	100	100
GCA_002109105.1_S_Newport_SHSN008_v01_genomic	100	.	.	100	.	100	100	100	100	100	100	100	.	99.18	.	.	.	.	.	.	.	.	96.45	91.54	100	100	100	100	100	.	.	.	.	.	.	.	.	.	.	.	100	100	100	100	100	100	100	100	100
GCA_002109135.1_S_Newport_SHSN013_v01_genomic	103	.	.	100	.	100	100	100	100	100	100	100	97.46	99.18	.	.	.	.	.	.	.	.	96.45	91.54	100	100	100	100	100	.	.	.	.	.	.	.	.	.	.	.	100	100	100	100	100	100	100	100	100
GCA_002109145.1_S_Newport_SHSN001_v01_genomic	104	.	.	100	.	100	100	100	100	100	100	100	97.46	99.18	.	.	.	.	.	.	.	.	96.45	91.54	100	100	100	100	100	.	.	.	.	.	.	.	.	.	.	.	100	100	100	100	100	100	100	100	100
GCA_002109185.1_S_Newport_SHSN002_v01_genomic	103	.	.	100	.	100	100	100	100	100	100	100	97.46	99.18	.	.	.	.	.	.	.	.	96.45	91.54	100	100	100	100	100	.	.	.	100	.	.	.	.	.	.	.	100	100	100	100	100	100	100	100	100
GCA_002109205.1_S_Newport_SHSN005_v01_genomic	104	.	.	100	.	100	100	100	100	100	100	100	97.46	99.18	.	.	.	.	.	.	.	.	96.45	91.54	100	100	100	100	100	.	.	99.4	.	.	.	.	.	.	.	.	100	100	100	100	100	100	100	100	100
GCA_002109245.1_S_Newport_SHSN007_v01_genomic	102	.	.	100	.	100	100	100	100	100	100	100	.	99.18	.	.	.	.	.	.	.	.	96.45	91.54	100	100	100	100	100	.	.	.	.	.	.	.	.	.	.	.	100	100	100	100	100	100	100	100	100
GCA_002109255.1_S_Newport_SHSN009_v01_genomic	105	.	.	100	.	100	100	100	100	100	100	100	97.46	99.18	.	.	.	.	.	.	.	.	96.45	91.54	100	100	100	100	100	.	.	.	100	.	.	.	.	.	.	.	100	100	100	100	100	100	100	100	100
GCA_002109285.1_S_Newport_SHSN011_v01_genomic	106	.	.	100	.	100	100	100	100	100	100	100	97.46	99.18	.	.	.	.	.	.	.	.	96.45	91.54	100	100	100	100	100	.	.	.	.	.	.	.	.	.	.	.	100	100	100	100	100	100	100	100	100
GCA_002224405.1_ASM222440v1_genomic	97	.	.	.	100	100	100	100	100	100	100	100	97.46	99.18	.	.	.	.	.	.	.	.	96.45	91.54	100	100	100	100	100	.	.	.	.	.	.	.	.	.	.	.	100	100	100	100	100	100	100	100	100
GCA_002242515.1_ASM224251v1_genomic	97	.	.	.	100	100	100	100	100	100	100	100	97.46	99.18	.	.	.	.	.	.	.	.	96.45	91.54	100	100	100	100	100	.	.	.	.	.	.	.	.	.	.	.	100	100	100	100	100	100	100	100	100
GCA_002242555.1_ASM224255v1_genomic	111	.	.	100	.	100	100	100	100	100	100	100	97.46	99.18	.	.	.	.	.	.	.	.	.	91.54	100	100	100	100	100	.	.	.	.	.	.	.	.	.	.	.	100	100	100	100	100	100	100	100	100
GCA_002242565.1_ASM224256v1_genomic	112	.	.	100	.	100	100	100	100	100	100	100	97.46	99.18	.	.	.	.	.	.	.	.	.	91.54	100	100	100	100	100	.	.	.	.	.	.	.	.	.	.	.	100	100	100	100	100	100	100	100	100
GCA_002242595.1_ASM224259v1_genomic	95	.	.	100	.	100	100	100	100	100	100	100	.	99.18	.	.	.	.	.	.	.	.	96.45	91.54	100	100	100	100	100	.	.	.	.	.	.	.	.	.	.	.	100	100	100	100	100	100	100	100	100
GCA_002250765.1_ASM225076v1_genomic	102	.	.	99.89	100	100	100	100	100	100	100	100	96.12	99.18	.	.	.	.	.	.	.	.	96.45	91.54	100	100	100	100	100	.	.	.	100	.	.	.	.	.	.	.	100	100	100	100	100	100	100	100	100
GCA_002283235.1_ASM228323v1_genomic	100	.	.	100	.	100	100	100	100	100	100	100	.	99.18	.	.	.	.	.	.	.	.	96.45	91.54	100	100	100	100	100	.	.	.	.	.	.	.	.	.	.	.	100	100	100	100	100	100	100	100	100
GCA_002313125.1_ASM231312v1_genomic	108	.	.	100	.	100	100	100	100	100	100	100	97.46	99.18	.	.	.	.	.	.	.	.	96.45	91.54	100	100	100	100	100	.	.	100	.	.	.	.	.	.	.	.	100	100	100	100	100	100	100	100	100
GCA_002532825.1_ASM253282v1_genomic	100	.	.	100	100	100	100	100	100	100	100	100	97.46	99.18	.	.	91.58	96.6	89.83	.	.	.	96.45	91.54	100	100	99.81	100	100	.	.	.	.	.	.	.	.	.	.	.	100	100	100	100	100	100	100	100	100
GCA_002762135.3_ASM276213v3_genomic	108	.	.	100	.	100	100	100	100	100	100	100	97.46	99.18	.	.	.	.	.	.	.	.	96.45	91.54	100	100	100	100	100	.	.	.	100	.	.	.	.	.	.	.	100	100	100	100	100	100	100	100	100
GCA_002794415.1_ASM279441v1_genomic	101	.	.	100	97.78	100	100	100	100	100	100	100	.	.	.	.	.	.	.	.	.	.	.	91.44	100	100	99.81	100	100	98.69	100	.	.	.	.	.	.	.	.	.	100	100	100	100	100	100	100	100	100
GCA_002808665.1_HZ359_genomic	94	.	.	.	100	100	100	100	100	100	100	100	97.46	99.18	.	.	.	.	.	.	.	.	96.45	91.54	100	100	100	100	100	.	.	.	.	.	.	.	.	.	.	.	100	100	100	100	100	100	100	100	99.8
GCA_002808675.1_HZ354_genomic	94	.	.	.	100	100	100	100	100	100	100	100	97.46	99.18	.	.	.	.	.	.	.	.	96.45	91.54	100	100	100	100	100	.	.	.	.	.	.	.	.	.	.	.	100	100	100	100	100	100	100	100	99.8
GCA_002808685.1_HZ358_genomic	94	.	.	.	100	100	100	100	100	100	100	100	97.46	99.18	.	.	.	.	.	.	.	.	96.45	91.54	100	100	100	100	100	.	.	.	.	.	.	.	.	.	.	.	100	100	100	100	100	100	100	100	99.8
GCA_002808725.1_HZ356_genomic	94	.	.	.	100	100	100	100	100	100	100	100	97.46	99.18	.	.	.	.	.	.	.	.	96.45	91.54	100	100	100	100	100	.	.	.	.	.	.	.	.	.	.	.	100	100	100	100	100	100	100	100	99.8
GCA_002808745.1_HZ350_genomic	94	.	.	.	100	100	100	100	100	100	100	100	97.46	99.18	.	.	.	.	.	.	.	.	96.45	91.54	100	100	100	100	100	.	.	.	.	.	.	.	.	.	.	.	100	100	100	100	100	100	100	100	99.8
GCA_002808765.1_HZ352_genomic	94	.	.	.	100	100	100	100	100	100	100	100	97.46	99.18	.	.	.	.	.	.	.	.	96.45	91.54	100	100	100	100	100	.	.	.	.	.	.	.	.	.	.	.	100	100	100	100	100	100	100	100	99.8
GCA_002808775.1_HZ129_genomic	94	.	.	.	100	100	100	100	100	100	100	100	97.46	99.18	.	.	.	.	.	.	.	.	96.45	91.54	100	100	100	100	100	.	.	.	.	.	.	.	.	.	.	.	100	100	100	100	100	100	100	100	99.8
GCA_002808785.1_HZ008_genomic	94	.	.	.	100	100	100	100	100	100	100	100	97.46	99.18	.	.	.	.	.	.	.	.	96.45	91.54	100	100	100	100	100	.	.	.	.	.	.	.	.	.	.	.	100	100	100	100	100	100	100	100	99.8
GCA_002808825.1_HZ351_genomic	94	.	.	.	100	100	100	100	100	100	100	100	97.46	99.18	.	.	.	.	.	.	.	.	96.45	91.54	100	100	100	100	100	.	.	.	.	.	.	.	.	.	.	.	100	100	100	100	100	100	100	100	99.8
GCA_002808845.1_HZ333_genomic	94	.	.	.	100	100	100	100	100	100	100	100	97.46	99.18	.	.	.	.	.	.	.	.	96.45	91.54	100	100	100	100	100	.	.	.	.	.	.	.	.	.	.	.	100	100	100	100	100	100	100	100	99.8
GCA_002808865.1_HZ331_genomic	94	.	.	.	100	100	100	100	100	100	100	100	97.46	99.18	.	.	.	.	.	.	.	.	96.45	91.54	100	100	100	100	100	.	.	.	.	.	.	.	.	.	.	.	100	100	100	100	100	100	100	100	99.8
GCA_002808885.1_HZ325_genomic	94	.	.	.	100	100	100	100	100	100	100	100	97.46	99.18	.	.	.	.	.	.	.	.	96.45	91.54	100	100	100	100	100	.	.	.	.	.	.	.	.	.	.	.	100	100	100	100	100	100	100	100	99.8
GCA_002808905.1_HZ016_genomic	94	.	.	.	100	100	100	100	100	100	100	100	97.46	99.18	.	.	.	.	.	.	.	.	96.45	91.54	100	100	100	100	100	.	.	.	.	.	.	.	.	.	.	.	100	100	100	100	100	100	100	100	99.8
GCA_002808925.1_HZ322_genomic	94	.	.	.	100	100	100	100	100	100	100	100	97.46	99.18	.	.	.	.	.	.	.	.	96.45	91.54	100	100	100	100	100	.	.	.	.	.	.	.	.	.	.	.	100	100	100	100	100	100	100	100	99.8
GCA_002808945.1_HZ017_genomic	94	.	.	.	100	100	100	100	100	100	100	100	97.46	99.18	.	.	.	.	.	.	.	.	96.45	91.54	100	100	100	100	100	.	.	.	.	.	.	.	.	.	.	.	100	100	100	100	100	100	100	100	99.8
GCA_002808955.1_HZ319_genomic	94	.	.	.	100	100	100	100	100	100	100	100	97.46	99.18	.	.	.	.	.	.	.	.	96.45	91.54	100	100	100	100	100	.	.	.	.	.	.	.	.	.	.	.	100	100	100	100	100	100	100	100	99.8
GCA_002808985.1_HZ032_genomic	94	.	.	.	100	100	100	100	100	100	100	100	97.46	99.18	.	.	.	.	.	.	.	.	96.45	91.54	100	100	100	100	100	.	.	.	.	.	.	.	.	.	.	.	100	100	100	100	100	100	100	100	99.8
GCA_002809005.1_HZ316_genomic	94	.	.	.	100	100	100	100	100	100	100	100	97.46	99.18	.	.	.	.	.	.	.	.	96.45	91.54	100	100	100	100	100	.	.	.	.	.	.	.	.	.	.	.	100	100	100	100	100	100	100	100	99.8
GCA_002809015.1_HZ005_genomic	94	.	.	.	100	100	100	100	100	100	100	100	97.46	99.18	.	.	.	.	.	.	.	.	96.45	91.54	100	100	100	100	100	.	.	.	.	.	.	.	.	.	.	.	100	100	100	100	100	100	100	100	99.8
GCA_002809045.1_HZ279_genomic	91	.	.	.	100	100	100	100	100	100	100	100	97.46	99.18	.	.	.	.	.	.	.	.	96.45	91.54	100	100	100	100	100	.	.	.	.	.	.	.	.	.	.	.	100	100	100	100	100	100	100	100	99.8
GCA_002809055.1_HZ127_genomic	94	.	.	.	100	100	100	100	100	100	100	100	97.46	99.18	.	.	.	.	.	.	.	.	96.45	91.54	100	100	100	100	100	.	.	.	.	.	.	.	.	.	.	.	100	100	100	100	100	100	100	100	99.8
GCA_002809085.1_HZ126_genomic	94	.	.	.	100	100	100	100	100	100	100	100	97.46	99.18	.	.	.	.	.	.	.	.	96.45	91.54	100	100	100	100	100	.	.	.	.	.	.	.	.	.	.	.	100	100	100	100	100	100	100	100	99.8
GCA_002809105.1_HZ123_genomic	94	.	.	.	100	100	100	100	100	100	100	100	97.46	99.18	.	.	.	.	.	.	.	.	96.45	91.54	100	100	100	100	100	.	.	.	.	.	.	.	.	.	.	.	100	100	100	100	100	100	100	100	99.8
GCA_002809125.1_HZ006_genomic	94	.	.	.	100	100	100	100	100	100	100	100	97.46	99.18	.	.	.	.	.	.	.	.	96.45	91.54	100	100	100	100	100	.	.	.	.	.	.	.	.	.	.	.	100	100	100	100	100	100	100	100	99.8
GCA_002809145.1_HZ125_genomic	94	.	.	.	100	100	100	100	100	100	100	100	97.46	99.18	.	.	.	.	.	.	.	.	96.45	91.54	100	100	100	100	100	.	.	.	.	.	.	.	.	.	.	.	100	100	100	100	100	100	100	100	99.8
GCA_002809165.1_HZ118_genomic	94	.	.	.	100	100	100	100	100	100	100	100	97.46	99.18	.	.	.	.	.	.	.	.	96.45	91.54	100	100	100	100	100	.	.	.	.	.	.	.	.	.	.	.	100	100	100	100	100	100	100	100	99.8
GCA_002809175.1_HZ122_genomic	94	.	.	.	100	100	100	100	100	100	100	100	97.46	99.18	.	.	.	.	.	.	.	.	96.45	91.54	100	100	100	100	100	.	.	.	.	.	.	.	.	.	.	.	100	100	100	100	100	100	100	100	99.8
GCA_002809205.1_HZ121_genomic	94	.	.	.	100	100	100	100	100	100	100	100	97.46	99.18	.	.	.	.	.	.	.	.	96.45	91.54	100	100	100	100	100	.	.	.	.	.	.	.	.	.	.	.	100	100	100	100	100	100	100	100	99.8
GCA_002809225.1_HZ102_genomic	94	.	.	.	100	100	100	100	100	100	100	100	97.46	99.18	.	.	.	.	.	.	.	.	96.45	91.54	100	100	100	100	100	.	.	.	.	.	.	.	.	.	.	.	100	100	100	100	100	100	100	100	99.8
GCA_002809245.1_HZ094_genomic	94	.	.	.	100	100	100	100	100	100	100	100	97.46	99.18	.	.	.	.	.	.	.	.	96.45	91.54	100	100	100	100	100	.	.	.	.	.	.	.	.	.	.	.	100	100	100	100	100	100	100	100	99.8
GCA_002809265.1_HZ081_genomic	94	.	.	.	100	100	100	100	100	100	100	100	97.46	99.18	.	.	.	.	.	.	.	.	96.45	91.54	100	100	100	100	100	.	.	.	.	.	.	.	.	.	.	.	100	100	100	100	100	100	100	100	99.8
GCA_002809285.1_HZ010_genomic	94	.	.	.	100	100	100	100	100	100	100	100	97.46	99.18	.	.	.	.	.	.	.	.	96.45	91.54	100	100	100	100	100	.	.	.	.	.	.	.	.	.	.	.	100	100	100	100	100	100	100	100	99.8
GCA_002809305.1_HZ116_genomic	94	.	.	.	100	100	100	100	100	100	100	100	97.46	99.18	.	.	.	.	.	.	.	.	96.45	91.54	100	100	100	100	100	.	.	.	.	.	.	.	.	.	.	.	100	100	100	100	100	100	100	100	99.8
GCA_002809325.1_HZ086_genomic	94	.	.	.	100	100	100	100	100	100	100	100	97.46	99.18	.	.	.	.	.	.	.	.	96.45	91.54	100	100	100	100	100	.	.	.	.	.	.	.	.	.	.	.	100	100	100	100	100	100	100	100	99.8
GCA_002809335.1_HZ087_genomic	94	.	.	.	100	100	100	100	100	100	100	100	97.46	99.18	.	.	.	.	.	.	.	.	96.45	91.54	100	100	100	100	100	.	.	.	.	.	.	.	.	.	.	.	100	100	100	100	100	100	100	100	99.8
GCA_002809355.1_HZ009_genomic	94	.	.	.	100	100	100	100	100	100	100	100	97.46	99.18	.	.	.	.	.	.	.	.	96.45	91.54	100	100	100	100	100	.	.	.	.	.	.	.	.	.	.	.	100	100	100	100	100	100	100	100	99.8
GCA_002809385.1_HZ083_genomic	94	.	.	.	100	100	100	100	100	100	100	100	97.46	99.18	.	.	.	.	.	.	.	.	96.45	91.54	100	100	100	100	100	.	.	.	.	.	.	.	.	.	.	.	100	100	100	100	100	100	100	100	99.8
GCA_002809405.1_HZ080_genomic	93	.	.	.	100	100	100	100	100	100	100	100	97.46	99.18	.	.	.	.	.	.	.	.	96.45	91.54	100	100	100	100	100	.	.	.	.	.	.	.	.	.	.	.	100	100	100	100	100	100	100	100	99.8
GCA_002809415.1_HZ004_genomic	94	.	.	.	100	100	100	100	100	100	100	100	97.46	99.18	.	.	.	.	.	.	.	.	96.45	91.54	100	100	100	100	100	.	.	.	.	.	.	.	.	.	.	.	100	100	100	100	100	100	100	100	99.8
GCA_002809425.1_HZ001_genomic	94	.	.	.	100	100	100	100	100	100	100	100	97.46	99.18	.	.	.	.	.	.	.	.	96.45	91.54	100	100	100	100	100	.	.	.	.	.	.	.	.	.	.	.	100	100	100	100	100	100	100	100	99.8
GCA_002809465.1_HZ078_genomic	94	.	.	.	100	100	100	100	100	100	100	100	97.46	99.18	.	.	.	.	.	.	.	.	96.45	91.54	100	100	100	100	100	.	.	.	.	.	.	.	.	.	.	.	100	100	100	100	100	100	100	100	99.8
GCA_002809475.1_HZ074_genomic	94	.	.	.	100	100	100	100	100	100	100	100	97.46	99.18	.	.	.	.	.	.	.	.	96.45	91.54	100	100	100	100	100	.	.	.	.	.	.	.	.	.	.	.	100	100	100	100	100	100	100	100	99.8
GCA_002809505.1_HZ070_genomic	94	.	.	.	100	100	100	100	100	100	100	100	97.46	99.18	.	.	.	.	.	.	.	.	96.45	91.54	100	100	100	100	100	.	.	.	.	.	.	.	.	.	.	.	100	100	100	100	100	100	100	100	99.8
GCA_002809525.1_HZ067_genomic	94	.	.	.	100	100	100	100	100	100	100	100	97.46	99.18	.	.	.	.	.	.	.	.	96.45	91.54	100	100	100	100	100	.	.	.	.	.	.	.	.	.	.	.	100	100	100	100	100	100	100	100	99.8
GCA_002809545.1_HZ066_genomic	94	.	.	.	100	100	100	100	100	100	100	100	97.46	99.18	.	.	.	.	.	.	.	.	96.45	91.54	100	100	100	100	100	.	.	.	.	.	.	.	.	.	.	.	100	100	100	100	100	100	100	100	99.8
GCA_002809565.1_HZ073_genomic	94	.	.	.	100	100	100	100	100	100	100	100	97.46	99.18	.	.	.	.	.	.	.	.	96.45	91.54	100	100	100	100	100	.	.	.	.	.	.	.	.	.	.	.	100	100	100	100	100	100	100	100	99.8
GCA_002809575.1_HZ059_genomic	94	.	.	.	100	100	100	100	100	100	100	100	97.46	99.18	.	.	.	.	.	.	.	.	96.45	91.54	100	100	100	100	100	.	.	.	.	.	.	.	.	.	.	.	100	100	100	100	100	100	100	100	99.8
GCA_002809605.1_HZ055_genomic	91	.	.	.	100	100	100	100	100	.	100	100	97.46	99.18	.	.	.	.	.	.	.	.	96.45	91.54	100	100	100	100	100	.	.	.	.	.	.	.	.	.	.	.	100	100	100	100	100	100	100	100	99.8
GCA_002809615.1_HZ068_genomic	94	.	.	.	100	100	100	100	100	100	100	100	97.46	99.18	.	.	.	.	.	.	.	.	96.45	91.54	100	100	100	100	100	.	.	.	.	.	.	.	.	.	.	.	100	100	100	100	100	100	100	100	99.8
GCA_002809655.1_HZ052_genomic	91	.	.	.	100	100	100	100	.	100	100	100	97.46	99.18	.	.	.	.	.	.	.	.	96.45	91.54	100	100	100	100	100	.	.	.	.	.	.	.	.	.	.	.	100	100	100	100	100	100	100	100	99.8
GCA_002809685.1_HZ050_genomic	93	.	.	.	100	100	100	100	100	100	100	100	97.46	99.18	.	.	.	.	.	.	.	.	96.45	91.54	100	100	100	100	100	.	.	.	.	.	.	.	.	.	.	.	100	100	100	100	100	100	100	100	99.8
GCA_002809705.1_HZ049_genomic	94	.	.	.	100	100	100	100	100	100	100	100	97.46	99.18	.	.	.	.	.	.	.	.	96.45	91.54	100	100	100	100	100	.	.	.	.	.	.	.	.	.	.	.	100	100	100	100	100	100	100	100	99.8
GCA_002809725.1_HZ046_genomic	94	.	.	.	100	100	100	100	100	100	100	100	97.46	99.18	.	.	.	.	.	.	.	.	96.45	91.54	100	100	100	100	100	.	.	.	.	.	.	.	.	.	.	.	100	100	100	100	100	100	100	100	99.8
GCA_002809745.1_HZ043_genomic	94	.	.	.	100	100	100	100	100	100	100	100	97.46	99.18	.	.	.	.	.	.	.	.	96.45	91.54	100	100	100	100	100	.	.	.	.	.	.	.	.	.	.	.	100	100	100	100	100	100	100	100	99.8
GCA_002809765.1_HZ042_genomic	94	.	.	.	100	100	100	100	100	100	100	100	97.46	99.18	.	.	.	.	.	.	.	.	96.45	91.54	100	100	100	100	100	.	.	.	.	.	.	.	.	.	.	.	100	100	100	100	100	100	100	100	99.8
GCA_002809775.1_HZ047_genomic	94	.	.	.	100	100	100	100	100	100	100	100	97.46	99.18	.	.	.	.	.	.	.	.	96.45	91.54	100	100	100	100	100	.	.	.	.	.	.	.	.	.	.	.	100	100	100	100	100	100	100	100	99.8
GCA_002809795.1_HZ041_genomic	93	.	.	.	100	100	100	100	100	100	100	100	97.46	99.18	.	.	.	.	.	.	.	.	96.45	91.54	100	100	100	100	100	.	.	.	.	.	.	.	.	.	.	.	100	100	100	100	100	100	100	100	99.8
GCA_002809815.1_HZ044_genomic	94	.	.	.	100	100	100	100	100	100	100	100	97.46	99.18	.	.	.	.	.	.	.	.	96.45	91.54	100	100	100	100	100	.	.	.	.	.	.	.	.	.	.	.	100	100	100	100	100	100	100	100	99.8
GCA_002809845.1_HZ371_genomic	94	.	.	.	100	100	100	100	100	100	100	100	97.46	99.18	.	.	.	.	.	.	.	.	96.45	91.54	100	100	100	100	100	.	.	.	.	.	.	.	.	.	.	.	100	100	100	100	100	100	100	100	99.8
GCA_002813975.1_ASM281397v1_genomic	113	.	.	100	.	100	100	100	100	100	100	100	97.46	99.18	.	.	.	.	.	.	.	.	.	91.54	100	100	100	100	100	.	.	.	.	.	.	.	.	.	.	.	100	100	100	100	100	100	100	100	100
GCA_002813995.1_ASM281399v1_genomic	113	.	.	100	.	100	100	100	100	100	100	100	97.46	99.18	.	.	.	.	.	.	.	.	.	91.54	100	100	100	100	100	.	.	.	.	.	.	.	.	.	.	.	100	100	100	100	100	100	100	100	100
GCA_002999695.1_ASM299969v1_genomic	101	.	.	100	.	100	100	100	100	100	100	100	96.12	99.18	.	.	.	.	.	.	.	.	96.45	91.54	100	100	100	100	100	.	.	.	100	.	.	.	.	.	.	.	100	100	100	100	100	100	100	100	100
GCA_002999705.1_ASM299970v1_genomic	102	.	.	100	.	100	100	100	100	100	100	100	96.12	99.18	.	.	.	.	.	.	.	.	96.45	91.54	100	100	100	100	100	.	.	100	100	.	.	.	.	.	.	.	100	100	100	100	100	100	100	100	100
GCA_002999735.1_ASM299973v1_genomic	102	.	.	100	.	100	100	100	100	100	100	100	96.12	99.18	.	.	.	.	.	.	.	.	96.45	91.54	100	100	100	100	100	.	.	.	100	.	.	.	.	.	.	.	100	100	100	100	100	100	100	100	100
GCA_002999745.1_ASM299974v1_genomic	101	.	.	100	.	100	100	100	100	100	100	100	96.12	99.18	.	.	.	.	.	.	.	.	96.45	91.54	100	100	100	100	100	.	.	.	100	.	.	.	.	.	.	.	100	100	100	100	100	100	100	100	100
GCA_002999775.1_ASM299977v1_genomic	101	.	.	100	.	100	100	100	100	100	100	100	96.12	99.18	.	.	.	.	.	.	.	.	96.45	91.54	100	100	100	100	100	.	.	.	100	.	.	.	.	.	.	.	100	100	100	100	100	100	100	100	100
GCA_002999795.1_ASM299979v1_genomic	102	.	.	100	.	100	100	100	100	100	100	100	96.12	99.18	.	.	.	.	.	.	.	.	96.45	91.54	100	100	100	100	100	.	.	.	100	.	.	.	.	.	.	.	100	100	100	100	100	100	100	100	100
GCA_002999805.1_ASM299980v1_genomic	101	.	.	100	.	100	100	100	100	100	100	100	96.12	99.18	.	.	.	.	.	.	.	.	96.45	91.54	100	100	100	100	100	.	.	.	100	.	.	.	.	.	.	.	100	100	100	100	100	100	100	100	100
GCA_002999835.1_ASM299983v1_genomic	101	.	.	100	.	100	100	100	100	100	100	100	96.12	99.18	.	.	.	.	.	.	.	.	96.45	91.54	100	100	100	100	100	.	.	.	100	.	.	.	.	.	.	.	100	100	100	100	100	100	100	100	100
GCA_002999845.1_ASM299984v1_genomic	102	.	.	100	.	100	100	100	100	100	100	100	96.12	99.18	.	.	.	.	.	.	.	.	96.45	91.54	100	100	100	100	100	.	.	100	100	.	.	.	.	.	.	.	100	100	100	100	100	100	100	100	100
GCA_002999885.1_ASM299988v1_genomic	100	.	.	100	.	100	100	100	100	100	100	100	96.12	99.18	.	.	.	.	.	.	.	.	96.45	91.54	100	100	100	100	100	.	.	.	100	.	.	.	.	.	.	.	100	100	100	100	100	100	100	100	100
GCA_002999895.1_ASM299989v1_genomic	101	.	.	100	.	100	100	100	100	100	100	100	96.12	99.18	.	.	.	.	.	.	.	.	96.45	91.54	100	100	100	100	100	.	.	.	100	.	.	.	.	.	.	.	100	100	100	100	100	100	100	100	100
GCA_002999935.1_ASM299993v1_genomic	100	.	.	99.89	.	100	100	100	100	100	100	100	96.12	99.18	.	.	.	.	.	.	.	.	96.45	91.54	100	100	100	100	100	.	.	.	100	.	.	.	.	.	.	.	100	100	100	100	100	100	100	100	100
GCA_002999945.1_ASM299994v1_genomic	101	.	.	100	.	100	100	100	100	100	100	100	96.12	99.18	.	.	.	.	.	.	.	.	96.45	91.54	100	100	100	100	100	.	.	.	100	.	.	.	.	.	.	.	100	100	100	100	100	100	100	100	100
GCA_002999975.1_ASM299997v1_genomic	102	.	.	100	.	100	100	100	100	100	100	100	96.12	99.18	.	.	.	.	.	.	.	.	96.45	91.54	100	100	100	100	100	.	.	100	100	.	.	.	.	.	.	.	100	100	100	100	100	100	100	100	100
GCA_002999995.1_ASM299999v1_genomic	102	.	.	100	.	100	100	100	100	100	100	100	96.12	99.18	.	.	.	.	.	.	.	.	96.45	91.54	100	100	100	100	100	.	.	100	100	.	.	.	.	.	.	.	100	100	100	100	100	100	100	100	100
GCA_003000015.1_ASM300001v1_genomic	102	.	.	100	.	100	100	100	100	100	100	100	96.12	99.18	.	.	.	.	.	.	.	.	96.45	91.54	100	100	100	100	100	.	.	100	100	.	.	.	.	.	.	.	100	100	100	100	100	100	100	100	100
GCA_003000025.1_ASM300002v1_genomic	102	.	.	100	.	100	100	100	100	100	100	100	96.12	99.18	.	.	.	.	.	.	.	.	96.45	91.54	100	100	100	100	100	.	.	100	100	.	.	.	.	.	.	.	100	100	100	100	100	100	100	100	100
GCA_003000055.1_ASM300005v1_genomic	102	.	.	100	.	100	100	100	100	100	100	100	96.12	99.18	.	.	.	.	.	.	.	.	96.45	91.54	100	100	100	100	100	.	.	.	100	.	.	.	.	.	.	.	100	100	100	100	100	100	100	100	100
GCA_003000075.1_ASM300007v1_genomic	101	.	.	100	.	100	100	100	100	100	100	100	96.12	99.18	.	.	.	.	.	.	.	.	96.45	91.54	100	100	100	100	100	.	.	.	100	.	.	.	.	.	.	.	100	100	100	100	100	100	100	100	100
GCA_003000085.1_ASM300008v1_genomic	102	.	.	100	.	100	100	100	100	100	100	100	96.12	99.18	.	.	.	.	.	.	.	.	96.45	91.54	100	100	100	100	100	.	.	100	100	.	.	.	.	.	.	.	100	100	100	100	100	100	100	100	100
GCA_003000115.1_ASM300011v1_genomic	102	.	.	99.89	100	100	100	100	100	100	100	100	96.12	99.18	.	.	.	.	.	.	.	.	96.45	91.54	100	100	100	100	100	.	.	.	100	.	.	.	.	.	.	.	100	100	100	100	100	100	100	100	100
GCA_003000125.1_ASM300012v1_genomic	100	.	.	99.89	.	100	100	100	100	100	100	100	96.12	99.18	.	.	.	.	.	.	.	.	96.45	91.54	100	100	100	100	100	.	.	.	100	.	.	.	.	.	.	.	100	100	100	100	100	100	100	100	100
GCA_003000155.1_ASM300015v1_genomic	101	.	.	100	.	100	100	100	100	100	100	100	96.12	99.18	.	.	.	.	.	.	.	.	96.45	91.54	100	100	100	100	100	.	.	.	100	.	.	.	.	.	.	.	100	100	100	100	100	100	100	100	100
GCA_003000165.1_ASM300016v1_genomic	102	.	.	100	.	100	100	100	100	100	100	100	96.12	99.18	.	.	.	.	.	.	.	.	96.45	91.54	100	100	100	100	100	.	.	100	100	.	.	.	.	.	.	.	100	100	100	100	100	100	100	100	100
GCA_003000195.1_ASM300019v1_genomic	102	.	.	100	.	100	100	100	100	100	100	100	96.12	99.18	.	.	.	.	.	.	.	.	96.45	91.54	100	100	100	100	100	.	.	100	100	.	.	.	.	.	.	.	100	100	100	100	100	100	100	100	100
GCA_003000215.1_ASM300021v1_genomic	103	.	.	100	.	100	100	100	100	100	100	100	96.12	99.18	.	.	.	.	.	.	.	.	96.45	91.54	100	100	100	100	100	.	.	100	100	.	.	.	.	.	.	.	100	100	100	100	100	100	100	100	100
GCA_003000235.1_ASM300023v1_genomic	101	.	.	99.89	100	100	100	100	100	100	100	100	96.12	99.18	.	.	.	.	.	.	.	.	96.45	91.54	100	100	100	100	100	.	.	.	100	.	.	.	.	.	.	.	100	100	100	100	100	100	100	100	100
GCA_003000255.1_ASM300025v1_genomic	102	.	.	99.89	100	100	100	100	100	100	100	100	96.12	99.18	.	.	.	.	.	.	.	.	96.45	91.54	100	100	100	100	100	.	.	.	100	.	.	.	.	.	.	.	100	100	100	100	100	100	100	100	100
GCA_003000275.1_ASM300027v1_genomic	101	.	.	100	.	100	100	100	100	100	100	100	96.12	99.18	.	.	.	.	.	.	.	.	96.45	91.54	100	100	100	100	100	.	.	.	100	.	.	.	.	.	.	.	100	100	100	100	100	100	100	100	100
GCA_003000285.1_ASM300028v1_genomic	102	.	.	100	.	100	100	100	100	100	100	100	96.12	99.18	.	.	.	.	.	.	.	.	96.45	91.54	100	100	100	100	100	.	.	100	100	.	.	.	.	.	.	.	100	100	100	100	100	100	100	100	100
GCA_003000295.1_ASM300029v1_genomic	102	.	.	100	.	100	100	100	100	100	100	100	96.12	99.18	.	.	.	.	.	.	.	.	96.45	91.54	100	100	100	100	100	.	.	.	100	.	.	.	.	.	.	.	100	100	100	100	100	100	100	100	100
GCA_003000335.1_ASM300033v1_genomic	101	.	.	100	.	100	100	100	100	100	100	100	96.12	99.18	.	.	.	.	.	.	.	.	96.45	91.54	100	100	100	100	100	.	.	.	100	.	.	.	.	.	.	.	100	100	100	100	100	100	100	100	100
GCA_003000355.1_ASM300035v1_genomic	102	.	.	100	.	100	100	100	100	100	100	100	96.12	99.18	.	.	.	.	.	.	.	.	96.45	91.54	100	100	100	100	100	.	.	100	100	.	.	.	.	.	.	.	100	100	100	100	100	100	100	100	100
GCA_003000375.1_ASM300037v1_genomic	101	.	.	100	.	100	100	100	100	100	100	100	96.12	99.18	.	.	.	.	.	.	.	.	96.45	91.54	100	100	100	100	100	.	.	100	100	.	.	.	.	.	.	.	100	100	100	100	100	100	100	100	100
GCA_003000385.1_ASM300038v1_genomic	101	.	.	100	.	100	100	100	100	100	100	100	96.12	99.18	.	.	.	.	.	.	.	.	96.45	91.54	100	100	100	100	100	.	.	.	100	.	.	.	.	.	.	.	100	100	100	100	100	100	100	100	100
GCA_003000415.1_ASM300041v1_genomic	100	.	.	100	.	100	100	100	100	100	100	100	96.12	99.18	.	.	.	.	.	.	.	.	96.45	91.54	100	100	100	100	100	.	.	.	100	.	.	.	.	.	.	.	100	100	100	100	100	100	100	100	100
GCA_003000425.1_ASM300042v1_genomic	102	.	.	100	.	100	100	100	100	100	100	100	96.12	99.18	.	.	.	.	.	.	.	.	96.45	91.54	100	100	100	100	100	.	.	.	100	.	.	.	.	.	.	.	100	100	100	100	100	100	100	100	100
GCA_003000455.1_ASM300045v1_genomic	102	.	.	99.89	100	100	100	100	100	100	100	100	96.12	99.18	.	.	.	.	.	.	.	.	96.45	91.54	100	100	100	100	100	.	.	.	100	.	.	.	.	.	.	.	100	100	100	100	100	100	100	100	100
GCA_003000475.1_ASM300047v1_genomic	102	.	.	100	.	100	100	100	100	100	100	100	96.12	99.18	.	.	.	.	.	.	.	.	96.45	91.54	100	100	100	100	100	.	.	100	100	.	.	.	.	.	.	.	100	100	100	100	100	100	100	100	100
GCA_003000495.1_ASM300049v1_genomic	102	.	.	100	.	100	100	100	100	100	100	100	96.12	99.18	.	.	.	.	.	.	.	.	96.45	91.54	100	100	100	100	100	.	.	100	100	.	.	.	.	.	.	.	100	100	100	100	100	100	100	100	100
GCA_003000505.1_ASM300050v1_genomic	101	.	.	100	.	100	100	100	100	100	100	100	96.12	99.18	.	.	.	.	.	.	.	.	96.45	91.54	100	100	100	100	100	.	.	.	100	.	.	.	.	.	.	.	100	100	100	100	100	100	100	100	100
GCA_003000515.1_ASM300051v1_genomic	102	.	.	99.89	100	100	100	100	100	100	100	100	96.12	99.18	.	.	.	.	.	.	.	.	96.45	91.54	100	100	100	100	100	.	.	.	100	.	.	.	.	.	.	.	100	100	100	100	100	100	100	100	100
GCA_003000555.1_ASM300055v1_genomic	101	.	.	100	.	100	100	100	100	100	100	100	96.12	99.18	.	.	.	.	.	.	.	.	96.45	91.54	100	100	100	100	100	.	.	.	100	.	.	.	.	.	.	.	100	100	100	100	100	100	100	100	100
GCA_003000575.1_ASM300057v1_genomic	101	.	.	100	.	100	100	100	100	100	100	100	96.12	99.18	.	.	.	.	.	.	.	.	96.45	91.54	100	100	100	100	100	.	.	.	100	.	.	.	.	.	.	.	100	100	100	100	100	100	100	100	100
GCA_003052785.2_ASM305278v2_genomic	104	.	.	99.89	.	100	100	100	100	100	100	100	97.46	99.18	.	.	.	.	.	.	.	.	96.45	91.54	100	100	100	100	100	.	.	.	.	.	.	.	.	.	.	.	100	100	100	100	100	100	100	100	100
GCA_003137175.1_ASM313717v1_genomic	104	.	.	.	100	100	100	100	100	100	100	100	97.46	99.18	.	.	.	.	.	.	.	.	96.45	91.54	100	100	100	100	100	.	.	.	.	.	.	.	.	.	.	.	100	100	100	100	100	100	100	100	100
GCA_003137195.1_ASM313719v1_genomic	104	.	.	.	100	100	100	100	100	100	100	100	97.46	99.18	.	.	.	.	.	.	.	.	96.45	91.54	100	100	100	100	100	.	.	.	.	.	.	.	.	.	.	.	100	100	100	100	100	100	100	100	100
GCA_003137215.1_ASM313721v1_genomic	104	.	.	.	100	100	100	100	100	100	100	100	97.46	99.18	.	.	.	.	.	.	.	.	96.45	91.54	100	100	100	100	100	.	.	.	.	.	.	.	.	.	.	.	100	100	100	100	100	100	100	100	100
GCA_003137235.1_ASM313723v1_genomic	104	.	.	.	100	100	100	100	100	100	100	100	97.46	99.18	.	.	.	.	.	.	.	.	96.45	91.54	100	100	100	100	100	.	.	.	.	.	.	.	.	.	.	.	100	100	100	100	100	100	100	100	100
GCA_003137245.1_ASM313724v1_genomic	104	.	.	.	100	100	100	100	100	100	100	100	97.46	99.18	.	.	.	.	.	.	.	.	96.45	91.54	100	100	100	100	100	.	.	.	.	.	.	.	.	.	.	.	100	100	100	100	100	100	100	100	100
GCA_003137275.1_ASM313727v1_genomic	104	.	.	.	100	100	100	100	100	100	100	100	97.46	99.18	.	.	.	.	.	.	.	.	96.45	91.54	100	100	100	100	100	.	.	.	.	.	.	.	.	.	.	.	100	100	100	100	100	100	100	100	100
GCA_003137295.1_ASM313729v1_genomic	104	.	.	.	100	100	100	100	100	100	100	100	97.46	99.18	.	.	.	.	.	.	.	.	96.45	91.54	100	100	100	100	100	.	.	.	.	.	.	.	.	.	.	.	100	100	100	100	100	100	100	100	100
GCA_003137315.1_ASM313731v1_genomic	104	.	.	.	100	100	100	100	100	100	100	100	97.46	99.18	.	.	.	.	.	.	.	.	96.45	91.54	100	100	100	100	100	.	.	.	.	.	.	.	.	.	.	.	100	100	100	100	100	100	100	100	100
GCA_003137335.1_ASM313733v1_genomic	104	.	.	.	100	100	100	100	100	100	100	100	97.46	99.18	.	.	.	.	.	.	.	.	96.45	91.54	100	100	100	100	100	.	.	.	.	.	.	.	.	.	.	.	100	100	100	100	100	100	100	100	100
GCA_003137355.1_ASM313735v1_genomic	104	.	.	.	100	100	100	100	100	100	100	100	97.46	99.18	.	.	.	.	.	.	.	.	96.45	91.54	100	100	100	100	100	.	.	.	.	.	.	.	.	.	.	.	100	100	100	100	100	100	100	100	100
GCA_003137375.1_ASM313737v1_genomic	104	.	.	.	100	100	100	100	100	100	100	100	97.46	99.18	.	.	.	.	.	.	.	.	96.45	91.54	100	100	100	100	100	.	.	.	.	.	.	.	.	.	.	.	100	100	100	100	100	100	100	100	100
GCA_003137385.1_ASM313738v1_genomic	104	.	.	.	100	100	100	100	100	100	100	100	97.46	99.18	.	.	.	.	.	.	.	.	96.45	91.54	100	100	100	100	100	.	.	.	.	.	.	.	.	.	.	.	100	100	100	100	100	100	100	100	100
GCA_003137415.1_ASM313741v1_genomic	104	.	.	.	100	100	100	100	100	100	100	100	97.46	99.18	.	.	.	.	.	.	.	.	96.45	91.54	100	100	100	100	100	.	.	.	.	.	.	.	.	.	.	.	100	100	100	100	100	100	100	100	100
GCA_003137435.1_ASM313743v1_genomic	104	.	.	.	100	100	100	100	100	100	100	100	97.46	99.18	.	.	.	.	.	.	.	.	96.45	91.54	100	100	100	100	100	.	.	.	.	.	.	.	.	.	.	.	100	100	100	100	100	100	100	100	100
GCA_003137455.1_ASM313745v1_genomic	104	.	.	.	100	100	100	100	100	100	100	100	97.46	99.18	.	.	.	.	.	.	.	.	96.45	91.54	100	100	100	100	100	.	.	.	.	.	.	.	.	.	.	.	100	100	100	100	100	100	100	100	100
GCA_003137465.1_ASM313746v1_genomic	104	.	.	.	100	100	100	100	100	100	100	100	97.46	99.18	.	.	.	.	.	.	.	.	96.45	91.54	100	100	100	100	100	.	.	.	.	.	.	.	.	.	.	.	100	100	100	100	100	100	100	100	100
GCA_003137495.1_ASM313749v1_genomic	104	.	.	.	100	100	100	100	100	100	100	100	97.46	99.18	.	.	.	.	.	.	.	.	96.45	91.54	100	100	100	100	100	.	.	.	.	.	.	.	.	.	.	.	100	100	100	100	100	100	100	100	100
GCA_003137515.1_ASM313751v1_genomic	104	.	.	.	100	100	100	100	100	100	100	80.58	97.46	99.18	.	.	.	.	.	.	.	.	96.45	91.54	100	100	100	100	100	.	.	.	.	.	.	.	.	.	.	.	100	100	100	100	100	100	100	100	100
GCA_003137535.1_ASM313753v1_genomic	104	.	.	.	100	100	100	100	100	100	100	100	97.46	99.18	.	.	.	.	.	.	.	.	96.45	91.54	100	100	100	100	100	.	.	.	.	.	.	.	.	.	.	.	100	100	100	100	100	100	100	100	100
GCA_003137545.1_ASM313754v1_genomic	104	.	.	.	100	100	100	100	100	100	100	100	97.46	99.18	.	.	.	.	.	.	.	.	96.45	91.54	100	100	100	100	100	.	.	.	.	.	.	.	.	.	.	.	100	100	100	100	100	100	100	100	100
GCA_003137575.1_ASM313757v1_genomic	104	.	.	.	100	100	100	100	100	100	100	100	97.46	99.18	.	.	.	.	.	.	.	.	96.45	91.54	100	100	100	100	100	.	.	.	.	.	.	.	.	.	.	.	100	100	100	100	100	100	100	100	100
GCA_003137595.1_ASM313759v1_genomic	104	.	.	.	100	100	100	100	100	100	100	100	97.46	99.18	.	.	.	.	.	.	.	.	96.45	91.54	100	100	100	100	100	.	.	.	.	.	.	.	.	.	.	.	100	100	100	100	100	100	100	100	100
GCA_003137615.1_ASM313761v1_genomic	104	.	.	.	100	100	100	100	100	100	100	100	97.46	99.18	.	.	.	.	.	.	.	.	96.45	91.54	100	100	100	100	100	.	.	.	.	.	.	.	.	.	.	.	100	100	100	100	100	100	100	100	100
GCA_003137625.1_ASM313762v1_genomic	104	.	.	.	100	100	100	100	100	100	100	100	97.46	99.18	.	.	.	.	.	.	.	.	96.45	91.54	100	100	100	100	100	.	.	.	.	.	.	.	.	.	.	.	100	100	100	100	100	100	100	100	100
GCA_003137655.1_ASM313765v1_genomic	104	.	.	.	100	100	100	100	100	100	100	100	97.46	99.18	.	.	.	.	.	.	.	.	96.45	91.54	100	100	100	100	100	.	.	.	.	.	.	.	.	.	.	.	100	100	100	100	100	100	100	100	100
GCA_003137675.1_ASM313767v1_genomic	104	.	.	.	100	100	100	100	100	100	100	100	97.46	99.18	.	.	.	.	.	.	.	.	96.45	91.54	100	100	100	100	100	.	.	.	.	.	.	.	.	.	.	.	100	100	100	100	100	100	100	100	100
GCA_003137685.1_ASM313768v1_genomic	104	.	.	.	100	100	100	100	100	100	100	100	97.46	99.18	.	.	.	.	.	.	.	.	96.45	91.54	100	100	100	100	100	.	.	.	.	.	.	.	.	.	.	.	100	100	100	100	100	100	100	100	100
GCA_003137715.1_ASM313771v1_genomic	104	.	.	.	100	100	100	100	100	100	100	100	97.46	99.18	.	.	.	.	.	.	.	.	96.45	91.54	100	100	100	100	100	.	.	.	.	.	.	.	.	.	.	.	100	100	100	100	100	100	100	100	100
GCA_003137735.1_ASM313773v1_genomic	104	.	.	.	100	100	100	100	100	100	100	100	97.46	99.18	.	.	.	.	.	.	.	.	96.45	91.54	100	100	100	100	100	.	.	.	.	.	.	.	.	.	.	.	100	100	100	100	100	100	100	100	100
GCA_003137755.1_ASM313775v1_genomic	104	.	.	.	100	100	100	100	100	100	100	100	97.46	99.18	.	.	.	.	.	.	.	.	96.45	91.54	100	100	100	100	100	.	.	.	.	.	.	.	.	.	.	.	100	100	100	100	100	100	100	100	100
GCA_003137775.1_ASM313777v1_genomic	104	.	.	.	100	100	100	100	100	100	100	100	97.46	99.18	.	.	.	.	.	.	.	.	96.45	91.54	100	100	100	100	100	.	.	.	.	.	.	.	.	.	.	.	100	100	100	100	100	100	100	100	100
GCA_003137795.1_ASM313779v1_genomic	104	.	.	.	100	100	100	100	100	100	100	100	97.46	99.18	.	.	.	.	.	.	.	.	96.45	91.54	100	100	100	100	100	.	.	.	.	.	.	.	.	.	.	.	100	100	100	100	100	100	100	100	100
GCA_003137835.1_ASM313783v1_genomic	104	.	.	.	100	100	100	100	100	100	100	100	97.46	99.18	.	.	.	.	.	.	.	.	96.45	91.54	100	100	100	100	100	.	.	.	.	.	.	.	.	.	.	.	100	100	100	100	100	100	100	100	100
GCA_003137855.1_ASM313785v1_genomic	104	.	.	.	100	100	100	100	100	100	100	100	97.46	99.18	.	.	.	.	.	.	.	.	96.45	91.54	100	100	100	100	100	.	.	.	.	.	.	.	.	.	.	.	100	100	100	100	100	100	100	100	100
GCA_003137875.1_ASM313787v1_genomic	104	.	.	.	100	100	100	100	100	100	100	100	97.46	99.18	.	.	.	.	.	.	.	.	96.45	91.54	100	100	100	100	100	.	.	.	.	.	.	.	.	.	.	.	100	100	100	100	100	100	100	100	100
GCA_003137895.1_ASM313789v1_genomic	104	.	.	.	100	100	100	100	100	100	100	100	97.46	99.18	.	.	.	.	.	.	.	.	96.45	91.54	100	100	100	100	100	.	.	.	.	.	.	.	.	.	.	.	100	100	100	100	100	100	100	100	100
GCA_003137915.1_ASM313791v1_genomic	104	.	.	.	100	100	100	100	100	100	100	100	97.46	99.18	.	.	.	.	.	.	.	.	96.45	91.54	100	100	100	100	100	.	.	.	.	.	.	.	.	.	.	.	100	100	100	100	100	100	100	100	100
GCA_003137935.1_ASM313793v1_genomic	104	.	.	.	100	100	100	100	100	100	100	100	97.46	99.18	.	.	.	.	.	.	.	.	96.45	91.54	100	100	100	100	100	.	.	.	.	.	.	.	.	.	.	.	100	100	100	100	100	100	100	100	100
GCA_003137955.1_ASM313795v1_genomic	104	.	.	.	100	100	100	100	100	100	100	100	97.46	99.18	.	.	.	.	.	.	.	.	96.45	91.54	100	100	100	100	100	.	.	.	.	.	.	.	.	.	.	.	100	100	100	100	100	100	100	100	100
GCA_003137965.1_ASM313796v1_genomic	104	.	.	.	100	100	100	100	100	100	100	100	97.46	99.18	.	.	.	.	.	.	.	.	96.45	91.54	100	100	100	100	100	.	.	.	.	.	.	.	.	.	.	.	100	100	100	100	100	100	100	100	100
GCA_003137995.1_ASM313799v1_genomic	104	.	.	.	100	100	100	100	100	100	100	100	97.46	99.18	.	.	.	.	.	.	.	.	96.45	91.54	100	100	100	100	100	.	.	.	.	.	.	.	.	.	.	.	100	100	100	100	100	100	100	100	100
GCA_003231095.1_ASM323109v1_genomic	102	.	.	100	.	100	100	100	100	100	100	100	97.46	99.18	.	.	91.58	96.6	91.25	.	.	.	96.45	91.54	100	100	100	100	100	.	.	.	.	.	.	.	.	.	.	.	100	100	100	100	100	100	100	100	100
GCA_003265985.1_ASM326598v1_genomic	101	.	.	100	.	100	100	100	100	100	100	100	97.46	99.18	.	.	.	.	.	.	.	.	96.45	91.54	100	100	100	100	100	.	.	.	.	.	.	.	.	.	.	.	100	100	100	100	100	100	100	100	100
GCA_003590355.1_ASM359035v1_genomic	106	.	.	100	.	100	100	100	100	100	100	100	97.46	99.18	.	.	.	.	.	.	.	.	96.45	91.54	100	100	100	100	100	.	.	100	.	.	.	.	.	.	.	.	100	100	100	100	100	100	100	100	100
GCA_003590365.1_ASM359036v1_genomic	111	.	.	100	.	100	100	100	100	100	100	100	97.46	99.18	.	.	.	.	.	.	.	.	.	91.54	100	100	100	100	100	.	.	.	.	.	.	.	.	.	.	.	100	100	100	100	100	100	100	100	100
GCA_003590395.1_ASM359039v1_genomic	105	.	.	100	.	100	100	100	100	100	100	100	97.46	99.18	.	.	.	.	.	.	.	.	96.45	91.54	100	100	100	100	100	.	.	100	.	.	.	.	.	.	.	.	100	100	100	100	100	100	100	100	100
GCA_003590405.1_ASM359040v1_genomic	109	.	.	100	.	100	100	100	100	100	100	100	.	.	.	.	.	.	.	.	.	.	.	91.54	100	100	100	100	100	.	.	.	.	.	.	.	.	.	.	.	100	100	100	100	100	100	100	100	100
GCA_003590435.1_ASM359043v1_genomic	101	.	.	99.67	.	100	100	100	100	100	100	100	97.46	99.18	.	.	.	.	.	.	.	.	96.45	91.54	100	99.77	100	100	100	.	.	.	.	.	.	.	.	.	.	.	100	100	100	100	100	100	100	100	100
GCA_003590445.1_ASM359044v1_genomic	110	.	.	100	.	100	100	100	100	100	100	100	97.46	99.18	.	.	.	.	.	.	.	.	.	91.54	100	100	100	100	100	.	.	.	.	.	.	.	.	.	.	.	90.14	100	100	100	100	100	100	100	100
GCA_003606225.1_ASM360622v1_genomic	106	.	.	99.89	.	100	100	100	100	100	100	100	97.46	99.18	.	.	.	.	.	.	.	.	.	91.54	99.86	100	100	100	100	.	.	.	100	.	.	.	.	.	.	.	100	100	100	100	100	100	100	100	100
GCA_003691385.1_ASM369138v1_genomic	113	.	.	100	.	100	100	100	100	100	100	100	97.46	99.18	.	.	.	.	.	.	.	.	.	91.54	100	100	100	100	100	.	.	.	.	.	.	.	.	.	.	.	100	100	100	100	100	100	100	100	100
GCA_003849815.1_ASM384981v1_genomic	104	.	.	100	.	100	100	100	100	100	100	100	.	99.18	.	.	.	.	.	.	.	.	96.45	91.54	100	100	100	100	100	.	.	.	.	.	.	.	.	.	.	.	100	100	100	100	100	100	100	100	100
GCA_003856185.1_ASM385618v1_genomic	100	.	.	100	.	100	100	100	100	100	100	100	.	99.18	.	.	.	.	.	.	.	.	96.45	91.54	100	100	100	100	100	.	.	.	.	.	.	.	.	.	.	.	100	100	100	100	100	100	100	100	100
GCA_003856205.1_ASM385620v1_genomic	95	.	.	100	.	100	100	100	100	100	100	100	.	99.18	.	.	.	.	.	.	.	.	96.45	91.54	100	100	100	100	100	.	.	.	.	.	.	.	.	.	.	.	100	100	100	100	100	100	100	100	100
GCA_003869175.1_PDT000041601.3_genomic	84	.	.	.	.	100	100	100	100	100	100	100	.	.	.	.	.	.	.	.	.	.	96.57	93.35	99.57	99.77	99.81	100	100	.	.	.	.	.	.	.	.	.	.	.	100	100	100	100	100	100	100	100	100
GCA_003869535.1_PDT000086629.10_genomic	102	.	.	99.89	.	100	100	100	100	100	100	100	97.46	99.18	.	.	.	.	.	.	.	.	96.45	91.54	100	100	100	100	100	.	.	.	.	.	.	.	.	.	.	.	100	100	100	100	100	100	100	100	100
GCA_003870135.1_PDT000045966.4_genomic	107	.	.	100	.	100	100	100	100	100	100	100	97.46	99.18	.	.	.	.	.	.	.	.	96.45	91.54	100	100	100	100	100	.	.	100	.	.	.	.	.	.	.	.	100	100	100	100	100	100	100	100	100
GCA_003870615.1_PDT000133686.3_genomic	100	.	.	100	.	100	100	100	100	100	100	100	.	99.18	.	.	.	.	.	.	.	.	96.45	91.54	100	100	100	100	100	.	.	.	.	.	.	.	.	.	.	.	100	100	100	100	100	100	100	100	100
GCA_003871075.1_PDT000049135.2_genomic	104	.	.	100	.	100	100	100	100	100	100	100	97.46	99.18	.	.	.	.	.	.	.	.	96.45	91.54	100	100	100	100	100	.	.	.	.	.	.	.	.	.	.	.	100	100	100	100	100	100	100	100	100
GCA_003871815.1_PDT000210960.2_genomic	112	.	.	100	.	100	100	100	100	100	100	100	97.46	99.18	.	.	.	.	.	.	.	.	.	91.54	100	100	100	100	100	.	.	.	.	.	.	.	.	.	.	.	100	100	100	100	100	100	100	100	100
GCA_003877455.1_PDT000318476.1_genomic	95	.	.	100	.	100	100	100	100	100	100	100	.	99.18	.	.	.	.	.	.	.	.	96.45	91.54	100	100	100	100	100	.	.	.	.	.	.	.	.	.	.	.	100	100	100	100	100	100	100	100	100
GCA_003877475.1_PDT000137713.2_genomic	97	.	.	.	.	100	100	100	100	100	100	100	97.46	99.18	.	.	.	.	.	.	.	.	.	91.54	100	100	100	100	100	.	.	.	.	.	.	.	.	.	.	.	100	100	100	100	100	100	100	100	100
GCA_003877895.1_PDT000094825.3_genomic	103	.	.	100	.	100	100	100	100	100	100	100	97.46	99.18	.	.	.	.	.	.	.	.	96.45	91.54	100	100	100	100	100	.	.	.	.	.	.	.	.	.	.	.	100	100	100	100	100	100	100	100	100
GCA_003878075.1_PDT000069206.3_genomic	99	.	.	100	97.78	100	100	100	100	100	100	100	.	.	.	.	.	.	.	.	.	.	.	91.44	100	100	99.81	100	100	.	100	.	.	.	.	.	.	.	.	.	100	100	100	100	100	100	100	100	100
GCA_003878095.1_PDT000069209.3_genomic	99	.	.	100	97.78	100	100	100	100	100	100	100	.	.	.	.	.	.	.	.	.	.	.	91.44	100	100	99.81	100	100	.	100	.	.	.	.	.	.	.	.	.	100	100	100	100	100	100	100	100	100
GCA_003878115.1_PDT000060686.3_genomic	100	.	.	100	100	100	100	100	100	100	100	100	97.46	99.18	.	.	91.58	96.6	91.25	.	.	.	96.45	91.54	100	100	99.81	100	100	.	.	.	.	.	.	.	.	.	.	.	100	100	100	100	100	100	100	100	100
GCA_003945785.1_ASM394578v1_genomic	106	.	.	100	.	100	100	100	100	100	100	100	97.46	99.18	.	.	.	.	.	.	.	.	96.45	91.54	100	100	100	100	100	.	.	100	.	.	.	.	.	.	.	.	100	100	100	100	100	100	100	100	100
GCA_003945795.1_ASM394579v1_genomic	106	.	.	100	.	100	100	100	100	100	100	100	97.46	99.18	.	.	.	.	.	.	.	.	96.45	91.54	100	100	100	100	100	.	.	.	.	.	.	.	.	.	.	.	100	100	100	100	100	100	100	100	100
GCA_003945805.1_ASM394580v1_genomic	107	.	.	100	.	100	100	100	100	100	100	100	97.46	99.18	.	.	.	.	.	.	.	.	96.45	91.54	100	100	100	100	100	.	.	100	.	.	.	.	.	.	.	.	100	100	100	100	100	100	100	100	100
GCA_003945815.1_ASM394581v1_genomic	112	.	.	100	.	100	100	100	100	100	100	100	97.46	99.18	.	.	.	.	.	.	.	.	.	91.54	100	100	100	100	100	.	.	.	.	.	.	.	.	.	.	.	100	100	100	100	100	100	100	100	100
GCA_003945825.1_ASM394582v1_genomic	109	.	.	100	.	100	100	100	100	100	100	100	97.46	99.18	.	.	.	.	.	.	.	.	.	.	100	100	100	100	100	.	.	.	.	.	.	.	.	.	.	.	100	100	100	100	100	100	100	100	100
GCA_003945885.1_ASM394588v1_genomic	102	.	.	99.67	.	100	100	100	100	100	100	100	97.46	99.18	.	.	.	.	.	.	.	.	96.45	91.54	100	99.77	100	100	100	.	.	99.4	.	.	.	.	.	.	.	.	100	100	100	100	100	100	100	100	100
GCA_003945895.1_ASM394589v1_genomic	104	.	.	.	100	100	100	100	100	100	100	100	97.46	99.18	.	.	.	.	.	.	.	.	96.45	91.54	100	100	100	100	100	.	.	.	.	.	.	.	.	.	.	.	100	100	100	100	100	100	100	100	100
GCA_004010755.1_ASM401075v1_genomic	104	.	.	100	100	100	100	100	100	100	100	100	97.46	99.18	99.07	.	.	.	.	.	.	.	96.45	91.54	100	100	100	100	100	.	.	.	.	.	.	.	.	.	.	.	100	100	100	100	100	100	100	100	100
GCA_004124035.2_ASM412403v2_genomic	108	.	.	100	.	100	100	100	100	100	100	100	97.46	99.18	.	.	.	.	.	.	.	.	96.45	91.54	100	100	100	100	100	.	.	100	.	.	.	.	.	.	.	.	100	100	100	100	100	100	100	100	100
GCA_004124055.2_ASM412405v2_genomic	108	.	.	100	.	100	100	100	100	100	100	100	97.46	99.18	.	.	.	.	.	.	.	.	96.45	91.54	100	100	100	100	100	.	.	100	.	.	.	.	.	.	.	.	100	100	100	100	100	100	100	100	100
GCA_004124095.2_ASM412409v2_genomic	108	.	.	100	.	100	100	100	100	100	100	100	97.46	99.18	.	.	.	.	.	.	.	.	96.45	91.54	100	100	100	100	100	.	.	100	.	.	.	.	.	.	.	.	100	100	100	100	100	100	100	100	100
GCA_004124155.2_ASM412415v2_genomic	102	.	.	100	.	100	100	100	100	100	100	100	.	99.18	.	.	.	.	.	.	.	.	96.45	91.54	100	100	100	100	100	.	.	.	.	.	.	.	.	.	.	.	100	100	100	100	100	100	100	100	100
GCA_004124175.2_ASM412417v2_genomic	108	.	.	100	.	100	100	100	100	100	100	100	97.46	99.18	.	.	.	.	.	.	.	.	96.45	91.54	100	100	100	100	100	.	.	100	.	.	.	.	.	.	.	.	100	100	100	100	100	100	100	100	100
GCA_004124195.2_ASM412419v2_genomic	95	.	.	100	.	100	100	100	100	100	100	100	.	99.18	.	.	.	.	.	.	.	.	96.45	91.54	100	100	100	100	100	.	.	.	.	.	.	.	.	.	.	.	100	100	100	100	100	100	100	100	100
GCA_004124215.2_ASM412421v2_genomic	96	.	.	.	100	100	100	100	100	100	100	100	97.46	99.18	.	.	.	.	.	.	.	.	96.45	91.54	100	100	100	100	100	.	.	.	.	.	.	.	.	.	.	.	100	100	100	.	100	100	100	100	100
GCA_004136335.1_ASM413633v1_genomic	104	.	.	.	100	100	100	100	100	100	100	100	97.46	99.18	.	.	.	.	.	.	.	.	96.45	91.54	100	100	100	100	100	.	.	.	.	.	.	.	.	.	.	.	100	100	100	100	100	100	100	100	100
GCA_004192545.1_PDT000035259.2_genomic	108	.	.	100	.	100	100	100	100	100	100	100	97.46	99.18	.	.	91.58	96.6	91.25	.	.	.	96.45	91.54	100	100	100	100	100	.	.	99.4	.	.	.	.	.	.	.	.	100	100	100	100	100	100	100	100	100
GCA_004192995.1_PDT000046071.3_genomic	99	.	.	100	100	100	100	100	100	100	100	100	.	99.18	.	.	91.58	96.6	91.25	.	.	.	96.45	91.54	100	100	100	100	100	.	.	.	.	.	.	.	.	.	.	.	100	100	100	100	100	100	100	100	100
GCA_004213475.1_ASM421347v1_genomic	95	.	.	100	.	100	100	100	100	100	100	100	.	99.18	.	.	.	.	.	.	.	.	96.45	91.54	100	100	100	100	100	.	.	.	.	.	.	.	.	.	.	.	100	100	100	100	100	100	100	100	100
GCA_004217875.1_PDT000049724.3_genomic	105	.	.	100	.	100	100	100	100	100	100	100	97.46	99.18	.	.	.	.	.	.	.	.	96.45	91.54	100	100	100	100	100	.	.	.	100	.	.	.	.	.	.	.	100	100	100	100	100	100	100	100	100
GCA_004217935.1_PDT000343567.1_genomic	105	.	.	100	.	100	100	100	100	100	100	100	97.46	99.18	.	.	.	.	.	.	.	.	96.45	91.54	100	100	100	100	100	.	.	.	.	.	.	.	.	.	.	.	100	100	100	100	100	100	100	100	100
GCA_004218085.1_PDT000123423.8_genomic	103	.	.	100	.	100	100	100	100	100	100	100	97.46	99.18	.	.	.	.	.	.	.	.	96.45	91.54	100	100	100	100	100	.	.	.	.	.	.	.	.	.	.	.	100	100	100	100	100	100	100	100	100
GCA_004218705.1_PDT000137161.2_genomic	106	.	.	100	.	100	100	100	100	100	100	100	97.46	99.18	.	.	.	.	.	.	.	.	96.45	91.54	100	100	100	100	100	.	.	.	100	.	.	.	.	.	.	.	100	100	100	100	100	100	100	100	100
GCA_004221805.1_PDT000069993.3_genomic	105	.	.	100	.	100	100	100	100	100	100	100	97.46	99.18	.	.	.	.	.	.	.	.	96.45	91.54	100	100	100	100	100	.	.	.	100	.	.	.	.	.	.	.	100	100	100	100	100	100	100	100	100
GCA_004222625.1_PDT000049010.3_genomic	101	.	.	100	.	100	100	100	100	100	100	100	97.46	99.18	.	.	.	.	.	.	.	.	96.45	91.54	100	100	100	100	100	.	.	.	.	.	.	.	.	.	.	.	100	100	100	100	100	100	100	100	100
GCA_004224275.1_PDT000286179.1_genomic	112	.	.	100	.	100	100	100	100	100	100	100	97.46	99.18	.	.	.	.	.	.	.	.	.	91.54	100	100	100	100	100	.	.	.	.	.	.	.	.	.	.	.	100	100	100	100	100	100	100	100	100
GCA_004224645.1_PDT000040321.3_genomic	107	.	.	100	.	100	100	100	100	100	100	100	97.46	99.18	.	.	.	.	.	.	.	.	96.45	91.54	100	100	100	100	100	.	.	.	100	.	.	.	.	.	.	.	100	100	100	100	100	100	100	100	100
GCA_004224735.1_PDT000133151.2_genomic	104	.	.	100	.	100	100	100	100	100	100	100	97.46	99.18	.	.	91.58	96.6	89.83	.	.	.	96.45	91.54	100	100	100	100	100	.	.	.	.	.	.	.	.	.	.	.	100	100	100	100	100	100	100	100	100
GCA_004225945.1_PDT000098597.2_genomic	105	.	.	100	.	100	100	100	100	100	100	100	97.46	99.18	.	.	.	.	.	.	.	.	96.45	91.54	100	100	100	100	100	.	.	.	100	.	.	.	.	.	.	.	100	100	100	100	100	100	100	100	100
GCA_004226945.1_PDT000086668.3_genomic	112	.	.	100	.	100	100	100	100	100	100	100	97.46	99.18	.	.	.	.	.	.	.	.	.	91.54	100	100	100	100	100	.	.	.	.	.	.	.	.	.	.	.	100	100	100	100	100	100	100	100	100
GCA_004323815.1_ASM432381v1_genomic	102	.	.	100	.	100	100	100	100	100	100	100	97.46	99.18	.	.	.	.	.	.	.	.	.	91.54	100	100	100	100	100	.	.	.	.	.	.	.	.	.	.	.	100	100	100	100	100	100	100	100	100
GCA_004323855.1_ASM432385v1_genomic	97	.	.	.	100	100	100	100	100	100	100	100	97.46	99.18	.	.	.	.	.	.	.	.	96.45	91.54	100	100	100	100	100	.	.	.	.	.	.	.	.	.	.	.	100	100	100	100	100	100	100	100	100
GCA_004323915.1_ASM432391v1_genomic	110	.	.	100	.	100	100	100	100	100	100	100	97.46	99.18	.	.	.	.	.	.	.	.	.	91.54	100	100	100	100	100	.	.	.	.	.	.	.	.	.	.	.	100	100	100	100	100	100	100	100	100
GCA_004323925.1_ASM432392v1_genomic	103	.	.	100	.	100	100	100	100	100	100	100	97.46	99.18	.	.	.	.	.	.	.	.	.	91.54	100	100	100	100	100	.	.	.	.	.	.	.	.	.	.	.	100	100	100	100	100	100	100	100	100
GCA_004323935.1_ASM432393v1_genomic	110	.	.	100	.	100	100	100	100	100	100	100	97.46	99.18	.	.	.	.	.	.	.	.	.	91.54	100	100	100	100	100	.	.	.	.	.	.	.	.	.	.	.	100	100	100	100	100	100	100	100	100
GCA_004323945.1_ASM432394v1_genomic	103	.	.	100	.	100	100	100	100	100	100	100	97.46	99.18	.	.	.	.	.	.	.	.	.	91.54	100	100	100	100	100	.	.	.	.	.	.	.	.	.	.	.	100	100	100	100	100	100	100	100	100
GCA_004323995.2_ASM432399v2_genomic	108	.	.	100	.	100	100	100	100	100	100	100	97.46	99.18	.	.	.	.	.	.	.	.	96.45	91.54	100	100	100	100	100	.	.	100	.	.	.	.	.	.	.	.	100	100	100	100	100	100	100	100	100
GCA_004324015.2_ASM432401v2_genomic	108	.	.	100	.	100	100	100	100	100	100	100	97.46	99.18	.	.	.	.	.	.	.	.	96.45	91.54	100	100	100	100	100	.	.	100	.	.	.	.	.	.	.	.	100	100	100	100	100	100	100	100	100
GCA_004324025.2_ASM432402v2_genomic	107	.	.	100	.	100	100	100	100	100	100	100	97.46	99.18	.	.	.	.	.	.	.	.	96.45	91.54	100	100	100	100	100	.	.	100	.	.	.	.	.	.	.	.	100	100	100	100	100	100	100	100	100
GCA_004324045.2_ASM432404v2_genomic	107	.	.	100	.	100	100	100	100	100	100	100	97.46	99.18	.	.	.	.	.	.	.	.	96.45	91.54	100	100	100	100	100	.	.	100	.	.	.	.	.	.	.	.	100	100	100	100	100	100	100	100	100
GCA_004324095.2_ASM432409v2_genomic	108	.	.	100	.	100	100	100	100	100	100	100	97.46	99.18	.	.	.	.	.	.	.	.	96.45	91.54	100	100	100	100	100	.	.	100	.	.	.	.	.	.	.	.	100	100	100	100	100	100	100	100	100
GCA_004324115.2_ASM432411v2_genomic	108	.	.	100	.	100	100	100	100	100	100	100	97.46	99.18	.	.	.	.	.	.	.	.	96.45	91.54	100	100	100	100	100	.	.	100	.	.	.	.	.	.	.	.	100	100	100	100	100	100	100	100	100
GCA_004324125.2_ASM432412v2_genomic	108	.	.	100	.	100	100	100	100	100	100	100	97.46	99.18	.	.	.	.	.	.	.	.	96.45	91.54	100	100	100	100	100	.	.	100	.	.	.	.	.	.	.	.	100	100	100	100	100	100	100	100	100
GCA_004324135.2_ASM432413v2_genomic	108	.	.	100	.	100	100	100	100	100	100	100	97.46	99.18	.	.	.	.	.	.	.	.	96.45	91.54	100	100	100	100	100	.	.	100	.	.	.	.	.	.	.	.	100	100	100	100	100	100	100	100	100
GCA_004324145.2_ASM432414v2_genomic	108	.	.	100	.	100	100	100	100	100	100	100	97.46	99.18	.	.	.	.	.	.	.	.	96.45	91.54	100	100	100	100	100	.	.	100	.	.	.	.	.	.	.	.	100	100	100	100	100	100	100	100	100
GCA_004324195.1_ASM432419v1_genomic	97	.	.	.	100	100	100	100	100	100	100	100	97.46	99.18	.	.	.	.	.	.	.	.	96.45	91.54	100	100	100	100	100	.	.	.	.	.	.	.	.	.	.	.	100	100	100	100	100	100	100	100	100
GCA_004324215.1_ASM432421v1_genomic	97	.	.	.	100	100	100	100	100	100	100	100	97.46	99.18	.	.	.	.	.	.	.	.	96.45	91.54	100	100	100	100	100	.	.	.	.	.	.	.	.	.	.	.	100	100	100	100	100	100	100	100	100
GCA_004324225.1_ASM432422v1_genomic	111	.	.	100	.	100	100	100	100	100	100	100	97.46	99.18	.	.	.	.	.	.	.	.	.	91.54	100	100	100	100	100	.	.	.	.	.	.	.	.	.	.	.	100	100	100	100	100	100	100	100	100
GCA_004324235.1_ASM432423v1_genomic	108	.	.	100	.	100	100	100	100	100	100	100	97.46	99.18	.	.	.	.	.	.	.	.	96.45	91.54	100	100	100	100	100	.	.	100	100	.	.	.	.	.	.	.	100	100	100	100	100	100	100	100	100
GCA_004324245.2_ASM432424v2_genomic	108	.	.	100	.	100	100	100	100	100	100	100	97.46	99.18	.	.	.	.	.	.	.	.	96.45	91.54	100	100	100	100	100	.	.	100	.	.	.	.	.	.	.	.	100	100	100	100	100	100	100	100	100
GCA_004324275.2_ASM432427v2_genomic	108	.	.	100	.	100	100	100	100	100	100	100	97.46	99.18	.	.	.	.	.	.	.	.	96.45	91.54	100	100	100	100	100	.	.	100	.	.	.	.	.	.	.	.	100	100	100	100	100	100	100	100	100
GCA_004324315.2_ASM432431v2_genomic	108	.	.	100	.	100	100	100	100	100	100	100	97.46	99.18	.	.	.	.	.	.	.	.	96.45	91.54	100	100	100	100	100	.	.	100	.	.	.	.	.	.	.	.	100	100	100	100	100	100	100	100	100
GCA_004337735.2_ASM433773v2_genomic	107	.	.	100	.	100	100	100	100	100	100	100	97.46	99.18	.	.	.	.	.	.	.	.	96.45	91.54	100	100	100	100	100	.	.	100	.	.	.	.	.	.	.	.	100	100	100	100	100	100	100	100	100
GCA_004337755.1_ASM433775v1_genomic	110	.	.	100	.	100	100	100	100	100	100	100	97.46	99.18	.	.	.	.	.	.	.	.	.	91.54	100	100	100	100	100	.	.	.	.	.	.	.	.	.	.	.	100	100	100	100	100	100	100	100	100
GCA_004358925.1_ASM435892v1_genomic	97	.	.	100	100	100	100	100	100	100	100	100	97.46	99.18	.	.	.	.	.	.	.	.	96.45	91.54	100	100	100	100	100	.	.	.	.	.	.	.	.	.	.	.	100	100	100	100	100	100	100	100	100
GCA_004360265.1_ASM436026v1_genomic	96	.	.	.	100	100	100	100	100	100	100	100	97.46	99.18	.	.	.	.	.	.	.	.	96.45	91.54	100	100	100	100	100	.	.	.	.	.	.	.	.	.	.	.	100	100	100	100	100	100	100	100	100
GCA_004360295.1_ASM436029v1_genomic	96	.	.	.	100	100	100	100	100	100	100	100	97.46	99.18	.	.	.	.	.	.	.	.	96.45	91.54	100	100	100	100	100	.	.	.	.	.	.	.	.	.	.	.	100	100	100	100	100	100	100	100	100
GCA_004360315.1_ASM436031v1_genomic	96	.	.	.	100	100	100	100	100	100	100	100	97.46	99.18	.	.	.	.	.	.	.	.	96.45	91.54	100	100	100	100	100	.	.	.	.	.	.	.	.	.	.	.	100	100	100	100	100	100	100	100	100
GCA_004360335.1_ASM436033v1_genomic	96	.	.	.	100	100	100	100	100	100	100	100	97.46	99.18	.	.	.	.	.	.	.	.	96.45	91.54	100	100	100	100	100	.	.	.	.	.	.	.	.	.	.	.	100	100	100	100	100	100	100	100	100
GCA_004360345.1_ASM436034v1_genomic	96	.	.	.	100	100	100	100	100	100	100	100	97.46	99.18	.	.	.	.	.	.	.	.	96.45	91.54	100	100	100	100	100	.	.	.	.	.	.	.	.	.	.	.	100	100	100	100	100	100	100	100	100
GCA_004360365.1_ASM436036v1_genomic	96	.	.	.	100	100	100	100	100	100	100	100	97.46	99.18	.	.	.	.	.	.	.	.	96.45	91.54	100	100	100	100	100	.	.	.	.	.	.	.	.	.	.	.	100	100	100	100	100	100	100	100	100
GCA_004360395.1_ASM436039v1_genomic	96	.	.	.	100	100	100	100	100	100	100	100	97.46	99.18	.	.	.	.	.	.	.	.	96.45	91.54	100	100	100	100	100	.	.	.	.	.	.	.	.	.	.	.	100	100	100	100	100	100	100	100	100
GCA_004360415.1_ASM436041v1_genomic	89	.	.	.	100	100	100	100	100	100	100	100	97.46	99.18	.	.	.	.	.	.	.	.	96.45	91.54	100	100	100	100	100	.	.	.	.	.	.	.	.	.	.	.	.	.	.	100	100	100	100	.	.
GCA_004360425.1_ASM436042v1_genomic	96	.	.	.	100	100	100	100	100	100	100	100	97.46	99.18	.	.	.	.	.	.	.	.	96.45	91.54	100	100	100	100	100	.	.	.	.	.	.	.	.	.	.	.	100	100	100	100	100	100	100	100	100
GCA_004360435.1_ASM436043v1_genomic	96	.	.	.	100	100	100	100	100	100	100	100	97.46	99.18	.	.	.	.	.	.	.	.	96.45	91.54	100	100	100	100	100	.	.	.	.	.	.	.	.	.	.	.	100	100	100	100	100	100	100	100	100
GCA_004360485.1_ASM436048v1_genomic	96	.	.	.	100	100	100	100	100	100	100	100	97.46	99.18	.	.	.	.	.	.	.	.	96.45	91.54	100	100	100	100	100	.	.	.	.	.	.	.	.	.	.	.	100	100	100	100	100	100	100	100	100
GCA_004360495.1_ASM436049v1_genomic	96	.	.	.	100	100	100	100	100	100	100	100	97.46	99.18	.	.	.	.	.	.	.	.	96.45	91.54	100	100	100	100	100	.	.	.	.	.	.	.	.	.	.	.	100	100	100	100	100	100	100	100	100
GCA_004360525.1_ASM436052v1_genomic	96	.	.	.	100	100	100	100	100	100	100	100	97.46	99.18	.	.	.	.	.	.	.	.	96.45	91.54	100	100	100	100	100	.	.	.	.	.	.	.	.	.	.	.	100	100	100	100	100	100	100	100	100
GCA_004360535.1_ASM436053v1_genomic	96	.	.	.	100	100	100	100	100	100	100	100	97.46	99.18	.	.	.	.	.	.	.	.	96.45	91.54	100	100	100	100	100	.	.	.	.	.	.	.	.	.	.	.	100	100	100	100	100	100	100	100	100
GCA_004360545.1_ASM436054v1_genomic	96	.	.	.	100	100	100	100	100	100	100	100	97.46	99.18	.	.	.	.	.	.	.	.	96.45	91.54	100	100	100	100	100	.	.	.	.	.	.	.	.	.	.	.	100	100	100	100	100	100	100	100	100
GCA_004360555.1_ASM436055v1_genomic	96	.	.	.	100	100	100	100	100	100	100	100	97.46	99.18	.	.	.	.	.	.	.	.	96.45	91.54	100	100	100	100	100	.	.	.	.	.	.	.	.	.	.	.	100	100	100	100	100	100	100	100	100
GCA_004360605.1_ASM436060v1_genomic	96	.	.	.	100	100	100	100	100	100	100	100	97.46	99.18	.	.	.	.	.	.	.	.	96.45	91.54	100	100	100	100	100	.	.	.	.	.	.	.	.	.	.	.	100	100	100	100	100	100	100	100	100
GCA_004360615.1_ASM436061v1_genomic	96	.	.	.	100	100	100	100	100	100	100	100	97.46	99.18	.	.	.	.	.	.	.	.	96.45	91.54	100	100	100	100	100	.	.	.	.	.	.	.	.	.	.	.	100	100	100	100	100	100	100	100	100
GCA_004360625.1_ASM436062v1_genomic	96	.	.	.	100	100	100	100	100	100	100	100	97.46	99.18	.	.	.	.	.	.	.	.	96.45	91.54	100	100	100	100	100	.	.	.	.	.	.	.	.	.	.	.	100	100	100	100	100	100	100	100	100
GCA_004360635.1_ASM436063v1_genomic	96	.	.	.	100	100	100	100	100	100	100	100	97.46	99.18	.	.	.	.	.	.	.	.	96.45	91.54	100	100	100	100	100	.	.	.	.	.	.	.	.	.	.	.	100	100	100	100	100	100	100	100	100
GCA_004360685.1_ASM436068v1_genomic	96	.	.	.	100	100	100	100	100	100	100	100	97.46	99.18	.	.	.	.	.	.	.	.	96.45	91.54	100	100	100	100	100	.	.	.	.	.	.	.	.	.	.	.	100	100	100	100	100	100	100	100	100
GCA_004360695.1_ASM436069v1_genomic	96	.	.	.	100	100	100	100	100	100	100	100	97.46	99.18	.	.	.	.	.	.	.	.	96.45	91.54	100	100	100	100	100	.	.	.	.	.	.	.	.	.	.	.	100	100	100	100	100	100	100	100	100
GCA_004360705.1_ASM436070v1_genomic	96	.	.	.	100	100	100	100	100	100	100	100	97.46	99.18	.	.	.	.	.	.	.	.	96.45	91.54	100	100	100	100	100	.	.	.	.	.	.	.	.	.	.	.	100	100	100	100	100	100	100	100	100
GCA_004360715.1_ASM436071v1_genomic	96	.	.	.	100	100	100	100	100	100	100	100	97.46	99.18	.	.	.	.	.	.	.	.	96.45	91.54	100	100	100	100	100	.	.	.	.	.	.	.	.	.	.	.	100	100	100	100	100	100	100	100	100
GCA_004360765.1_ASM436076v1_genomic	96	.	.	.	100	100	100	100	100	100	100	100	97.46	99.18	.	.	.	.	.	.	.	.	96.45	91.54	100	100	100	100	100	.	.	.	.	.	.	.	.	.	.	.	100	100	100	100	100	100	100	100	100
GCA_004360775.1_ASM436077v1_genomic	96	.	.	.	100	100	100	100	100	100	100	100	97.46	99.18	.	.	.	.	.	.	.	.	96.45	91.54	100	100	100	100	100	.	.	.	.	.	.	.	.	.	.	.	100	100	100	100	100	100	100	100	100
GCA_004360785.1_ASM436078v1_genomic	96	.	.	.	100	100	100	100	100	100	100	100	97.46	99.18	.	.	.	.	.	.	.	.	96.45	91.54	100	100	100	100	100	.	.	.	.	.	.	.	.	.	.	.	100	100	100	100	100	100	100	100	100
GCA_004360795.1_ASM436079v1_genomic	96	.	.	.	100	100	100	100	100	100	100	100	97.46	99.18	.	.	.	.	.	.	.	.	96.45	91.54	100	100	100	100	100	.	.	.	.	.	.	.	.	.	.	.	100	100	100	100	100	100	100	100	100
GCA_004360845.1_ASM436084v1_genomic	96	.	.	.	100	100	100	100	100	100	100	100	97.46	99.18	.	.	.	.	.	.	.	.	96.45	91.54	100	100	100	100	100	.	.	.	.	.	.	.	.	.	.	.	100	100	100	100	100	100	100	100	100
GCA_004360855.1_ASM436085v1_genomic	96	.	.	.	100	100	100	100	100	100	100	100	97.46	99.18	.	.	.	.	.	.	.	.	96.45	91.54	100	100	100	100	100	.	.	.	.	.	.	.	.	.	.	.	100	100	100	100	100	100	100	100	100
GCA_004360865.1_ASM436086v1_genomic	96	.	.	.	100	100	100	100	100	100	100	100	97.46	99.18	.	.	.	.	.	.	.	.	96.45	91.54	100	100	100	100	100	.	.	.	.	.	.	.	.	.	.	.	100	100	100	100	100	100	100	100	100
GCA_004360875.1_ASM436087v1_genomic	96	.	.	.	100	100	100	100	100	100	100	100	97.46	99.18	.	.	.	.	.	.	.	.	96.45	91.54	100	100	100	100	100	.	.	.	.	.	.	.	.	.	.	.	100	100	100	100	100	100	100	100	100
GCA_004360925.1_ASM436092v1_genomic	96	.	.	.	100	100	100	100	100	100	100	100	97.46	99.18	.	.	.	.	.	.	.	.	96.45	91.54	100	100	100	100	100	.	.	.	.	.	.	.	.	.	.	.	100	100	100	100	100	100	100	100	100
GCA_004360935.1_ASM436093v1_genomic	96	.	.	.	100	100	100	100	100	100	100	100	97.46	99.18	.	.	.	.	.	.	.	.	96.45	91.54	100	100	100	100	100	.	.	.	.	.	.	.	.	.	.	.	100	100	100	100	100	100	100	100	100
GCA_004360945.1_ASM436094v1_genomic	96	.	.	.	100	100	100	100	100	100	100	100	97.46	99.18	.	.	.	.	.	.	.	.	96.45	91.54	100	100	100	100	100	.	.	.	.	.	.	.	.	.	.	.	100	100	100	100	100	100	100	100	100
GCA_004360955.1_ASM436095v1_genomic	96	.	.	.	100	100	100	100	100	100	100	100	97.46	99.18	.	.	.	.	.	.	.	.	96.45	91.54	100	100	100	100	100	.	.	.	.	.	.	.	.	.	.	.	100	100	100	100	100	100	100	100	100
GCA_004360995.1_ASM436099v1_genomic	96	.	.	.	100	100	100	100	100	100	100	100	97.46	99.18	.	.	.	.	.	.	.	.	96.45	91.54	100	100	100	100	100	.	.	.	.	.	.	.	.	.	.	.	100	100	100	100	100	100	100	100	100
GCA_004361015.1_ASM436101v1_genomic	96	.	.	.	100	100	100	100	100	100	100	100	97.46	99.18	.	.	.	.	.	.	.	.	96.45	91.54	100	100	100	100	100	.	.	.	.	.	.	.	.	.	.	.	100	100	100	100	100	100	100	100	100
GCA_004361045.1_ASM436104v1_genomic	96	.	.	.	100	100	100	100	100	100	100	100	97.46	99.18	.	.	.	.	.	.	.	.	96.45	91.54	100	100	100	100	100	.	.	.	.	.	.	.	.	.	.	.	100	100	100	100	100	100	100	100	100
GCA_004681245.1_ASM468124v1_genomic	104	.	.	100	100	100	100	100	100	100	100	100	97.46	99.18	99.07	.	.	.	.	.	.	.	96.45	91.54	100	100	100	100	100	.	.	.	.	.	.	.	.	.	.	.	100	100	100	100	100	100	100	100	100
GCA_004786105.1_ASM478610v1_genomic	105	.	.	100	.	100	100	100	100	100	100	100	97.46	99.18	.	.	.	.	.	.	.	.	96.45	91.54	100	100	100	100	100	.	.	100	.	.	.	.	.	.	.	.	100	100	100	100	100	100	100	100	100
GCA_005059805.1_ASM505980v1_genomic	107	.	.	99.89	.	100	100	100	100	100	100	100	97.46	99.18	.	.	.	.	.	.	.	.	96.45	91.54	100	100	100	100	100	.	.	.	100	.	.	.	.	.	.	.	100	100	100	100	100	100	100	100	100
GCA_005221485.1_ASM522148v1_genomic	97	.	.	.	100	100	100	100	100	100	100	100	97.46	99.18	.	.	.	.	.	.	.	.	96.45	91.54	100	100	100	100	100	.	.	.	.	.	.	.	.	.	.	.	100	100	100	100	100	100	100	100	100
GCA_005222465.1_ASM522246v1_genomic	95	.	.	100	.	100	100	100	100	100	100	100	.	99.18	.	.	.	.	.	.	.	.	96.45	91.54	100	100	100	100	100	.	.	.	.	.	.	.	.	.	.	.	100	100	100	100	100	100	100	100	100
GCA_005411235.1_PDT000086633.2_genomic	105	.	.	100	.	100	100	100	100	100	100	100	97.46	99.18	.	.	.	.	.	.	.	.	96.45	91.54	100	100	100	100	100	.	.	.	.	.	.	.	.	.	.	.	100	100	100	100	100	100	100	100	100
GCA_005412665.1_PDT000333082.1_genomic	95	.	.	100	100	100	100	100	100	100	100	100	.	99.18	.	.	.	.	.	.	.	.	96.45	91.54	100	100	100	100	100	.	.	.	.	.	.	.	.	.	.	.	100	100	100	100	100	100	100	100	100
GCA_005420835.1_PDT000412258.1_genomic	102	.	.	100	.	100	100	100	100	100	100	100	97.46	99.18	.	.	91.58	96.6	91.25	.	.	.	96.45	91.54	100	100	100	100	100	.	.	.	.	.	.	.	.	.	.	.	100	100	100	100	100	100	100	100	100
GCA_005420875.1_PDT000412268.1_genomic	101	.	.	100	.	100	100	100	100	100	100	100	97.46	99.18	.	.	91.58	96.6	91.25	.	.	.	96.45	91.54	100	100	100	100	100	.	.	.	.	.	.	.	.	.	.	.	100	100	100	100	100	100	100	100	100
GCA_005436515.1_PDT000280667.2_genomic	101	.	.	100	.	100	100	100	100	100	100	100	96.12	99.18	.	.	.	.	.	.	.	.	96.45	91.54	100	100	100	100	100	.	.	.	100	.	.	.	.	.	.	.	100	100	100	100	100	100	100	100	100
GCA_005437355.1_PDT000085107.5_genomic	101	.	.	100	.	100	100	100	100	100	100	100	97.46	99.18	.	.	.	.	.	.	.	.	96.45	91.54	100	100	100	100	100	.	.	.	.	.	.	.	.	.	.	.	100	100	100	100	100	100	100	100	100
GCA_005439515.1_PDT000343563.1_genomic	99	.	.	100	100	100	100	100	100	100	100	100	97.46	99.18	.	.	91.58	96.6	91.25	.	.	.	96.45	91.54	100	100	99.81	100	100	.	.	.	.	.	.	.	.	.	.	.	100	100	100	100	100	100	100	100	100
GCA_005439635.1_PDT000343566.1_genomic	104	.	.	100	.	100	100	100	100	100	100	100	97.46	99.18	.	.	.	.	.	.	.	.	96.45	91.54	100	100	100	100	100	.	.	.	.	.	.	.	.	.	.	.	100	100	100	100	100	100	100	100	100
GCA_005440115.1_PDT000341148.1_genomic	102	.	.	100	.	100	100	100	100	100	100	100	97.46	99.18	.	.	.	.	.	.	.	.	96.45	91.54	100	100	100	100	100	.	.	.	.	.	.	.	.	.	.	.	100	100	100	100	100	100	100	100	100
GCA_005440215.1_PDT000341395.1_genomic	101	.	.	100	.	100	100	100	100	100	100	100	96.12	99.18	.	.	.	.	.	.	.	.	96.45	91.54	100	100	100	100	100	.	.	.	100	.	.	.	.	.	.	.	100	100	100	100	100	100	100	100	100
GCA_005441955.1_PDT000363922.1_genomic	107	.	.	99.89	.	100	100	100	100	100	100	100	97.46	99.18	.	.	.	.	.	.	.	.	96.45	91.54	100	100	100	100	100	.	.	.	.	.	.	.	.	.	.	.	100	100	100	100	100	100	100	100	100
GCA_005484165.1_PDT000455192.1_genomic	103	.	.	100	.	100	100	100	100	100	100	100	97.46	99.18	.	.	.	.	.	.	.	.	96.45	91.54	100	100	100	100	100	.	.	.	.	.	.	.	.	.	.	.	100	100	100	100	100	100	100	100	100
GCA_005524315.1_PDT000065434.2_genomic	104	.	.	100	.	100	100	100	100	100	100	100	.	99.18	.	.	.	.	.	.	.	.	96.45	91.54	100	100	100	100	100	.	.	.	.	.	.	.	.	.	.	.	100	100	100	100	100	100	100	100	100
GCA_005533155.1_PDT000088538.2_genomic	102	.	.	100	.	100	100	100	100	100	100	100	97.46	99.18	.	.	91.58	96.31	91.25	.	.	.	96.45	91.54	100	100	100	100	100	.	.	.	.	.	.	.	.	.	.	.	100	100	100	100	100	100	100	100	100
GCA_005535555.1_PDT000318500.1_genomic	105	.	.	100	.	100	100	100	100	100	100	100	.	99.18	.	.	.	.	.	.	.	.	96.45	91.54	100	100	100	100	100	.	.	.	100	.	.	.	.	.	.	.	100	100	100	100	100	100	100	100	100
GCA_005537395.1_PDT000340510.1_genomic	100	.	.	100	.	100	100	100	100	100	100	100	97.46	99.18	.	.	.	.	.	.	.	.	96.45	91.54	100	100	100	100	100	.	.	.	.	.	.	.	.	.	.	.	100	100	100	100	100	100	100	100	100
GCA_005537415.1_PDT000340849.1_genomic	102	.	.	100	.	100	100	100	100	100	100	100	97.46	99.18	.	.	.	.	.	.	.	.	96.45	91.54	100	100	100	100	100	.	.	.	.	.	.	.	.	.	.	.	100	100	100	100	100	100	100	100	100
GCA_005537535.1_PDT000343583.1_genomic	100	.	.	100	.	100	100	100	100	100	100	100	97.46	99.18	.	.	.	.	.	.	.	.	96.45	91.54	100	100	100	100	100	.	.	.	.	.	.	.	.	.	.	.	100	100	100	100	100	100	100	100	100
GCA_005579175.1_PDT000455227.1_genomic	99	.	.	100	100	100	100	100	100	100	100	100	.	99.18	.	.	91.58	96.6	89.83	.	.	.	96.45	91.54	100	100	99.81	100	100	.	.	.	.	.	.	.	.	.	.	.	100	100	100	100	100	100	100	100	100
GCA_005607255.1_PDT000130490.2_genomic	95	.	.	100	.	100	100	100	100	100	100	100	.	99.18	.	.	.	.	.	.	.	.	96.45	91.54	100	100	100	100	100	.	.	.	.	.	.	.	.	.	.	.	100	100	100	100	100	100	100	100	100
GCA_005607335.1_PDT000133150.6_genomic	104	.	.	100	.	100	100	100	100	100	100	100	97.46	99.18	.	.	91.58	96.6	89.83	.	.	.	96.45	91.54	100	100	100	100	100	.	.	.	.	.	.	.	.	.	.	.	100	100	100	100	100	100	100	100	100
GCA_005608255.1_PDT000278682.2_genomic	102	.	.	100	.	100	100	100	100	100	100	100	97.46	99.18	.	.	.	.	.	.	.	.	.	91.54	100	100	100	100	100	.	.	.	.	.	.	.	.	.	.	.	100	100	100	100	100	100	100	100	100
GCA_005608775.1_PDT000318328.1_genomic	105	.	.	100	.	100	100	100	100	100	100	100	.	99.18	.	.	.	.	.	.	.	.	96.45	91.54	100	100	100	100	100	.	.	.	100	.	.	.	.	.	.	.	100	100	100	100	100	100	100	100	100
GCA_005610475.1_PDT000343562.1_genomic	100	.	.	100	100	100	100	100	100	100	100	100	97.46	99.18	.	.	91.58	96.6	91.25	.	.	.	96.45	91.54	100	100	99.81	100	100	.	.	.	.	.	.	.	.	.	.	.	100	100	100	100	100	100	100	100	100
GCA_005612035.1_PDT000294487.3_genomic	99	.	.	100	.	100	100	100	100	100	100	100	97.46	99.18	.	.	.	.	.	.	.	.	96.45	91.54	100	100	100	100	100	.	.	.	.	.	.	.	.	.	.	.	100	100	100	100	100	100	100	100	100
GCA_005658315.1_PDT000459568.1_genomic	101	.	.	100	.	100	100	100	100	100	100	100	97.46	99.18	.	.	91.58	96.6	91.25	.	.	.	96.45	91.54	100	100	100	100	100	.	.	.	.	.	.	.	.	.	.	.	100	100	100	100	100	100	100	100	100
GCA_005667115.1_PDT000482170.1_genomic	102	.	.	100	.	100	100	100	100	100	100	100	97.46	99.18	.	.	.	.	.	.	.	.	96.45	91.54	100	100	100	100	100	.	.	.	.	.	.	.	.	.	.	.	100	100	100	100	100	100	100	100	100
GCA_005676795.1_PDT000060659.2_genomic	102	.	.	99.67	.	100	100	100	100	100	100	100	97.46	99.18	.	.	.	.	.	.	.	.	96.45	91.54	100	99.77	100	100	100	.	.	99.4	.	.	.	.	.	.	.	.	100	100	100	100	100	100	100	100	100
GCA_005677755.1_PDT000098231.2_genomic	95	.	.	100	100	100	100	100	100	100	100	100	97.46	99.18	.	.	.	.	.	.	.	.	96.45	91.54	100	100	100	100	100	.	.	.	.	.	.	.	.	.	.	.	100	100	100	100	100	100	100	100	100
GCA_005727355.1_PDT000414712.1_genomic	104	.	.	100	.	100	100	100	100	100	100	100	97.46	99.18	.	.	.	.	.	.	.	.	.	91.54	100	100	100	100	100	.	.	.	.	.	.	.	.	.	.	.	100	100	100	100	100	100	100	100	100
GCA_005755595.1_PDT000086628.2_genomic	100	.	.	100	.	100	100	100	100	100	100	100	97.46	99.18	.	.	.	.	.	.	.	.	96.45	91.54	100	100	100	100	100	.	.	.	.	.	.	.	.	.	.	.	100	100	100	100	100	100	100	100	100
GCA_005762495.1_PDT000363930.1_genomic	106	.	.	99.89	.	100	100	100	100	100	100	100	97.46	99.18	.	.	.	.	.	.	.	.	96.45	91.54	100	100	100	100	100	.	.	.	.	.	.	.	.	.	.	.	100	100	100	100	100	100	100	100	100
GCA_005810125.1_PDT000412255.1_genomic	101	.	.	100	.	100	100	100	100	100	100	100	97.46	99.18	.	.	91.58	96.6	91.25	.	.	.	96.45	91.54	100	100	100	100	100	.	.	.	.	.	.	.	.	.	.	.	100	100	100	100	100	100	100	100	100
GCA_005822425.1_PDT000429585.1_genomic	101	.	.	100	.	100	100	100	100	100	100	100	97.46	99.18	.	.	.	.	.	.	.	.	96.45	91.54	100	100	100	100	100	.	.	.	.	.	.	.	.	.	.	.	100	100	100	100	100	100	100	100	100
GCA_005844025.1_ASM584402v1_genomic	108	.	.	100	.	100	100	100	100	100	100	100	97.46	99.18	.	.	.	.	.	.	.	.	96.45	91.54	100	100	100	100	100	.	.	100	.	.	.	.	.	.	.	.	100	100	100	100	100	100	100	100	100
GCA_005848265.1_PDT000485265.1_genomic	105	.	.	100	.	100	100	100	100	100	100	100	97.46	99.18	.	.	.	.	.	.	.	.	96.45	91.54	100	100	100	100	100	.	.	.	100	.	.	.	.	.	.	.	100	100	100	100	100	100	100	100	100
GCA_005896345.1_PDT000129651.3_genomic	98	.	.	100	100	100	100	100	100	100	100	100	97.46	99.18	.	.	91.58	96.6	91.25	.	.	.	96.45	91.54	100	100	100	100	100	.	.	.	.	.	.	.	.	.	.	.	100	100	100	100	100	100	100	100	100
GCA_005897245.1_PDT000129652.3_genomic	98	.	.	100	100	100	100	100	100	100	100	100	97.46	99.18	.	.	91.58	96.6	91.25	.	.	.	96.45	91.54	100	100	100	100	100	.	.	.	.	.	.	.	.	.	.	.	100	100	100	100	100	100	100	100	100
GCA_005897825.1_PDT000069212.3_genomic	107	.	.	99.89	.	100	100	100	100	100	100	100	97.46	99.18	.	.	.	.	.	.	.	.	96.45	91.54	100	100	100	100	100	.	.	.	.	.	.	.	.	.	.	.	100	100	100	100	100	100	100	100	100
GCA_005897945.1_PDT000133153.3_genomic	102	.	.	100	.	100	100	100	100	100	100	100	.	99.18	.	.	.	.	.	.	.	.	96.45	91.54	100	100	100	100	100	.	.	.	.	.	.	.	.	.	.	.	100	100	100	100	100	100	100	100	100
GCA_005902785.1_PDT000469261.1_genomic	107	.	.	100	.	100	100	100	100	100	100	100	97.46	99.18	.	.	.	.	.	.	.	.	96.45	91.54	100	100	100	100	100	.	.	100	.	.	.	.	.	.	.	.	100	100	100	100	100	100	100	100	100
GCA_005931215.1_PDT000001518.2_genomic	104	.	.	100	.	100	100	100	100	100	100	100	97.46	99.18	.	.	.	.	.	.	.	.	96.45	91.54	100	100	100	100	100	.	.	.	.	.	.	.	.	.	.	.	100	100	100	100	100	100	100	100	100
GCA_005932475.1_PDT000025582.3_genomic	102	.	.	99.67	.	100	100	100	100	100	100	100	97.46	99.18	.	.	.	.	.	.	.	.	96.45	91.54	100	99.77	100	100	100	.	.	99.4	.	.	.	.	.	.	.	.	100	100	100	100	100	100	100	100	100
GCA_005932535.1_PDT000027660.2_genomic	108	.	.	100	.	100	100	100	100	100	100	100	97.46	99.18	.	.	91.58	96.6	91.25	.	.	.	96.45	91.54	100	100	100	100	100	.	.	99.4	.	.	.	.	.	.	.	.	100	100	100	100	100	100	100	100	100
GCA_005932575.1_PDT000027661.2_genomic	98	.	.	.	.	100	100	100	100	100	100	100	97.46	99.18	.	.	.	.	.	.	.	.	96.45	91.54	100	100	100	100	100	.	.	.	.	.	.	.	.	.	.	.	100	100	100	100	100	100	100	100	100
GCA_005932815.1_PDT000029632.2_genomic	104	.	.	100	.	100	100	100	100	100	100	100	97.46	99.18	.	.	.	.	.	.	.	.	96.45	91.54	100	100	100	100	100	.	.	.	100	.	.	.	.	.	.	.	100	100	100	100	100	100	100	100	100
GCA_005935045.1_PDT000038145.3_genomic	98	.	.	100	.	100	100	100	100	100	100	100	.	.	.	.	.	.	.	.	.	.	96.45	91.54	100	100	100	100	100	.	.	.	.	.	.	.	.	.	.	.	100	100	100	100	100	100	100	100	100
GCA_005935465.1_PDT000039691.2_genomic	106	.	.	100	.	100	100	100	100	100	100	100	97.46	99.18	.	.	.	.	.	.	.	.	96.45	91.54	100	100	100	100	100	.	.	.	100	.	.	.	.	.	.	.	100	100	100	100	100	100	100	100	100
GCA_005943825.1_PDT000024298.4_genomic	107	.	.	95.05	.	100	100	100	100	100	100	100	97.46	99.18	.	.	.	.	.	.	.	.	96.45	91.54	100	100	100	100	100	.	.	.	100	.	.	.	.	.	.	.	100	100	100	100	100	100	100	100	100
GCA_005944185.1_PDT000050558.2_genomic	106	.	.	100	.	100	100	100	100	100	100	100	97.46	99.18	.	.	.	.	.	.	.	.	96.45	91.54	100	100	100	100	100	.	.	.	.	.	.	.	.	.	.	.	100	100	100	100	100	100	100	100	100
GCA_005944385.1_PDT000001505.4_genomic	107	.	.	95.05	.	100	100	100	100	100	100	100	97.46	99.18	.	.	.	.	.	.	.	.	96.45	91.54	100	100	100	100	100	.	.	.	100	.	.	.	.	.	.	.	100	100	100	100	100	100	100	100	100
GCA_005945465.1_PDT000052521.2_genomic	106	.	.	100	.	100	100	100	100	100	100	100	97.46	99.18	.	.	.	.	.	.	.	.	96.45	91.54	100	100	100	100	100	.	.	.	.	.	.	.	.	.	.	.	100	100	100	100	100	100	100	100	100
GCA_005955485.1_PDT000098218.2_genomic	99	.	.	100	100	100	100	100	100	100	100	100	97.46	99.18	.	.	91.58	96.6	89.96	.	.	.	96.45	91.54	100	100	99.81	100	100	.	.	.	.	.	.	.	.	.	.	.	100	100	100	100	100	100	100	100	100
GCA_005961855.1_PDT000114955.2_genomic	105	.	.	100	.	100	100	100	100	100	100	100	97.46	99.18	.	.	.	.	.	.	.	.	96.45	91.54	100	100	100	100	100	.	.	.	.	.	.	.	.	.	.	.	100	100	100	100	100	100	100	100	100
GCA_005962465.1_PDT000001755.5_genomic	103	.	.	100	.	100	100	100	100	100	100	100	97.46	99.18	.	.	.	.	.	.	.	.	96.45	91.54	100	100	100	100	100	.	.	.	.	.	.	.	.	.	.	.	100	100	100	100	100	100	100	100	100
GCA_005964165.1_PDT000130491.2_genomic	95	.	.	100	.	100	100	100	100	100	100	100	.	99.18	.	.	.	.	.	.	.	.	96.45	91.54	100	100	100	100	100	.	.	.	.	.	.	.	.	.	.	.	100	100	100	100	100	100	100	100	100
GCA_005970965.1_PDT000145134.2_genomic	109	.	.	100	.	100	100	100	100	100	100	100	97.46	99.18	.	.	.	.	.	.	.	.	.	91.54	100	100	100	100	100	.	.	.	.	.	.	.	.	.	.	.	100	100	100	100	100	100	100	100	100
GCA_005971015.1_PDT000145133.2_genomic	107	.	.	100	.	100	100	100	100	100	100	100	97.46	99.18	.	.	.	.	.	.	.	.	.	91.54	100	100	100	100	100	.	.	.	.	.	.	.	.	.	.	.	100	100	100	100	100	100	100	100	100
GCA_005971465.1_PDT000145135.2_genomic	93	.	.	.	.	100	100	100	100	100	100	100	.	99.18	.	.	.	.	.	.	.	.	96.45	91.54	100	100	100	100	100	.	.	.	.	.	.	.	.	.	.	.	100	100	100	100	100	100	100	100	100
GCA_005971705.1_PDT000145946.2_genomic	98	.	.	100	.	100	100	100	100	100	100	100	97.46	99.18	.	.	.	.	.	.	.	.	96.45	91.54	100	100	100	100	100	.	.	.	.	.	.	.	.	.	.	.	100	100	100	100	100	100	100	100	100
GCA_005977205.1_PDT000162134.2_genomic	102	.	.	100	.	100	100	100	100	100	100	100	97.46	99.18	99.07	.	.	.	.	.	.	.	96.45	91.54	100	100	100	100	100	.	.	.	.	.	.	.	.	.	.	.	100	100	100	100	100	100	100	100	100
GCA_005979005.1_PDT000168584.2_genomic	104	.	.	100	.	100	100	100	100	100	100	100	97.46	99.18	.	.	91.58	96.6	89.83	.	.	.	96.45	91.54	100	100	100	100	100	.	.	.	.	.	.	.	.	.	.	.	100	100	100	100	100	100	100	100	100
GCA_005984345.1_PDT000181565.2_genomic	105	.	.	100	.	100	100	100	100	100	100	100	97.46	99.18	.	.	.	.	.	.	.	.	96.45	91.54	100	100	100	100	100	.	.	.	100	.	.	.	.	.	.	.	100	100	100	100	100	100	100	100	100
GCA_006008725.1_PDT000029633.2_genomic	104	.	.	100	.	100	100	100	100	100	100	100	97.46	99.18	.	.	.	.	.	.	.	.	96.45	91.54	100	100	100	100	100	.	.	.	.	.	.	.	.	.	.	.	100	100	100	100	100	100	100	100	100
GCA_006009005.1_PDT000034051.2_genomic	100	.	.	.	.	100	100	100	100	100	100	100	.	99.18	.	.	91.58	96.6	93.31	.	.	.	96.45	91.54	100	100	100	100	100	.	.	.	.	.	.	.	.	.	.	.	100	100	100	100	100	100	100	100	100
GCA_006009285.1_PDT000026848.2_genomic	98	.	.	.	.	100	100	100	100	100	100	100	97.46	99.18	.	.	.	.	.	.	.	.	96.45	91.54	100	100	100	100	100	.	.	.	.	.	.	.	.	.	.	.	100	100	100	100	100	100	100	100	100
GCA_006011925.1_PDT000044193.2_genomic	104	.	.	100	.	100	100	100	100	100	100	100	.	99.18	.	.	.	.	.	.	.	.	96.45	91.54	100	100	100	100	100	.	.	.	.	.	.	.	.	.	.	.	100	100	100	100	100	100	100	100	100
GCA_006012365.1_PDT000039702.2_genomic	107	.	.	100	.	100	100	100	100	100	100	100	97.46	99.18	.	.	.	.	.	.	.	.	96.45	91.54	100	100	100	100	100	.	.	100	.	.	.	.	.	.	.	.	100	100	100	100	100	100	100	100	100
GCA_006016295.1_PDT000050238.2_genomic	102	.	.	100	.	100	100	100	100	100	100	100	96.12	99.18	.	.	.	.	.	.	.	.	96.45	91.54	100	100	100	100	100	.	.	100	100	.	.	.	.	.	.	.	100	100	100	100	100	100	100	100	100
GCA_006028735.1_PDT000130488.2_genomic	104	.	.	100	.	100	100	100	100	100	100	100	97.46	99.18	.	.	91.58	96.6	89.83	.	.	.	96.45	91.54	100	100	100	100	100	.	.	.	.	.	.	.	.	.	.	.	100	100	100	100	100	100	100	100	100
GCA_006029215.1_PDT000127555.2_genomic	113	.	.	95.05	.	100	100	100	100	100	100	100	97.46	99.18	.	.	.	.	.	.	.	.	96.45	91.54	100	100	100	100	100	.	.	.	100	.	.	.	.	.	.	.	100	100	100	100	100	100	100	100	100
GCA_006030035.1_PDT000135886.2_genomic	104	.	.	100	.	100	100	100	100	100	100	100	97.46	99.18	99.07	.	91.58	96.6	89.83	.	.	.	.	91.54	100	100	100	100	100	.	.	.	.	.	.	.	.	.	.	.	100	100	100	100	100	100	100	100	100
GCA_006060355.1_PDT000219381.2_genomic	104	.	.	100	.	100	100	100	100	100	100	100	97.46	99.18	.	.	91.58	96.6	89.83	.	.	.	96.45	91.54	100	100	100	100	100	.	.	.	.	.	.	.	.	.	.	.	100	100	100	100	100	100	100	100	100
GCA_006083395.1_PDT000027658.2_genomic	104	.	.	100	.	100	100	100	100	100	100	100	97.46	99.18	.	.	.	.	.	.	.	.	96.45	91.54	100	100	100	100	100	.	.	.	.	.	.	.	.	.	.	.	100	100	100	100	100	100	100	100	100
GCA_006084235.1_PDT000027659.2_genomic	105	.	.	100	.	100	100	100	100	100	100	100	97.46	99.18	.	.	.	.	.	.	.	.	96.45	91.54	100	100	100	100	100	.	.	.	100	.	.	.	.	.	.	.	100	100	100	100	100	100	100	100	100
GCA_006086415.1_PDT000027672.2_genomic	104	.	.	100	.	100	100	100	100	100	100	100	97.46	99.18	.	.	.	.	.	.	.	.	96.45	91.54	100	100	100	100	100	.	.	.	.	.	.	.	.	.	.	.	100	100	100	100	100	100	100	100	100
GCA_006088195.1_PDT000039655.2_genomic	99	.	.	100	.	100	100	100	100	100	100	100	97.46	99.18	.	.	.	.	.	.	.	.	96.45	91.54	100	100	100	100	100	.	.	.	.	.	.	.	.	.	.	.	100	100	100	100	100	100	100	100	100
GCA_006089235.1_PDT000063713.2_genomic	106	.	.	100	.	100	100	100	100	100	100	100	97.46	99.18	.	.	.	.	.	.	.	.	96.45	91.54	100	100	100	100	100	.	.	.	.	.	.	.	.	.	.	.	100	100	100	100	100	100	100	100	100
GCA_006090055.1_PDT000065270.2_genomic	107	.	.	100	.	100	100	100	100	100	100	100	97.46	99.18	.	.	.	.	.	.	.	.	96.45	91.54	100	100	100	100	100	.	.	.	100	.	.	.	.	.	.	.	100	100	100	100	100	100	100	100	100
GCA_006090695.1_PDT000081612.2_genomic	106	.	.	100	.	100	100	100	100	100	100	100	97.46	99.18	.	.	.	.	.	.	.	.	96.45	91.54	100	100	100	100	100	.	.	.	.	.	.	.	.	.	.	.	100	100	100	100	100	100	100	100	100
GCA_006093115.1_PDT000098229.2_genomic	95	.	.	100	100	100	100	100	100	100	100	100	97.46	99.18	.	.	.	.	.	.	.	.	96.45	91.54	100	100	100	100	100	.	.	.	.	.	.	.	.	.	.	.	100	100	100	100	100	100	100	100	100
GCA_006093215.1_PDT000098230.2_genomic	95	.	.	100	100	100	100	100	100	100	100	100	97.46	99.18	.	.	.	.	.	.	.	.	96.45	91.54	100	100	100	100	100	.	.	.	.	.	.	.	.	.	.	.	100	100	100	100	100	100	100	100	100
GCA_006098635.1_PDT000140116.2_genomic	102	.	.	100	.	100	100	100	100	100	100	100	.	99.18	.	.	.	.	.	.	.	.	96.45	91.54	100	100	100	100	100	.	.	.	.	.	.	.	.	.	.	.	100	100	100	100	100	100	100	100	100
GCA_006103055.1_PDT000176750.2_genomic	104	.	.	100	.	100	100	100	100	100	100	100	97.46	99.18	.	.	.	.	.	.	.	.	96.45	91.54	100	100	100	100	100	.	.	99.4	.	.	.	.	.	.	.	.	100	100	100	100	100	100	100	100	100
GCA_006143035.1_PDT000286176.1_genomic	112	.	.	100	.	100	100	100	100	100	100	100	97.46	99.18	.	.	.	.	.	.	.	.	.	91.54	100	100	100	100	100	.	.	.	.	.	.	.	.	.	.	.	100	100	100	100	100	100	100	100	100
GCA_006172465.1_PDT000258715.2_genomic	107	.	.	.	.	100	100	100	100	100	100	100	97.46	99.18	.	.	.	.	.	.	.	.	96.45	91.54	100	100	100	100	100	.	.	.	100	.	.	.	.	.	.	.	100	100	100	100	100	100	100	100	100
GCA_006210685.1_PDT000376056.1_genomic	100	.	.	100	.	100	100	100	100	100	100	100	97.46	99.18	.	.	.	.	.	.	.	.	96.45	91.54	100	100	100	100	100	.	.	.	.	.	.	.	.	.	.	.	100	100	100	100	100	100	100	100	100
GCA_006228345.1_ASM622834v1_genomic	97	.	.	100	100	100	100	100	100	100	100	100	97.46	99.18	.	.	.	.	.	.	.	.	96.45	91.54	100	100	100	100	100	.	.	.	.	.	.	.	.	.	.	.	100	100	100	100	100	100	100	100	100
GCA_006308705.1_PDT000273314.2_genomic	101	.	.	100	.	100	100	100	100	100	100	100	96.12	99.18	.	.	.	.	.	.	.	.	96.45	91.54	100	100	100	100	100	.	.	.	100	.	.	.	.	.	.	.	100	100	100	100	100	100	100	100	100
GCA_006383515.1_ASM638351v1_genomic	97	.	.	100	100	100	100	100	100	100	100	100	97.46	99.18	.	.	.	.	.	.	.	.	96.45	91.54	100	100	100	100	100	.	.	.	.	.	.	.	.	.	.	.	100	100	100	100	100	100	100	100	100
GCA_006383525.1_ASM638352v1_genomic	96	.	.	100	100	100	100	100	100	100	100	100	97.46	99.18	.	.	.	.	.	.	.	.	96.45	91.54	100	100	100	100	100	.	.	.	.	.	.	.	.	.	.	.	100	100	100	100	100	100	100	100	100
GCA_006383535.1_ASM638353v1_genomic	97	.	.	100	100	100	100	100	100	100	100	100	97.46	99.18	.	.	.	.	.	.	.	.	96.45	91.54	100	100	100	100	100	.	.	.	.	.	.	.	.	.	.	.	100	100	100	100	100	100	100	100	100
GCA_006383545.1_ASM638354v1_genomic	96	.	.	100	100	100	100	100	100	100	100	100	97.46	99.18	.	.	.	.	.	.	.	.	96.45	91.54	100	100	100	100	100	.	.	.	.	.	.	.	.	.	.	.	100	100	100	100	100	100	100	100	100
GCA_006383555.1_ASM638355v1_genomic	97	.	.	100	100	100	100	100	100	100	100	100	97.46	99.18	.	.	.	.	.	.	.	.	96.45	91.54	100	100	100	100	100	.	.	.	.	.	.	.	.	.	.	.	100	100	100	100	100	100	100	100	100
GCA_006383615.1_ASM638361v1_genomic	97	.	.	100	100	100	100	100	100	100	100	100	97.46	99.18	.	.	.	.	.	.	.	.	96.45	91.54	100	100	100	100	100	.	.	.	.	.	.	.	.	.	.	.	100	100	100	100	100	100	100	100	100
GCA_006383625.1_ASM638362v1_genomic	96	.	.	100	100	100	100	100	100	100	100	100	97.46	99.18	.	.	.	.	.	.	.	.	96.45	91.54	100	100	100	100	100	.	.	.	.	.	.	.	.	.	.	.	100	100	100	100	100	100	100	100	100
GCA_006383635.1_ASM638363v1_genomic	97	.	.	100	100	100	100	100	100	100	100	100	97.46	99.18	.	.	.	.	.	.	.	.	96.45	91.54	100	100	100	100	100	.	.	.	.	.	.	.	.	.	.	.	100	100	100	100	100	100	100	100	100
GCA_006383675.1_ASM638367v1_genomic	97	.	.	100	100	100	100	100	100	100	100	100	97.46	99.18	.	.	.	.	.	.	.	.	96.45	91.54	100	100	100	100	100	.	.	.	.	.	.	.	.	.	.	.	100	100	100	100	100	100	100	100	100
GCA_006383685.1_ASM638368v1_genomic	97	.	.	100	100	100	100	100	100	100	100	100	97.46	99.18	.	.	.	.	.	.	.	.	96.45	91.54	100	100	100	100	100	.	.	.	.	.	.	.	.	.	.	.	100	100	100	100	100	100	100	100	100
GCA_006383715.1_ASM638371v1_genomic	97	.	.	100	100	100	100	100	100	100	100	100	97.46	99.18	.	.	.	.	.	.	.	.	96.45	91.54	100	100	100	100	100	.	.	.	.	.	.	.	.	.	.	.	100	100	100	100	100	100	100	100	100
GCA_006383725.1_ASM638372v1_genomic	97	.	.	100	100	100	100	100	100	100	100	100	97.46	99.18	.	.	.	.	.	.	.	.	96.45	91.54	100	100	100	100	100	.	.	.	.	.	.	.	.	.	.	.	100	100	100	100	100	100	100	100	100
GCA_006383755.1_ASM638375v1_genomic	97	.	.	100	100	100	100	100	100	100	100	100	97.46	99.18	.	.	.	.	.	.	.	.	96.45	91.54	100	100	100	100	100	.	.	.	.	.	.	.	.	.	.	.	100	100	100	100	100	100	100	100	100
GCA_006383765.1_ASM638376v1_genomic	97	.	.	100	100	100	100	100	100	100	100	100	97.46	99.18	.	.	.	.	.	.	.	.	96.45	91.54	100	100	100	100	100	.	.	.	.	.	.	.	.	.	.	.	100	100	100	100	100	100	100	100	100
GCA_006383785.1_ASM638378v1_genomic	97	.	.	100	100	100	100	100	100	100	100	100	97.46	99.18	.	.	.	.	.	.	.	.	96.45	91.54	100	100	100	100	100	.	.	.	.	.	.	.	.	.	.	.	100	100	100	100	100	100	100	100	100
GCA_006383815.1_ASM638381v1_genomic	97	.	.	100	100	100	100	100	100	100	100	100	97.46	99.18	.	.	.	.	.	.	.	.	96.45	91.54	100	100	100	100	100	.	.	.	.	.	.	.	.	.	.	.	100	100	100	100	100	100	100	100	100
GCA_006383825.1_ASM638382v1_genomic	97	.	.	100	100	100	100	100	100	100	100	100	97.46	99.18	.	.	.	.	.	.	.	.	96.45	91.54	100	100	100	100	100	.	.	.	.	.	.	.	.	.	.	.	100	100	100	100	100	100	100	100	100
GCA_006383845.1_ASM638384v1_genomic	97	.	.	100	100	100	100	100	100	100	100	100	97.46	99.18	.	.	.	.	.	.	.	.	96.45	91.54	100	100	100	100	100	.	.	.	.	.	.	.	.	.	.	.	100	100	100	100	100	100	100	100	100
GCA_006383875.1_ASM638387v1_genomic	97	.	.	100	100	100	100	100	100	100	100	100	97.46	99.18	.	.	.	.	.	.	.	.	96.45	91.54	100	100	100	100	100	.	.	.	.	.	.	.	.	.	.	.	100	100	100	100	100	100	100	100	100
GCA_006383885.1_ASM638388v1_genomic	96	.	.	100	100	100	100	100	100	100	100	100	97.46	99.18	.	.	.	.	.	.	.	.	96.45	91.54	100	100	100	100	100	.	.	.	.	.	.	.	.	.	.	.	100	100	100	100	100	100	100	100	100
GCA_006383905.1_ASM638390v1_genomic	97	.	.	100	100	100	100	100	100	100	100	100	97.46	99.18	.	.	.	.	.	.	.	.	96.45	91.54	100	100	100	100	100	.	.	.	.	.	.	.	.	.	.	.	100	100	100	100	100	100	100	100	100
GCA_006383925.1_ASM638392v1_genomic	97	.	.	100	100	100	100	100	100	100	100	100	97.46	99.18	.	.	.	.	.	.	.	.	96.45	91.54	100	100	100	100	100	.	.	.	.	.	.	.	.	.	.	.	100	100	100	100	100	100	100	100	100
GCA_006383935.1_ASM638393v1_genomic	96	.	.	100	100	100	100	100	100	100	100	100	97.46	99.18	.	.	.	.	.	.	.	.	96.45	91.54	100	100	100	100	100	.	.	.	.	.	.	.	.	.	.	.	100	100	100	100	100	100	100	100	100
GCA_006383975.1_ASM638397v1_genomic	97	.	.	100	100	100	100	100	100	100	100	100	97.46	99.18	.	.	.	.	.	.	.	.	96.45	91.54	100	100	100	100	100	.	.	.	.	.	.	.	.	.	.	.	100	100	100	100	100	100	100	100	100
GCA_006383995.1_ASM638399v1_genomic	97	.	.	100	100	100	100	100	100	100	100	100	97.46	99.18	.	.	.	.	.	.	.	.	96.45	91.54	100	100	100	100	100	.	.	.	.	.	.	.	.	.	.	.	100	100	100	100	100	100	100	100	100
GCA_006384005.1_ASM638400v1_genomic	97	.	.	100	100	100	100	100	100	100	100	100	97.46	99.18	.	.	.	.	.	.	.	.	96.45	91.54	100	100	100	100	100	.	.	.	.	.	.	.	.	.	.	.	100	100	100	100	100	100	100	100	100
GCA_006384035.1_ASM638403v1_genomic	97	.	.	100	100	100	100	100	100	100	100	100	97.46	99.18	.	.	.	.	.	.	.	.	96.45	91.54	100	100	100	100	100	.	.	.	.	.	.	.	.	.	.	.	100	100	100	100	100	100	100	100	100
GCA_006384065.1_ASM638406v1_genomic	97	.	.	100	100	100	100	100	100	100	100	100	97.46	99.18	.	.	.	.	.	.	.	.	96.45	91.54	100	100	100	100	100	.	.	.	.	.	.	.	.	.	.	.	100	100	100	100	100	100	100	100	100
GCA_006384075.1_ASM638407v1_genomic	97	.	.	100	100	100	100	100	100	100	100	100	97.46	99.18	.	.	.	.	.	.	.	.	96.45	91.54	100	100	100	100	100	.	.	.	.	.	.	.	.	.	.	.	100	100	100	100	100	100	100	100	100
GCA_006384085.1_ASM638408v1_genomic	96	.	.	100	100	100	100	100	100	100	100	100	97.46	99.18	.	.	.	.	.	.	.	.	96.45	91.54	100	100	100	100	100	.	.	.	.	.	.	.	.	.	.	.	100	100	100	100	100	100	100	100	100
GCA_006384155.1_ASM638415v1_genomic	97	.	.	100	100	100	100	100	100	100	100	100	97.46	99.18	.	.	.	.	.	.	.	.	96.45	91.54	100	100	100	100	100	.	.	.	.	.	.	.	.	.	.	.	100	100	100	100	100	100	100	100	100
GCA_006385975.1_ASM638597v1_genomic	97	.	.	100	100	100	100	100	100	100	100	100	97.46	99.18	.	.	.	.	.	.	.	.	96.45	91.54	100	100	100	100	100	.	.	.	.	.	.	.	.	.	.	.	100	100	100	100	100	100	100	100	100
GCA_006385985.1_ASM638598v1_genomic	97	.	.	100	100	100	100	100	100	100	100	100	97.46	99.18	.	.	.	.	.	.	.	.	96.45	91.54	100	100	100	100	100	.	.	.	.	.	.	.	.	.	.	.	100	100	100	100	100	100	100	100	100
GCA_006385995.1_ASM638599v1_genomic	97	.	.	100	100	100	100	100	100	100	100	100	97.46	99.18	.	.	.	.	.	.	.	.	96.45	91.54	100	100	100	100	100	.	.	.	.	.	.	.	.	.	.	.	100	100	100	100	100	100	100	100	100
GCA_006386055.1_ASM638605v1_genomic	104	.	.	100	100	100	100	100	100	100	100	100	97.46	99.18	99.07	.	.	.	.	.	.	.	96.45	91.54	100	100	100	100	100	.	.	.	.	.	.	.	.	.	.	.	100	100	100	100	100	100	100	100	100
GCA_006461285.1_ASM646128v1_genomic	100	.	.	100	.	100	100	100	100	100	100	100	97.46	99.18	.	.	.	.	.	.	.	.	96.45	91.54	100	100	100	100	100	.	.	.	.	.	.	.	.	.	.	.	100	100	100	100	100	100	100	100	100
GCA_006461295.1_ASM646129v1_genomic	104	.	.	100	.	100	100	100	100	100	100	100	97.46	99.18	.	.	.	.	.	.	.	.	96.45	91.54	100	100	100	100	100	.	.	.	.	.	.	.	.	.	.	.	100	100	100	100	100	100	100	100	100
GCA_006461305.1_ASM646130v1_genomic	109	.	.	100	.	100	100	100	100	100	100	100	97.46	99.18	.	.	91.58	96.6	91.25	.	.	.	96.45	91.54	100	100	100	100	100	.	.	99.4	100	.	.	.	.	.	.	.	100	100	100	100	100	100	100	100	100
GCA_006461325.2_ASM646132v2_genomic	107	.	.	100	.	100	100	100	100	100	100	100	97.46	99.18	.	.	.	.	.	.	.	.	96.45	91.54	100	100	100	100	100	.	.	99.4	100	.	.	.	.	.	.	.	100	100	100	100	100	100	100	100	100
GCA_006461365.1_ASM646136v1_genomic	101	.	.	100	97.78	100	100	100	100	100	100	100	.	.	.	.	.	.	.	.	.	.	.	91.44	100	100	99.81	100	100	98.69	100	.	.	.	.	.	.	.	.	.	100	100	100	100	100	100	100	100	100
GCA_006461385.1_ASM646138v1_genomic	103	.	.	99.89	.	100	100	100	100	100	100	100	97.46	99.18	.	.	.	.	.	.	.	.	96.45	91.54	100	100	100	100	100	.	.	.	.	.	.	.	.	.	.	.	100	100	100	100	100	100	100	100	100
GCA_006461405.1_ASM646140v1_genomic	106	.	.	100	.	100	100	100	100	100	100	100	97.46	99.18	.	.	.	.	.	.	.	.	96.45	91.54	100	100	100	100	100	.	.	100	.	.	.	.	.	.	.	.	100	100	100	100	100	100	100	100	100
GCA_006461415.2_ASM646141v2_genomic	104	.	.	99.89	.	100	100	100	100	100	100	100	97.46	99.18	.	.	.	.	.	.	.	.	96.45	91.54	100	100	100	100	100	.	.	.	.	.	.	.	.	.	.	.	100	100	100	100	100	100	100	100	100
GCA_006461425.1_ASM646142v1_genomic	106	.	.	100	.	100	100	100	100	100	100	100	97.46	99.18	.	.	.	.	.	.	.	.	96.45	91.54	100	100	100	100	100	.	.	99.4	100	.	.	.	.	.	.	.	100	100	100	100	100	100	100	100	100
GCA_006461465.1_ASM646146v1_genomic	106	.	.	100	.	100	100	100	100	100	100	100	97.46	99.18	.	.	.	.	.	.	.	.	96.45	91.54	100	100	100	100	100	.	.	100	.	.	.	.	.	.	.	.	100	100	100	100	100	100	100	100	100
GCA_006516485.1_PDT000238393.2_genomic	104	.	.	100	.	100	100	100	100	100	100	100	97.46	99.18	.	.	.	.	.	.	.	.	96.45	91.54	100	100	100	100	100	.	.	.	.	.	.	.	.	.	.	.	100	100	100	100	100	100	100	100	100
GCA_006516995.1_ASM651699v1_genomic	104	.	.	99.89	.	100	100	100	100	100	100	100	97.46	99.18	.	.	.	.	.	.	.	.	96.45	91.54	100	100	100	100	100	.	.	.	.	.	.	.	.	.	.	.	100	100	100	100	100	100	100	100	100
GCA_006517015.1_ASM651701v1_genomic	105	.	.	100	.	100	100	100	100	100	100	100	97.46	99.18	.	.	.	.	.	.	.	.	.	91.54	100	100	100	100	100	.	.	.	.	.	.	.	.	.	.	.	100	100	100	100	100	100	100	100	100
GCA_006517035.1_ASM651703v1_genomic	97	.	.	.	100	100	100	100	100	100	100	100	97.46	99.18	.	.	.	.	.	.	.	.	96.45	91.54	100	100	100	100	100	.	.	.	.	.	.	.	.	.	.	.	100	100	100	100	100	100	100	100	100
GCA_006517055.1_ASM651705v1_genomic	113	.	.	100	.	100	100	100	100	100	100	100	97.46	99.18	.	.	.	.	.	.	.	.	.	91.54	100	100	100	100	100	.	.	.	.	.	.	.	.	.	.	.	100	100	100	100	100	100	100	100	100
GCA_006517075.1_ASM651707v1_genomic	97	.	.	.	100	100	100	100	100	100	100	100	97.46	99.18	.	.	.	.	.	.	.	.	96.45	91.54	100	100	100	100	100	.	.	.	.	.	.	.	.	.	.	.	100	100	100	100	100	100	100	100	100
GCA_006521815.1_PDT000390704.1_genomic	101	.	.	100	.	100	100	100	100	100	100	100	.	99.18	.	.	.	.	.	.	.	.	96.45	91.54	100	100	100	100	100	.	.	.	.	.	.	.	.	.	.	.	100	100	100	100	100	100	100	100	100
GCA_006629465.1_PDT000036206.4_genomic	102	.	.	100	.	100	100	100	100	100	100	100	97.46	99.18	99.07	.	.	.	.	.	.	.	96.45	91.54	100	100	100	100	100	.	.	.	.	.	.	.	.	.	.	.	100	100	100	100	100	100	100	100	100
GCA_006690005.1_PDT000040331.4_genomic	106	.	.	100	.	100	100	100	100	100	100	100	97.46	99.18	.	.	.	.	.	.	.	.	96.45	91.54	100	100	100	100	100	.	.	.	.	.	.	.	.	.	.	.	100	100	100	100	100	100	100	100	100
GCA_006690485.1_PDT000030336.4_genomic	100	.	.	100	.	100	100	100	100	100	100	100	97.46	99.18	.	.	.	.	.	.	.	.	96.45	91.54	100	100	100	100	100	.	.	.	.	.	.	.	.	.	.	.	100	100	100	100	100	100	100	100	100
GCA_006692045.1_PDT000051602.3_genomic	101	.	.	100	.	100	100	100	100	100	100	100	97.46	99.18	.	.	.	.	.	.	.	.	96.45	91.54	100	100	100	100	100	.	.	.	.	.	.	.	.	.	.	.	100	100	100	100	100	100	100	100	100
GCA_006743245.1_PDT000374888.2_genomic	112	.	.	100	.	100	100	100	100	100	100	100	97.46	99.18	.	.	.	.	.	.	.	.	.	91.54	100	100	100	100	100	.	.	.	.	.	.	.	.	.	.	.	100	100	100	100	100	100	100	100	100
GCA_006754965.1_PDT000066971.3_genomic	104	.	.	100	.	100	100	100	100	100	100	100	.	99.18	.	.	.	.	.	.	.	.	96.45	91.54	100	100	100	100	100	.	.	.	.	.	.	.	.	.	.	.	100	100	100	100	100	100	100	100	100
GCA_006755515.1_PDT000002714.4_genomic	112	.	.	100	.	100	100	100	100	100	100	100	97.46	99.18	.	.	.	.	.	.	.	.	.	91.54	100	100	100	100	100	.	.	.	.	.	.	.	.	.	.	.	100	100	100	100	100	100	100	100	100
GCA_006755645.1_PDT000001506.4_genomic	107	.	.	100	.	100	100	100	100	100	100	100	97.46	99.18	.	.	.	.	.	.	.	.	96.45	91.54	100	100	100	100	100	.	.	.	.	.	.	.	.	.	.	.	100	100	100	100	100	100	100	100	100
GCA_006755885.1_PDT000003540.4_genomic	106	.	.	100	100	100	100	100	100	100	100	100	97.46	99.18	.	.	91.58	96.6	89.83	.	.	.	96.45	91.54	100	100	99.81	100	100	.	100	.	.	.	.	.	.	.	.	.	100	100	100	100	100	100	100	100	100
GCA_006760525.1_PDT000137169.4_genomic	106	.	.	100	.	100	100	100	100	100	100	100	.	99.18	.	.	.	.	.	.	.	.	96.45	91.54	100	100	100	100	100	.	.	100	100	.	.	.	.	.	.	.	100	100	100	100	100	100	100	100	100
GCA_006769425.1_PDT000003159.7_genomic	112	.	.	100	.	100	100	100	100	100	100	100	97.46	99.18	.	.	.	.	.	.	.	.	.	91.54	100	100	100	100	100	.	.	.	.	.	.	.	.	.	.	.	100	100	100	100	100	100	100	100	100
GCA_006811725.1_PDT000086670.4_genomic	100	.	.	100	.	100	100	100	100	100	100	100	97.46	99.18	.	.	.	.	.	.	.	.	96.45	91.54	100	100	100	100	100	.	.	.	.	.	.	.	.	.	.	.	100	100	100	100	100	100	100	100	100
GCA_006814325.1_PDT000131954.4_genomic	98	.	.	.	100	100	100	100	100	100	100	100	97.05	99.18	.	.	91.58	96.6	89.96	.	.	.	96.45	91.54	100	100	99.81	100	100	.	.	.	.	.	.	.	.	.	.	.	100	100	100	100	100	100	100	100	100
GCA_006838085.1_PDT000002496.2_genomic	95	.	.	99.89	100	100	100	100	100	100	100	100	97.46	99.18	.	.	.	.	.	.	.	.	96.45	91.54	100	100	99.81	100	100	.	.	.	.	.	.	.	.	.	.	.	100	100	100	100	100	100	100	100	100
GCA_006838145.1_PDT000002494.2_genomic	99	.	.	99.89	100	100	100	100	100	100	100	100	97.46	99.18	.	.	91.58	96.6	91.25	.	.	.	96.45	91.54	100	100	99.81	100	100	.	.	.	.	.	.	.	.	.	.	.	100	100	100	100	100	100	100	100	100
GCA_006838485.1_PDT000002431.2_genomic	106	.	.	100	.	100	100	100	100	100	100	100	97.46	99.18	.	.	.	.	.	.	.	.	96.45	91.54	100	100	100	100	100	.	.	.	.	.	.	.	.	.	.	.	100	100	100	100	100	100	100	100	100
GCA_006841305.1_PDT000026436.2_genomic	102	.	.	100	.	100	100	100	100	100	100	100	96.12	99.18	.	.	.	.	.	.	.	.	96.45	91.54	100	100	100	100	100	.	.	100	100	.	.	.	.	.	.	.	100	100	100	100	100	100	100	100	100
GCA_006841715.1_PDT000029629.2_genomic	105	.	.	100	.	100	100	100	100	100	100	100	97.46	99.18	.	.	.	.	.	.	.	.	96.45	91.54	100	100	100	100	100	.	.	.	100	.	.	.	.	.	.	.	100	100	100	100	100	100	100	100	100
GCA_006845945.1_PDT000034196.2_genomic	101	.	.	100	.	100	100	100	100	100	100	100	97.46	99.18	.	.	.	.	.	.	.	.	96.45	91.54	100	100	100	100	100	.	.	.	.	.	.	.	.	.	.	.	100	100	100	100	100	100	100	100	100
GCA_006846125.1_PDT000029634.2_genomic	103	.	.	100	.	100	100	100	.	100	100	100	97.46	99.18	.	.	.	.	.	.	.	.	.	91.54	100	100	100	100	100	.	.	.	.	.	.	.	.	.	.	.	100	100	100	100	100	100	100	100	100
GCA_006851095.1_PDT000039689.2_genomic	107	.	.	100	.	100	100	100	100	100	100	100	97.46	99.18	.	.	.	.	.	.	.	.	96.45	91.54	100	100	100	100	100	.	.	100	.	.	.	.	.	.	.	.	100	100	100	100	100	100	100	100	100
GCA_006852305.1_PDT000041362.2_genomic	98	.	.	100	100	100	100	100	100	100	100	100	.	99.18	99.07	.	.	.	.	.	.	.	96.45	91.54	100	100	99.81	100	100	.	.	99.4	.	.	.	.	.	.	.	.	100	100	100	100	100	100	100	100	100
GCA_006852605.1_PDT000041643.2_genomic	105	.	.	100	.	100	100	100	100	100	100	100	97.46	99.18	.	.	.	.	.	.	.	.	96.45	91.54	100	100	100	100	100	.	.	.	100	.	.	.	.	.	.	.	100	100	100	100	100	100	100	100	100
GCA_006852965.1_PDT000041627.2_genomic	105	.	.	100	.	100	100	100	100	100	100	100	97.46	99.18	.	.	.	.	.	.	.	.	96.45	91.54	100	100	100	100	100	.	.	.	100	.	.	.	.	.	.	.	100	100	100	100	100	100	100	100	100
GCA_006854445.1_PDT000042427.2_genomic	104	.	.	100	.	100	100	100	100	100	100	100	97.46	99.18	.	.	.	.	.	.	.	.	96.45	91.54	100	100	100	100	100	.	.	.	.	.	.	.	.	.	.	.	100	100	100	100	100	100	100	100	100
GCA_006855075.1_PDT000042436.2_genomic	105	.	.	100	.	100	100	100	100	100	100	100	.	99.18	.	.	91.58	96.6	91.25	.	.	.	96.45	91.54	100	100	100	100	100	.	.	.	100	.	.	.	.	.	.	.	100	100	100	100	100	100	100	100	100
GCA_006858645.1_PDT000047108.2_genomic	102	.	.	99.67	.	100	100	100	100	100	100	100	97.46	99.18	.	.	.	.	.	.	.	.	96.45	91.54	100	99.77	100	100	100	.	.	99.4	.	.	.	.	.	.	.	.	100	100	100	100	100	100	100	100	100
GCA_006861015.1_PDT000025165.3_genomic	105	.	.	100	.	100	100	100	100	100	100	100	97.46	99.18	.	.	.	.	.	.	.	.	96.45	91.54	100	100	100	100	100	.	.	.	100	.	.	.	.	.	.	.	100	100	100	100	100	100	100	100	100
GCA_006870045.1_PDT000060753.2_genomic	107	.	.	99.89	.	100	100	100	100	100	100	100	97.46	99.18	.	.	.	.	.	.	.	.	96.45	91.54	100	100	100	100	100	.	.	.	.	.	.	.	.	.	.	.	100	100	100	100	100	100	100	100	100
GCA_006870625.1_PDT000060713.2_genomic	107	.	.	100	.	100	100	100	100	100	100	100	97.46	99.18	.	.	.	.	.	.	.	.	96.45	91.54	100	100	100	100	100	.	.	.	.	.	.	.	.	.	.	.	100	100	100	100	100	100	100	100	100
GCA_006870655.1_PDT000060504.2_genomic	102	.	.	99.67	.	100	100	100	100	100	100	100	97.46	99.18	.	.	.	.	.	.	.	.	96.45	91.54	100	99.77	100	100	100	.	.	99.4	.	.	.	.	.	.	.	.	100	100	100	100	100	100	100	100	100
GCA_006873285.1_PDT000060776.2_genomic	107	.	.	99.89	.	100	100	100	100	100	100	100	97.46	99.18	.	.	.	.	.	.	.	.	96.45	91.54	100	100	100	100	100	.	.	.	.	.	.	.	.	.	.	.	100	100	100	100	100	100	100	100	100
GCA_006879285.1_PDT000092496.2_genomic	84	.	.	.	.	100	100	100	100	100	100	100	.	.	.	.	.	.	.	.	.	.	96.57	93.35	99.57	99.77	99.81	100	100	.	.	.	.	.	.	.	.	.	.	.	100	100	100	100	100	100	100	100	100
GCA_006887975.2_PDT000104812.4_genomic	101	.	.	100	.	100	100	100	100	100	100	100	97.46	99.18	.	.	.	.	.	.	.	.	96.45	91.54	100	100	100	100	100	.	.	.	.	.	.	.	.	.	.	.	100	100	100	100	100	100	100	100	100
GCA_006888365.1_PDT000098233.2_genomic	103	.	.	100	.	100	100	100	100	100	100	100	97.46	99.18	.	.	.	.	.	.	.	.	96.45	91.54	100	100	100	100	100	.	.	99.4	.	.	.	.	.	.	.	.	100	100	100	100	100	100	100	100	100
GCA_006888725.1_PDT000098232.2_genomic	101	.	.	100	.	100	100	100	100	100	100	100	97.46	.	.	.	.	.	.	.	.	.	96.45	91.54	100	100	100	100	100	.	.	.	.	.	.	.	.	.	.	.	100	100	100	100	100	100	100	100	100
GCA_006889465.1_PDT000100203.2_genomic	105	.	.	100	.	100	100	100	100	100	100	100	97.46	99.18	.	.	.	.	.	.	.	.	96.45	91.54	100	100	100	100	100	.	.	.	100	.	.	.	.	.	.	.	100	100	100	100	100	100	100	100	100
GCA_006896645.1_PDT000111548.2_genomic	102	.	.	100	.	100	100	100	100	100	100	100	.	99.18	.	.	.	.	.	.	.	.	96.45	91.54	100	100	100	100	100	.	.	.	.	.	.	.	.	.	.	.	100	100	100	100	100	100	100	100	100
GCA_006899305.1_PDT000130489.2_genomic	95	.	.	100	.	100	100	100	100	100	100	100	.	99.18	.	.	.	.	.	.	.	.	96.45	91.54	100	100	100	100	100	.	.	.	.	.	.	.	.	.	.	.	100	100	100	100	100	100	100	100	100
GCA_006904385.1_PDT000140117.2_genomic	102	.	.	100	.	100	100	100	100	100	100	100	.	99.18	.	.	.	.	.	.	.	.	96.45	91.54	100	100	100	100	100	.	.	.	.	.	.	.	.	.	.	.	100	100	100	100	100	100	100	100	100
GCA_006906645.1_PDT000145132.2_genomic	111	.	.	100	.	100	100	100	100	100	100	100	97.46	99.18	.	.	.	.	.	.	.	.	.	91.54	100	100	100	100	100	.	.	.	.	.	.	.	.	.	.	.	100	100	100	100	100	100	100	100	100
GCA_006908505.1_PDT000145131.2_genomic	99	.	.	100	100	100	100	100	100	100	100	100	97.46	99.18	.	.	91.58	96.6	89.83	.	.	.	96.45	91.54	100	100	99.81	100	100	.	.	.	.	.	.	.	.	.	.	.	100	100	100	100	100	100	100	100	100
GCA_006914815.1_PDT000154720.2_genomic	115	.	.	100	.	100	100	100	100	100	100	100	97.46	99.18	.	.	.	.	.	.	.	.	96.45	91.54	100	100	100	100	100	.	.	.	100	.	.	.	.	.	.	.	100	100	100	100	100	100	100	100	100
GCA_006921475.1_PDT000177163.2_genomic	100	.	.	100	.	100	100	100	100	100	100	100	97.46	99.18	.	.	91.58	96.6	91.25	.	.	.	96.45	91.54	100	100	100	100	100	.	.	.	.	.	.	.	.	.	.	.	100	100	100	100	100	100	100	100	100
GCA_006937935.1_ASM693793v1_genomic	106	.	.	100	.	100	100	100	100	100	100	100	97.46	99.18	.	.	.	.	.	.	.	.	96.45	91.54	100	100	100	100	100	.	.	.	.	.	.	.	.	.	.	.	100	100	100	100	100	100	100	100	100
GCA_006950225.1_PDT000200948.2_genomic	103	.	.	100	.	100	100	100	100	100	100	100	97.46	99.18	.	.	.	.	.	.	.	.	96.45	91.54	100	100	100	100	100	.	.	.	.	.	.	.	.	.	.	.	100	100	100	100	100	100	100	100	100
GCA_006955605.1_PDT000162138.2_genomic	111	.	.	100	.	100	100	100	100	100	100	100	97.46	99.18	.	.	.	.	.	.	.	.	.	91.54	100	100	100	100	100	.	.	.	.	.	.	.	.	.	.	.	100	100	100	100	100	100	100	100	100
GCA_006969245.1_ASM696924v1_genomic	100	.	.	100	.	100	100	100	100	100	100	100	97.46	99.18	.	.	.	.	.	.	.	.	96.45	91.54	100	100	99.81	100	100	.	.	.	.	.	.	.	.	.	.	.	100	100	100	100	100	100	100	100	100
GCA_007028205.1_PDT000218276.3_genomic	100	.	.	100	.	100	100	100	100	100	100	100	97.46	99.18	.	.	.	.	.	.	.	.	96.45	91.54	100	100	100	100	100	.	.	.	.	.	.	.	.	.	.	.	100	100	100	100	100	100	100	100	100
GCA_007093725.1_ASM709372v1_genomic	98	.	.	100	100	100	100	100	100	100	100	100	97.05	99.18	.	.	.	.	.	.	.	.	96.45	91.54	100	100	100	100	100	.	.	.	.	.	.	.	.	.	.	.	100	100	100	100	100	100	100	100	100
GCA_007093735.1_ASM709373v1_genomic	98	.	.	100	100	100	100	100	100	100	100	100	97.05	99.18	.	.	.	.	.	.	.	.	96.45	91.54	100	100	100	100	100	.	.	.	.	.	.	.	.	.	.	.	100	100	100	100	100	100	100	100	100
GCA_007093745.1_ASM709374v1_genomic	98	.	.	100	100	100	100	100	100	100	100	100	97.05	99.18	.	.	.	.	.	.	.	.	96.45	91.54	100	100	100	100	100	.	.	.	.	.	.	.	.	.	.	.	100	100	100	100	100	100	100	100	100
GCA_007093755.1_ASM709375v1_genomic	98	.	.	100	100	100	100	100	100	100	100	100	97.05	99.18	.	.	.	.	.	.	.	.	96.45	91.54	100	100	100	100	100	.	.	.	.	.	.	.	.	.	.	.	100	100	100	100	100	100	100	100	100
GCA_007093765.1_ASM709376v1_genomic	98	.	.	100	100	100	100	100	100	100	100	100	97.05	99.18	.	.	.	.	.	.	.	.	96.45	91.54	100	100	100	100	100	.	.	.	.	.	.	.	.	.	.	.	100	100	100	100	100	100	100	100	100
GCA_007093825.1_ASM709382v1_genomic	98	.	.	100	100	100	100	100	100	100	100	100	97.05	99.18	.	.	.	.	.	.	.	.	96.45	91.54	100	100	100	100	100	.	.	.	.	.	.	.	.	.	.	.	100	100	100	100	100	100	100	100	100
GCA_007093835.1_ASM709383v1_genomic	98	.	.	100	100	100	100	100	100	100	100	100	97.05	99.18	.	.	.	.	.	.	.	.	96.45	91.54	100	100	100	100	100	.	.	.	.	.	.	.	.	.	.	.	100	100	100	100	100	100	100	100	100
GCA_007093845.1_ASM709384v1_genomic	98	.	.	100	100	100	100	100	100	100	100	100	97.05	99.18	.	.	.	.	.	.	.	.	96.45	91.54	100	100	100	100	100	.	.	.	.	.	.	.	.	.	.	.	100	100	100	100	100	100	100	100	100
GCA_007093855.1_ASM709385v1_genomic	98	.	.	100	100	100	100	100	100	100	100	100	97.05	99.18	.	.	.	.	.	.	.	.	96.45	91.54	100	100	100	100	100	.	.	.	.	.	.	.	.	.	.	.	100	100	100	100	100	100	100	100	100
GCA_007093895.1_ASM709389v1_genomic	98	.	.	100	100	100	100	100	100	100	100	100	97.05	99.18	.	.	.	.	.	.	.	.	96.45	91.54	100	100	100	100	100	.	.	.	.	.	.	.	.	.	.	.	100	100	100	100	100	100	100	100	100
GCA_007093925.1_ASM709392v1_genomic	98	.	.	100	100	100	100	100	100	100	100	100	97.05	99.18	.	.	.	.	.	.	.	.	96.45	91.54	100	100	100	100	100	.	.	.	.	.	.	.	.	.	.	.	100	100	100	100	100	100	100	100	100
GCA_007093935.1_ASM709393v1_genomic	98	.	.	100	100	100	100	100	100	100	100	100	97.05	99.18	.	.	.	.	.	.	.	.	96.45	91.54	100	100	100	100	100	.	.	.	.	.	.	.	.	.	.	.	100	100	100	100	100	100	100	100	100
GCA_007093945.1_ASM709394v1_genomic	98	.	.	100	100	100	100	100	100	100	100	100	97.05	99.18	.	.	.	.	.	.	.	.	96.45	91.54	100	100	100	100	100	.	.	.	.	.	.	.	.	.	.	.	100	100	100	100	100	100	100	100	100
GCA_007093965.1_ASM709396v1_genomic	98	.	.	100	100	100	100	100	100	100	100	100	97.05	99.18	.	.	.	.	.	.	.	.	96.45	91.54	100	100	100	100	100	.	.	.	.	.	.	.	.	.	.	.	100	100	100	100	100	100	100	100	100
GCA_007093985.1_ASM709398v1_genomic	98	.	.	100	100	100	100	100	100	100	100	100	97.05	99.18	.	.	.	.	.	.	.	.	96.45	91.54	100	100	100	100	100	.	.	.	.	.	.	.	.	.	.	.	100	100	100	100	100	100	100	100	100
GCA_007094015.1_ASM709401v1_genomic	98	.	.	100	100	100	100	100	100	100	100	100	97.05	99.18	.	.	.	.	.	.	.	.	96.45	91.54	100	100	100	100	100	.	.	.	.	.	.	.	.	.	.	.	100	100	100	100	100	100	100	100	100
GCA_007094035.1_ASM709403v1_genomic	98	.	.	100	100	100	100	100	100	100	100	100	97.05	99.18	.	.	.	.	.	.	.	.	96.45	91.54	100	100	100	100	100	.	.	.	.	.	.	.	.	.	.	.	100	100	100	100	100	100	100	100	100
GCA_007094065.1_ASM709406v1_genomic	98	.	.	100	100	100	100	100	100	100	100	100	97.05	99.18	.	.	.	.	.	.	.	.	96.45	91.54	100	100	100	100	100	.	.	.	.	.	.	.	.	.	.	.	100	100	100	100	100	100	100	100	100
GCA_007094075.1_ASM709407v1_genomic	98	.	.	100	100	100	100	100	100	100	100	100	97.05	99.18	.	.	.	.	.	.	.	.	96.45	91.54	100	100	100	100	100	.	.	.	.	.	.	.	.	.	.	.	100	100	100	100	100	100	100	100	100
GCA_007094085.1_ASM709408v1_genomic	98	.	.	100	100	100	100	100	100	100	100	100	97.05	99.18	.	.	.	.	.	.	.	.	96.45	91.54	100	100	100	100	100	.	.	.	.	.	.	.	.	.	.	.	100	100	100	100	100	100	100	100	100
GCA_007094115.1_ASM709411v1_genomic	98	.	.	100	100	100	100	100	100	100	100	100	97.05	99.18	.	.	.	.	.	.	.	.	96.45	91.54	100	100	100	100	100	.	.	.	.	.	.	.	.	.	.	.	100	100	100	100	100	100	100	100	100
GCA_007094135.1_ASM709413v1_genomic	98	.	.	100	100	100	100	100	100	100	100	100	97.05	99.18	.	.	.	.	.	.	.	.	96.45	91.54	100	100	100	100	100	.	.	.	.	.	.	.	.	.	.	.	100	100	100	100	100	100	100	100	100
GCA_007094155.1_ASM709415v1_genomic	98	.	.	100	100	100	100	100	100	100	100	100	97.05	99.18	.	.	.	.	.	.	.	.	96.45	91.54	100	100	100	100	100	.	.	.	.	.	.	.	.	.	.	.	100	100	100	100	100	100	100	100	100
GCA_007094175.1_ASM709417v1_genomic	98	.	.	100	100	100	100	100	100	100	100	100	97.05	99.18	.	.	.	.	.	.	.	.	96.45	91.54	100	100	100	100	100	.	.	.	.	.	.	.	.	.	.	.	100	100	100	100	100	100	100	100	100
GCA_007094195.1_ASM709419v1_genomic	98	.	.	100	100	100	100	100	100	100	100	100	97.05	99.18	.	.	.	.	.	.	.	.	96.45	91.54	100	100	100	100	100	.	.	.	.	.	.	.	.	.	.	.	100	100	100	100	100	100	100	100	100
GCA_007094225.1_ASM709422v1_genomic	98	.	.	100	100	100	100	100	100	100	100	100	97.05	99.18	.	.	.	.	.	.	.	.	96.45	91.54	100	100	100	100	100	.	.	.	.	.	.	.	.	.	.	.	100	100	100	100	100	100	100	100	100
GCA_007094235.1_ASM709423v1_genomic	98	.	.	100	100	100	100	100	100	100	100	100	97.05	99.18	.	.	.	.	.	.	.	.	96.45	91.54	100	100	100	100	100	.	.	.	.	.	.	.	.	.	.	.	100	100	100	100	100	100	100	100	100
GCA_007094255.1_ASM709425v1_genomic	98	.	.	100	100	100	100	100	100	100	100	100	97.05	99.18	.	.	.	.	.	.	.	.	96.45	91.54	100	100	100	100	100	.	.	.	.	.	.	.	.	.	.	.	100	100	100	100	100	100	100	100	100
GCA_007094265.1_ASM709426v1_genomic	98	.	.	100	100	100	100	100	100	100	100	100	97.05	99.18	.	.	.	.	.	.	.	.	96.45	91.54	100	100	100	100	100	.	.	.	.	.	.	.	.	.	.	.	100	100	100	100	100	100	100	100	100
GCA_007094285.1_ASM709428v1_genomic	98	.	.	100	100	100	100	100	100	100	100	100	97.05	99.18	.	.	.	.	.	.	.	.	96.45	91.54	100	100	100	100	100	.	.	.	.	.	.	.	.	.	.	.	100	100	100	100	100	100	100	100	100
GCA_007094305.1_ASM709430v1_genomic	98	.	.	100	100	100	100	100	100	100	100	100	97.05	99.18	.	.	.	.	.	.	.	.	96.45	91.54	100	100	100	100	100	.	.	.	.	.	.	.	.	.	.	.	100	100	100	100	100	100	100	100	100
GCA_007094345.1_ASM709434v1_genomic	98	.	.	100	100	100	100	100	100	100	100	100	97.05	99.18	.	.	.	.	.	.	.	.	96.45	91.54	100	100	100	100	100	.	.	.	.	.	.	.	.	.	.	.	100	100	100	100	100	100	100	100	100
GCA_007094355.1_ASM709435v1_genomic	98	.	.	100	100	100	100	100	100	100	100	100	97.05	99.18	.	.	.	.	.	.	.	.	96.45	91.54	100	100	100	100	100	.	.	.	.	.	.	.	.	.	.	.	100	100	100	100	100	100	100	100	100
GCA_007094365.1_ASM709436v1_genomic	98	.	.	100	100	100	100	100	100	100	100	100	97.05	99.18	.	.	.	.	.	.	.	.	96.45	91.54	100	100	100	100	100	.	.	.	.	.	.	.	.	.	.	.	100	100	100	100	100	100	100	100	100
GCA_007094385.1_ASM709438v1_genomic	98	.	.	100	100	100	100	100	100	100	100	100	97.05	99.18	.	.	.	.	.	.	.	.	96.45	91.54	100	100	100	100	100	.	.	.	.	.	.	.	.	.	.	.	100	100	100	100	100	100	100	100	100
GCA_007094395.1_ASM709439v1_genomic	98	.	.	100	100	100	100	100	100	100	100	100	97.05	99.18	.	.	.	.	.	.	.	.	96.45	91.54	100	100	100	100	100	.	.	.	.	.	.	.	.	.	.	.	100	100	100	100	100	100	100	100	100
GCA_007094445.1_ASM709444v1_genomic	97	.	.	100	100	100	100	100	100	100	100	100	97.05	99.18	.	.	.	.	.	.	.	.	96.45	91.54	100	100	100	100	100	.	.	.	.	.	.	.	.	.	.	.	100	100	100	100	100	100	100	100	100
GCA_007094455.1_ASM709445v1_genomic	97	.	.	100	100	100	100	100	100	100	100	100	97.05	99.18	.	.	.	.	.	.	.	.	96.45	91.54	100	100	100	100	100	.	.	.	.	.	.	.	.	.	.	.	100	100	100	100	100	100	100	100	100
GCA_007094465.1_ASM709446v1_genomic	97	.	.	100	100	100	100	100	100	100	100	100	97.05	99.18	.	.	.	.	.	.	.	.	96.45	91.54	100	100	100	100	100	.	.	.	.	.	.	.	.	.	.	.	100	100	100	100	100	100	100	100	100
GCA_007094475.1_ASM709447v1_genomic	97	.	.	100	100	100	100	100	100	100	100	100	97.05	99.18	.	.	.	.	.	.	.	.	96.45	91.54	100	100	100	100	100	.	.	.	.	.	.	.	.	.	.	.	100	100	100	100	100	100	100	100	100
GCA_007094485.1_ASM709448v1_genomic	97	.	.	100	100	100	100	100	100	100	100	100	97.05	99.18	.	.	.	.	.	.	.	.	96.45	91.54	100	100	100	100	100	.	.	.	.	.	.	.	.	.	.	.	100	100	100	100	100	100	100	100	100
GCA_007094545.1_ASM709454v1_genomic	98	.	.	100	100	100	100	100	100	100	100	100	97.05	99.18	.	.	.	.	.	.	.	.	96.45	91.54	100	100	100	100	100	.	.	.	.	.	.	.	.	.	.	.	100	100	100	100	100	100	100	100	100
GCA_007094555.1_ASM709455v1_genomic	97	.	.	100	100	100	100	100	100	100	100	100	97.05	99.18	.	.	.	.	.	.	.	.	96.45	91.54	100	100	100	100	100	.	.	.	.	.	.	.	.	.	.	.	100	100	100	100	100	100	100	100	100
GCA_007094565.1_ASM709456v1_genomic	97	.	.	100	100	100	100	100	100	100	100	100	97.05	99.18	.	.	.	.	.	.	.	.	96.45	91.54	100	100	100	100	100	.	.	.	.	.	.	.	.	.	.	.	100	100	100	100	100	100	100	100	100
GCA_007094575.1_ASM709457v1_genomic	97	.	.	100	100	100	100	100	100	100	100	100	97.05	99.18	.	.	.	.	.	.	.	.	96.45	91.54	100	100	100	100	100	.	.	.	.	.	.	.	.	.	.	.	100	100	100	100	100	100	100	100	100
GCA_007094605.1_ASM709460v1_genomic	97	.	.	100	100	100	100	100	100	100	100	100	97.05	99.18	.	.	.	.	.	.	.	.	96.45	91.54	100	100	100	100	100	.	.	.	.	.	.	.	.	.	.	.	100	100	100	100	100	100	100	100	100
GCA_007094645.1_ASM709464v1_genomic	98	.	.	100	100	100	100	100	100	100	100	100	97.05	99.18	.	.	.	.	.	.	.	.	96.45	91.54	100	100	100	100	100	.	.	.	.	.	.	.	.	.	.	.	100	100	100	100	100	100	100	100	100
GCA_007094655.1_ASM709465v1_genomic	98	.	.	100	100	100	100	100	100	100	100	100	97.05	99.18	.	.	.	.	.	.	.	.	96.45	91.54	100	100	100	100	100	.	.	.	.	.	.	.	.	.	.	.	100	100	100	100	100	100	100	100	100
GCA_007094665.1_ASM709466v1_genomic	98	.	.	100	100	100	100	100	100	100	100	100	97.05	99.18	.	.	.	.	.	.	.	.	96.45	91.54	100	100	100	100	100	.	.	.	.	.	.	.	.	.	.	.	100	100	100	100	100	100	100	100	100
GCA_007094685.1_ASM709468v1_genomic	98	.	.	100	100	100	100	100	100	100	100	100	97.05	99.18	.	.	.	.	.	.	.	.	96.45	91.54	100	100	100	100	100	.	.	.	.	.	.	.	.	.	.	.	100	100	100	100	100	100	100	100	100
GCA_007094715.1_ASM709471v1_genomic	98	.	.	100	100	100	100	100	100	100	100	100	97.05	99.18	.	.	.	.	.	.	.	.	96.45	91.54	100	100	100	100	100	.	.	.	.	.	.	.	.	.	.	.	100	100	100	100	100	100	100	100	100
GCA_007094745.1_ASM709474v1_genomic	97	.	.	100	100	100	100	100	100	100	100	100	97.05	99.18	.	.	.	.	.	.	.	.	96.45	91.54	100	100	100	100	100	.	.	.	.	.	.	.	.	.	.	.	100	100	100	100	100	100	100	100	100
GCA_007094755.1_ASM709475v1_genomic	98	.	.	100	100	100	100	100	100	100	100	100	97.05	99.18	.	.	.	.	.	.	.	.	96.45	91.54	100	100	100	100	100	.	.	.	.	.	.	.	.	.	.	.	100	100	100	100	100	100	100	100	100
GCA_007094765.1_ASM709476v1_genomic	98	.	.	100	100	100	100	100	100	100	100	100	97.05	99.18	.	.	.	.	.	.	.	.	96.45	91.54	100	100	100	100	100	.	.	.	.	.	.	.	.	.	.	.	100	100	100	100	100	100	100	100	100
GCA_007094775.1_ASM709477v1_genomic	98	.	.	100	100	100	100	100	100	100	100	100	97.05	99.18	.	.	.	.	.	.	.	.	96.45	91.54	100	100	100	100	100	.	.	.	.	.	.	.	.	.	.	.	100	100	100	100	100	100	100	100	100
GCA_007094785.1_ASM709478v1_genomic	98	.	.	100	100	100	100	100	100	100	100	100	97.05	99.18	.	.	.	.	.	.	.	.	96.45	91.54	100	100	100	100	100	.	.	.	.	.	.	.	.	.	.	.	100	100	100	100	100	100	100	100	100
GCA_007094845.1_ASM709484v1_genomic	98	.	.	100	100	100	100	100	100	100	100	100	97.05	99.18	.	.	.	.	.	.	.	.	96.45	91.54	100	100	100	100	100	.	.	.	.	.	.	.	.	.	.	.	100	100	100	100	100	100	100	100	100
GCA_007094855.1_ASM709485v1_genomic	98	.	.	100	100	100	100	100	100	100	100	100	97.05	99.18	.	.	.	.	.	.	.	.	96.45	91.54	100	100	100	100	100	.	.	.	.	.	.	.	.	.	.	.	100	100	100	100	100	100	100	100	100
GCA_007094865.1_ASM709486v1_genomic	98	.	.	100	100	100	100	100	100	100	100	100	97.05	99.18	.	.	.	.	.	.	.	.	96.45	91.54	100	100	100	100	100	.	.	.	.	.	.	.	.	.	.	.	100	100	100	100	100	100	100	100	100
GCA_007094875.1_ASM709487v1_genomic	98	.	.	100	100	100	100	100	100	100	100	100	97.05	99.18	.	.	.	.	.	.	.	.	96.45	91.54	100	100	100	100	100	.	.	.	.	.	.	.	.	.	.	.	100	100	100	100	100	100	100	100	100
GCA_007094885.1_ASM709488v1_genomic	98	.	.	100	100	100	100	100	100	100	100	100	97.05	99.18	.	.	.	.	.	.	.	.	96.45	91.54	100	100	100	100	100	.	.	.	.	.	.	.	.	.	.	.	100	100	100	100	100	100	100	100	100
GCA_007094945.1_ASM709494v1_genomic	98	.	.	100	100	100	100	100	100	100	100	100	97.05	99.18	.	.	.	.	.	.	.	.	96.45	91.54	100	100	100	100	100	.	.	.	.	.	.	.	.	.	.	.	100	100	100	100	100	100	100	100	100
GCA_007094955.1_ASM709495v1_genomic	98	.	.	100	100	100	100	100	100	100	100	100	97.05	99.18	.	.	.	.	.	.	.	.	96.45	91.54	100	100	100	100	100	.	.	.	.	.	.	.	.	.	.	.	100	100	100	100	100	100	100	100	100
GCA_007094975.1_ASM709497v1_genomic	98	.	.	100	100	100	100	100	100	100	100	100	97.05	99.18	.	.	.	.	.	.	.	.	96.45	91.54	100	100	100	100	100	.	.	.	.	.	.	.	.	.	.	.	100	100	100	100	100	100	100	100	100
GCA_007094995.1_ASM709499v1_genomic	98	.	.	100	100	100	100	100	100	100	100	100	97.05	99.18	.	.	.	.	.	.	.	.	96.45	91.54	100	100	100	100	100	.	.	.	.	.	.	.	.	.	.	.	100	100	100	100	100	100	100	100	100
GCA_007095005.1_ASM709500v1_genomic	97	.	.	100	100	100	100	100	100	100	100	100	97.05	99.18	.	.	.	.	.	.	.	.	96.45	91.54	100	100	100	100	100	.	.	.	.	.	.	.	.	.	.	.	100	100	100	100	100	100	100	100	100
GCA_007095045.1_ASM709504v1_genomic	98	.	.	100	100	100	100	100	100	100	100	100	97.05	99.18	.	.	.	.	.	.	.	.	96.45	91.54	100	100	100	100	100	.	.	.	.	.	.	.	.	.	.	.	100	100	100	100	100	100	100	100	100
GCA_007095055.1_ASM709505v1_genomic	98	.	.	100	100	100	100	100	100	100	100	100	97.05	99.18	.	.	.	.	.	.	.	.	96.45	91.54	100	100	100	100	100	.	.	.	.	.	.	.	.	.	.	.	100	100	100	100	100	100	100	100	100
GCA_007095075.1_ASM709507v1_genomic	98	.	.	100	100	100	100	100	100	100	100	100	97.05	99.18	.	.	.	.	.	.	.	.	96.45	91.54	100	100	100	100	100	.	.	.	.	.	.	.	.	.	.	.	100	100	100	100	100	100	100	100	100
GCA_007095085.1_ASM709508v1_genomic	98	.	.	100	100	100	100	100	100	100	100	100	97.05	99.18	.	.	.	.	.	.	.	.	96.45	91.54	100	100	100	100	100	.	.	.	.	.	.	.	.	.	.	.	100	100	100	100	100	100	100	100	100
GCA_007095105.1_ASM709510v1_genomic	98	.	.	100	100	100	100	100	100	100	100	100	97.05	99.18	.	.	.	.	.	.	.	.	96.45	91.54	100	100	100	100	100	.	.	.	.	.	.	.	.	.	.	.	100	100	100	100	100	100	100	100	100
GCA_007095135.1_ASM709513v1_genomic	98	.	.	100	100	100	100	100	100	100	100	100	97.05	99.18	.	.	.	.	.	.	.	.	96.45	91.54	100	100	100	100	100	.	.	.	.	.	.	.	.	.	.	.	100	100	100	100	100	100	100	100	100
GCA_007095165.1_ASM709516v1_genomic	98	.	.	100	100	100	100	100	100	100	100	100	97.05	99.18	.	.	.	.	.	.	.	.	96.45	91.54	100	100	100	100	100	.	.	.	.	.	.	.	.	.	.	.	100	100	100	100	100	100	100	100	100
GCA_007095175.1_ASM709517v1_genomic	98	.	.	100	100	100	100	100	100	100	100	100	97.05	99.18	.	.	.	.	.	.	.	.	96.45	91.54	100	100	100	100	100	.	.	.	.	.	.	.	.	.	.	.	100	100	100	100	100	100	100	100	100
GCA_007095185.1_ASM709518v1_genomic	97	.	.	100	100	100	100	100	100	100	100	100	97.05	99.18	.	.	.	.	.	.	.	.	96.45	91.54	100	100	100	100	100	.	.	.	.	.	.	.	.	.	.	.	100	100	100	100	100	100	100	100	100
GCA_007095225.1_ASM709522v1_genomic	97	.	.	100	100	100	100	100	100	100	100	100	97.05	99.18	.	.	.	.	.	.	.	.	96.45	91.54	100	100	100	100	100	.	.	.	.	.	.	.	.	.	.	.	100	100	100	100	100	100	100	100	100
GCA_007095235.1_ASM709523v1_genomic	97	.	.	100	100	100	100	100	100	100	100	100	97.05	99.18	.	.	.	.	.	.	.	.	96.45	91.54	100	100	100	100	100	.	.	.	.	.	.	.	.	.	.	.	100	100	100	100	100	100	100	100	100
GCA_007095265.1_ASM709526v1_genomic	95	.	.	100	100	100	100	100	100	100	100	100	97.05	99.18	.	.	.	.	.	.	.	.	96.45	91.54	100	100	100	100	100	.	.	.	.	.	.	.	.	.	.	.	100	100	100	100	100	100	100	100	100
GCA_007095275.1_ASM709527v1_genomic	97	.	.	100	100	100	100	100	100	100	100	100	97.05	99.18	.	.	.	.	.	.	.	.	96.45	91.54	100	100	100	100	100	.	.	.	.	.	.	.	.	.	.	.	100	100	100	100	100	100	100	100	100
GCA_007095285.1_ASM709528v1_genomic	97	.	.	100	100	100	100	100	100	100	100	100	97.05	99.18	.	.	.	.	.	.	.	.	96.45	91.54	100	100	100	100	100	.	.	.	.	.	.	.	.	.	.	.	100	100	100	100	100	100	100	100	100
GCA_007095305.1_ASM709530v1_genomic	93	.	.	100	100	100	100	100	100	.	100	100	97.05	99.18	.	.	.	.	.	.	.	.	96.45	91.54	100	100	100	100	100	.	.	.	.	.	.	.	.	.	.	.	100	100	100	100	100	100	.	100	100
GCA_007095335.1_ASM709533v1_genomic	97	.	.	100	100	100	100	100	100	100	100	100	97.05	99.18	.	.	.	.	.	.	.	.	96.45	91.54	100	100	100	100	100	.	.	.	.	.	.	.	.	.	.	.	100	100	100	100	100	100	100	100	100
GCA_007095365.1_ASM709536v1_genomic	97	.	.	100	100	100	100	100	100	100	100	100	97.05	99.18	.	.	.	.	.	.	.	.	96.45	91.54	100	100	100	100	100	.	.	.	.	.	.	.	.	.	.	.	100	100	100	100	100	100	100	100	100
GCA_007095375.1_ASM709537v1_genomic	97	.	.	100	100	100	100	100	100	100	100	100	97.05	99.18	.	.	.	.	.	.	.	.	96.45	91.54	100	100	100	100	100	.	.	.	.	.	.	.	.	.	.	.	100	100	100	100	100	100	100	100	100
GCA_007095385.1_ASM709538v1_genomic	94	.	.	100	100	100	100	100	100	.	100	100	97.05	99.18	.	.	.	.	.	.	.	.	96.45	91.54	100	100	100	100	100	.	.	.	.	.	.	.	.	.	.	.	100	100	100	100	100	100	.	100	100
GCA_007095425.1_ASM709542v1_genomic	97	.	.	100	100	100	100	100	100	100	100	100	97.05	99.18	.	.	.	.	.	.	.	.	96.45	91.54	100	100	100	100	100	.	.	.	.	.	.	.	.	.	.	.	100	100	100	100	100	100	100	100	100
GCA_007096115.1_ASM709611v1_genomic	97	.	.	100	100	100	100	100	100	100	100	100	97.05	99.18	.	.	.	.	.	.	.	.	96.45	91.54	100	100	100	100	100	.	.	.	.	.	.	.	.	.	.	.	100	100	100	100	100	100	100	100	100
GCA_007096135.1_ASM709613v1_genomic	97	.	.	100	100	100	100	100	100	100	100	100	97.05	99.18	.	.	.	.	.	.	.	.	96.45	91.54	100	100	100	100	100	.	.	.	.	.	.	.	.	.	.	.	100	100	100	100	100	100	100	100	100
GCA_007096145.1_ASM709614v1_genomic	98	.	.	100	100	100	100	100	100	100	100	100	97.05	99.18	.	.	.	.	.	.	.	.	96.45	91.54	100	100	100	100	100	.	.	.	.	.	.	.	.	.	.	.	100	100	100	100	100	100	100	100	100
GCA_007096155.1_ASM709615v1_genomic	96	.	.	100	92.96	100	100	100	.	100	100	100	97.05	99.18	.	.	.	.	.	.	.	.	96.45	91.54	100	100	100	100	100	.	.	.	.	.	.	.	.	.	.	.	100	100	100	100	100	100	100	100	100
GCA_007096205.1_ASM709620v1_genomic	98	.	.	100	100	100	100	100	100	100	100	100	97.05	99.18	.	.	.	.	.	.	.	.	96.45	91.54	100	100	100	100	100	.	.	.	.	.	.	.	.	.	.	.	100	100	100	100	100	100	100	100	100
GCA_007096225.1_ASM709622v1_genomic	98	.	.	100	100	100	100	100	100	100	100	100	97.05	99.18	.	.	.	.	.	.	.	.	96.45	91.54	100	100	100	100	100	.	.	.	.	.	.	.	.	.	.	.	100	100	100	100	100	100	100	100	100
GCA_007096235.1_ASM709623v1_genomic	98	.	.	100	100	100	100	100	100	100	100	100	97.05	99.18	.	.	.	.	.	.	.	.	96.45	91.54	100	100	100	100	100	.	.	.	.	.	.	.	.	.	.	.	100	100	100	100	100	100	100	100	100
GCA_007096245.1_ASM709624v1_genomic	98	.	.	100	100	100	100	100	100	100	100	100	97.05	99.18	.	.	.	.	.	.	.	.	96.45	91.54	100	100	100	100	100	.	.	.	.	.	.	.	.	.	.	.	100	100	100	100	100	100	100	100	100
GCA_007096255.1_ASM709625v1_genomic	98	.	.	100	100	100	100	100	100	100	100	100	97.05	99.18	.	.	.	.	.	.	.	.	96.45	91.54	100	100	100	100	100	.	.	.	.	.	.	.	.	.	.	.	100	100	100	100	100	100	100	100	100
GCA_007096295.1_ASM709629v1_genomic	98	.	.	100	100	100	100	100	100	100	100	100	97.05	99.18	.	.	.	.	.	.	.	.	96.45	91.54	100	100	100	100	100	.	.	.	.	.	.	.	.	.	.	.	100	100	100	100	100	100	100	100	100
GCA_007096325.1_ASM709632v1_genomic	98	.	.	100	100	100	100	100	100	100	100	100	97.05	99.18	.	.	.	.	.	.	.	.	96.45	91.54	100	100	100	100	100	.	.	.	.	.	.	.	.	.	.	.	100	100	100	100	100	100	100	100	100
GCA_007096425.1_ASM709642v1_genomic	107	.	.	100	.	100	100	100	100	100	100	100	97.46	99.18	.	.	.	.	.	.	.	.	96.45	91.54	100	100	100	100	100	.	.	100	.	.	.	.	.	.	.	.	100	100	100	100	100	100	100	100	100
GCA_007107405.1_PDT000273323.2_genomic	111	.	.	100	.	100	100	100	100	100	100	100	97.46	99.18	.	.	.	.	.	.	.	.	.	91.54	100	100	100	100	100	.	.	.	.	.	.	.	.	.	.	.	100	100	100	100	100	100	100	100	100
GCA_007181665.1_PDT000001923.5_genomic	102	.	.	100	.	100	100	100	100	100	100	100	97.46	99.18	.	.	.	.	.	.	.	.	96.45	91.54	100	100	100	100	100	.	.	.	.	.	.	.	.	.	.	.	100	100	100	100	100	100	100	100	100
GCA_007181815.1_PDT000003485.3_genomic	104	.	.	100	.	100	100	100	100	100	100	100	97.46	99.18	.	.	.	.	.	.	.	.	96.45	91.54	100	100	100	100	100	.	.	99.4	.	.	.	.	.	.	.	.	100	100	100	100	100	100	100	100	100
GCA_007182255.1_PDT000050279.2_genomic	104	.	.	100	.	100	100	100	100	100	100	100	97.46	99.18	.	.	91.58	96.6	89.83	.	.	.	96.45	91.54	100	100	100	100	100	.	.	.	.	.	.	.	.	.	.	.	100	100	100	100	100	100	100	100	100
GCA_007187135.1_PDT000087523.2_genomic	102	.	.	100	.	100	100	100	100	100	100	100	.	99.18	.	.	.	.	.	.	.	.	96.45	91.54	100	100	100	100	100	.	.	.	.	.	.	.	.	.	.	.	100	100	100	100	100	100	100	100	100
GCA_007193655.1_PDT000107395.2_genomic	99	.	.	100	.	100	100	100	100	100	100	100	97.46	99.18	.	.	.	.	.	.	.	.	96.45	91.54	100	100	100	100	100	.	.	.	.	.	.	.	.	.	.	.	100	100	100	100	100	100	100	100	100
GCA_007230235.1_PDT000081556.5_genomic	102	.	.	100	.	100	100	100	100	100	100	100	97.46	99.18	.	.	.	.	.	.	.	.	96.45	91.54	100	100	100	100	100	.	.	.	.	.	.	.	.	.	.	.	100	100	100	100	100	100	100	100	100
GCA_007441205.1_PDT000486952.1_genomic	104	.	.	100	.	100	100	100	100	100	100	100	97.46	99.18	.	.	91.58	96.6	89.83	.	.	.	96.45	91.54	100	100	100	100	100	.	.	.	.	.	.	.	.	.	.	.	100	100	100	100	100	100	100	100	100
GCA_007469335.1_PDT000046912.4_genomic	97	.	.	100	.	100	100	100	100	100	100	100	97.46	99.18	.	.	.	.	.	.	.	.	96.45	91.54	100	100	100	100	100	.	.	99.4	.	.	.	.	.	.	.	.	100	100	100	100	100	100	100	100	100
GCA_007472515.1_PDT000002154.3_genomic	101	.	.	100	.	100	100	100	100	100	100	100	97.46	99.18	.	.	.	.	.	.	.	.	96.45	91.54	100	100	100	100	100	.	.	.	.	.	.	.	.	.	.	.	100	100	100	100	100	100	100	100	100
GCA_007472555.1_PDT000002138.3_genomic	97	.	.	.	100	100	100	100	100	100	100	100	97.46	99.18	.	.	.	.	.	.	.	.	96.45	91.54	100	100	100	100	100	.	.	.	.	.	.	.	.	.	.	.	100	100	100	100	100	100	100	100	100
GCA_007473195.1_PDT000085132.3_genomic	98	.	.	100	.	100	100	100	100	100	100	100	97.46	99.18	.	.	.	.	.	.	.	.	96.45	91.54	100	100	100	100	100	.	.	99.4	.	.	.	.	.	.	.	.	100	100	100	100	100	100	100	100	100
GCA_007474495.1_PDT000072820.2_genomic	105	.	.	100	.	100	100	100	100	100	100	100	97.46	99.18	.	.	.	.	.	.	.	.	96.45	91.54	100	100	100	100	100	.	.	.	100	.	.	.	.	.	.	.	100	100	100	100	100	100	100	100	100
GCA_007477505.1_PDT000071644.2_genomic	98	.	.	100	.	100	100	100	100	100	100	100	97.46	99.18	.	.	.	.	.	.	.	.	96.45	91.54	100	100	100	100	100	.	.	.	.	.	.	.	.	.	.	.	100	100	100	100	100	100	100	100	100
GCA_007547775.1_PDT000049747.3_genomic	85	.	.	.	.	100	100	100	100	100	100	100	.	.	.	.	.	.	.	.	.	.	96.57	93.35	99.57	99.77	99.81	100	100	.	.	.	.	.	.	.	.	.	.	.	100	100	100	100	100	100	100	100	100
GCA_007548575.1_PDT000052257.2_genomic	103	.	.	100	.	100	100	100	100	100	100	100	.	99.18	.	.	.	.	.	.	.	.	96.45	91.54	100	100	100	100	100	.	.	.	.	.	.	.	.	.	.	.	100	100	100	100	100	100	100	100	100
GCA_007550535.1_PDT000060746.3_genomic	100	.	.	100	100	100	100	100	100	100	100	100	97.46	99.18	.	.	91.58	96.6	91.25	.	.	.	96.45	91.54	100	100	99.81	100	100	.	.	.	.	.	.	.	.	.	.	.	100	100	100	100	100	100	100	100	100
GCA_007581865.1_PDT000386936.1_genomic	98	.	.	100	.	100	100	100	100	100	100	100	97.46	99.18	.	.	.	.	.	.	.	.	96.45	91.54	100	100	100	100	100	.	.	99.4	.	.	.	.	.	.	.	.	100	100	100	100	100	100	100	100	100
GCA_007626935.1_PDT000030329.3_genomic	101	.	.	100	.	100	100	100	100	100	100	100	97.46	99.18	.	.	.	.	.	.	.	.	96.45	91.54	100	100	100	100	100	.	.	.	.	.	.	.	.	.	.	.	100	100	100	100	100	100	100	100	100
GCA_007628255.1_PDT000069199.3_genomic	102	.	.	100	.	100	100	100	100	100	100	100	.	99.18	.	.	.	.	.	.	.	.	96.45	91.54	100	100	100	100	100	.	.	.	.	.	.	.	.	.	.	.	100	100	100	100	100	100	100	100	99.9
GCA_007742055.1_PDT000049025.4_genomic	101	.	.	100	.	100	100	100	100	100	100	100	97.46	99.18	.	.	.	.	.	.	.	.	96.45	91.54	100	100	100	100	100	.	.	.	.	.	.	.	.	.	.	.	100	100	100	100	100	100	100	100	100
GCA_007743825.1_PDT000042022.4_genomic	115	.	.	100	.	100	100	100	100	100	100	100	97.46	99.18	.	.	.	.	.	.	.	.	96.45	91.54	100	100	100	100	100	.	.	100	100	.	.	.	.	.	.	.	100	100	100	100	100	100	100	100	100
GCA_007744415.1_PDT000045558.4_genomic	112	.	.	100	.	100	100	100	100	100	100	100	97.46	99.18	.	.	.	.	.	.	.	.	.	91.54	100	100	100	100	100	.	.	.	.	.	.	.	.	.	.	.	100	100	100	100	100	100	100	100	100
GCA_007749035.1_PDT000050280.2_genomic	105	.	.	100	.	100	100	100	100	100	100	100	97.46	99.18	99.07	.	91.58	96.6	93.31	.	.	.	96.45	91.54	100	100	100	100	100	.	.	.	.	.	.	.	.	.	.	.	100	100	100	100	100	100	100	100	100
GCA_007749215.1_PDT000049754.3_genomic	102	.	.	100	.	100	100	100	100	100	100	100	.	99.18	.	.	.	.	.	.	.	.	96.45	91.54	100	100	100	100	100	.	.	.	.	.	.	.	.	.	.	.	100	100	100	100	100	100	100	100	100
GCA_007749555.1_PDT000003333.3_genomic	105	.	.	100	.	100	100	100	100	100	100	100	97.46	99.18	.	.	.	.	.	.	.	.	96.45	91.54	100	100	100	100	100	.	.	.	.	.	.	.	.	.	.	.	100	100	100	100	100	100	100	100	100
GCA_007749895.1_PDT000035248.3_genomic	104	.	.	100	.	100	100	100	100	100	100	100	97.46	99.18	.	.	.	.	.	.	.	.	96.45	91.54	100	100	100	100	100	.	.	.	.	.	.	.	.	.	.	.	100	100	100	100	100	100	100	100	100
GCA_007750405.1_PDT000062232.3_genomic	112	.	.	100	.	100	100	100	100	100	100	100	97.46	99.18	.	.	.	.	.	.	.	.	.	91.54	100	100	100	100	100	.	.	.	.	.	.	.	.	.	.	.	100	100	100	100	100	100	100	100	100
GCA_007750515.1_PDT000062643.2_genomic	98	.	.	.	100	100	100	100	100	100	100	100	.	99.18	.	.	91.58	96.6	89.83	.	.	.	96.45	91.54	100	100	100	100	100	.	.	.	.	.	.	.	.	.	.	.	100	100	100	100	100	100	100	100	100
GCA_007751175.1_PDT000060711.3_genomic	98	.	.	100	.	100	100	100	100	100	100	100	97.46	99.18	.	.	.	.	.	.	.	.	96.45	91.54	100	100	100	100	100	.	.	99.4	.	.	.	.	.	.	.	.	100	100	100	100	100	100	100	100	100
GCA_007752385.1_PDT000069817.3_genomic	102	.	.	100	.	100	100	100	100	100	100	100	.	99.18	.	.	.	.	.	.	.	.	96.45	91.54	100	100	100	100	100	.	.	.	.	.	.	.	.	.	.	.	100	100	100	100	100	100	100	100	99.9
GCA_007752415.1_PDT000069198.3_genomic	102	.	.	100	.	100	100	100	100	100	100	100	.	99.18	.	.	.	.	.	.	.	.	96.45	91.54	100	100	100	100	100	.	.	.	.	.	.	.	.	.	.	.	100	100	100	100	100	100	100	100	99.9
GCA_007754325.1_PDT000086590.3_genomic	105	.	.	100	.	100	100	100	100	100	100	100	97.46	99.18	.	.	.	.	.	.	.	.	96.45	91.54	100	100	100	100	100	.	.	.	.	.	.	.	.	.	.	.	100	100	100	100	100	100	100	100	100
GCA_007754355.1_PDT000086652.3_genomic	99	.	.	100	.	100	100	100	100	100	100	100	97.46	99.18	.	.	.	.	.	.	.	.	96.45	91.54	100	100	99.81	100	100	.	.	.	.	.	.	.	.	.	.	.	100	100	100	100	100	100	100	100	100
GCA_007754735.1_PDT000069160.3_genomic	96	.	.	100	100	100	100	100	100	100	100	100	97.46	99.18	.	.	.	.	.	.	.	.	96.45	91.54	100	100	100	100	100	.	.	.	.	.	.	.	.	.	.	.	100	100	100	100	100	100	100	100	100
GCA_007755215.1_PDT000094823.4_genomic	116	.	.	100	.	100	100	100	100	100	100	100	97.46	99.18	.	.	.	.	.	.	.	.	96.45	91.54	100	100	100	100	100	.	.	100	100	.	.	.	.	.	.	.	100	100	100	100	100	100	100	100	100
GCA_007755515.1_PDT000093257.2_genomic	100	.	.	100	.	100	100	100	100	100	100	100	.	99.18	.	.	.	.	.	.	.	.	96.45	91.54	100	100	100	100	100	.	.	.	.	.	.	.	.	.	.	.	100	100	100	100	100	100	100	100	100
GCA_007755895.1_PDT000094824.4_genomic	100	.	.	100	100	100	100	100	100	100	100	100	97.46	99.18	.	.	91.58	96.6	89.83	.	.	.	96.45	91.54	100	100	99.81	100	100	.	.	.	.	.	.	.	.	.	.	.	100	100	100	100	100	100	100	100	100
GCA_007756835.1_PDT000098580.3_genomic	116	.	.	100	.	100	100	100	100	100	100	100	97.46	99.18	.	.	.	.	.	.	.	.	96.45	91.54	100	100	100	100	100	.	.	100	100	.	.	.	.	.	.	.	100	100	100	100	100	100	100	100	100
GCA_007759935.1_PDT000104830.2_genomic	103	.	.	100	.	100	100	100	100	100	100	100	.	99.18	.	.	.	.	.	.	.	.	96.45	91.54	100	100	100	100	100	.	.	.	.	.	.	.	.	.	.	.	100	100	100	100	100	100	100	100	100
GCA_007764195.1_PDT000206525.3_genomic	102	.	.	100	.	100	100	100	100	100	100	100	97.46	99.18	99.07	.	.	.	.	.	.	.	96.45	91.54	100	100	100	100	100	.	.	.	.	.	.	.	.	.	.	.	100	100	100	100	100	100	100	100	100
GCA_007764555.1_PDT000210963.3_genomic	112	.	.	100	.	100	100	100	100	100	100	100	97.46	99.18	.	.	.	.	.	.	.	.	.	91.54	100	100	100	100	100	.	.	.	.	.	.	.	.	.	.	.	100	100	100	100	100	100	100	100	100
GCA_007765575.1_PDT000243658.3_genomic	100	.	.	100	.	100	100	100	100	100	100	100	97.46	99.18	.	.	.	.	.	.	.	.	96.45	91.54	100	100	100	100	100	.	.	.	.	.	.	.	.	.	.	.	100	100	100	100	100	100	100	100	100
GCA_007765795.1_PDT000257203.3_genomic	107	.	.	100	.	100	100	100	100	100	100	100	97.46	99.18	.	.	.	.	.	.	.	.	.	91.54	100	100	100	100	100	.	.	.	.	.	.	.	.	.	.	.	100	100	100	100	100	100	100	100	100
GCA_007771105.1_PDT000333057.1_genomic	105	.	.	100	.	100	100	100	100	100	100	100	97.46	99.18	.	.	.	.	.	.	.	.	96.45	91.54	100	100	100	100	100	.	.	99.4	.	.	.	.	.	.	.	.	100	100	100	100	100	100	100	100	100
GCA_007772825.1_PDT000002736.4_genomic	100	.	.	100	100	100	100	100	100	100	100	100	97.46	99.18	.	.	91.58	96.6	91.25	.	.	.	96.45	91.54	100	100	99.81	100	100	.	.	.	.	.	.	.	.	.	.	.	100	100	100	100	100	100	100	100	100
GCA_007778625.1_PDT000386964.1_genomic	101	.	.	100	.	100	100	100	100	100	100	100	96.12	99.18	.	.	.	.	.	.	.	.	96.45	91.54	100	100	100	100	100	.	.	.	100	.	.	.	.	.	.	.	100	100	100	100	100	100	100	100	100
GCA_007779835.1_PDT000412150.1_genomic	106	.	.	100	.	100	100	100	100	100	100	100	.	99.18	.	.	91.58	96.6	91.25	.	.	.	96.45	91.54	100	100	100	100	100	.	.	.	100	.	.	.	.	.	.	.	100	100	100	100	100	100	100	100	100
GCA_007818965.1_PDT000077381.4_genomic	101	.	.	100	.	100	100	100	100	100	100	100	97.46	99.18	.	.	.	.	.	.	.	.	96.45	91.54	100	100	100	100	100	.	.	.	.	.	.	.	.	.	.	.	100	100	100	100	100	100	100	100	100
GCA_007819065.1_PDT000191366.3_genomic	99	.	.	100	.	100	100	100	100	100	100	100	97.46	99.18	.	.	.	.	.	.	.	.	96.45	91.54	100	100	100	100	100	.	.	.	.	.	.	.	.	.	.	.	100	100	100	100	100	100	100	100	100
GCA_007819285.1_PDT000224504.3_genomic	101	.	.	100	.	100	100	100	100	100	100	100	97.46	99.18	.	.	.	.	.	.	.	.	96.45	91.54	100	100	100	100	100	.	.	.	.	.	.	.	.	.	.	.	100	100	100	100	100	100	100	100	100
GCA_007820175.1_PDT000131953.3_genomic	97	.	.	100	100	100	100	100	100	100	100	100	.	99.18	99.07	.	.	.	.	.	.	.	96.45	91.54	100	100	99.81	100	100	.	.	.	.	.	.	.	.	.	.	.	100	100	100	100	100	100	100	100	100
GCA_007834275.1_PDT000043938.2_genomic	105	.	.	100	.	100	100	100	100	100	100	100	97.46	99.18	.	.	.	.	.	.	.	.	96.45	91.54	100	100	100	100	100	.	.	.	.	.	.	.	.	.	.	.	100	100	100	100	100	100	100	100	100
GCA_007866105.1_PDT000047158.4_genomic	112	.	.	100	.	100	100	100	100	100	100	100	97.46	99.18	.	.	.	.	.	.	.	.	.	91.54	100	100	100	100	100	.	.	.	.	.	.	.	.	.	.	.	100	100	100	100	100	100	100	100	100
GCA_007907385.1_PDT000107408.2_genomic	102	.	.	100	.	100	100	100	100	100	100	100	.	99.18	.	.	.	.	.	.	.	.	96.45	91.54	100	100	100	100	100	.	.	.	.	.	.	.	.	.	.	.	100	100	100	100	100	100	100	100	100
GCA_008001685.1_PDT000049133.2_genomic	112	.	.	100	.	100	100	100	100	100	100	100	97.46	99.18	.	.	.	.	.	.	.	.	.	91.54	100	100	100	100	100	.	.	.	.	.	.	.	.	.	.	.	100	100	100	100	100	100	100	100	100
GCA_008001765.1_PDT000049130.2_genomic	107	.	.	100	.	100	100	100	100	100	100	100	97.46	99.18	.	.	.	.	.	.	.	.	96.45	91.54	100	100	100	100	100	.	.	.	.	.	.	.	.	.	.	.	100	100	100	100	100	100	100	100	100
GCA_008001965.1_PDT000041353.3_genomic	112	.	.	100	.	100	100	100	100	100	100	100	97.46	99.18	.	.	.	.	.	.	.	.	.	91.54	100	100	100	100	100	.	.	.	.	.	.	.	.	.	.	.	100	100	100	100	100	100	100	100	100
GCA_008002125.1_PDT000049036.2_genomic	101	.	.	100	.	100	100	100	100	100	100	100	97.46	99.18	.	.	.	.	.	.	.	.	96.45	91.54	100	100	100	100	100	.	.	.	.	.	.	.	.	.	.	.	100	100	100	100	100	100	100	100	100
GCA_008003705.1_PDT000001507.2_genomic	112	.	.	100	.	100	100	100	100	100	100	100	97.46	99.18	.	.	.	.	.	.	.	.	.	91.54	100	100	100	100	100	.	.	.	.	.	.	.	.	.	.	.	100	100	100	100	100	100	100	100	100
GCA_008004925.1_PDT000048749.2_genomic	112	.	.	100	.	100	100	100	100	100	100	100	97.46	99.18	.	.	.	.	.	.	.	.	.	91.54	100	100	100	100	100	.	.	.	.	.	.	.	.	.	.	.	100	100	100	100	100	100	100	100	100
GCA_008004965.1_PDT000048752.2_genomic	102	.	.	100	.	100	100	100	100	100	100	100	97.46	99.18	99.07	.	.	.	.	.	.	.	96.45	91.54	100	100	100	100	100	.	.	.	.	.	.	.	.	.	.	.	100	100	100	100	100	100	100	100	100
GCA_008005385.1_PDT000049029.2_genomic	101	.	.	100	.	100	100	100	100	100	100	100	97.46	99.18	.	.	.	.	.	.	.	.	96.45	91.54	100	100	100	100	100	.	.	.	.	.	.	.	.	.	.	.	100	100	100	100	100	100	100	100	100
GCA_008008925.1_PDT000026444.2_genomic	104	.	.	100	.	100	100	100	100	100	100	100	97.46	99.18	.	.	.	.	.	.	.	.	96.45	91.54	100	100	100	100	100	.	.	.	.	.	.	.	.	.	.	.	100	100	100	100	100	100	100	100	100
GCA_008023485.1_PDT000042004.3_genomic	115	.	.	100	.	100	100	100	100	100	100	100	97.46	99.18	.	.	.	.	.	.	.	.	96.45	91.54	100	100	100	100	100	.	.	100	100	.	.	.	.	.	.	.	100	100	100	100	100	100	100	100	100
GCA_008023615.1_PDT000042005.3_genomic	116	.	.	100	.	100	100	100	100	100	100	100	97.46	99.18	.	.	.	.	.	.	.	.	96.45	91.54	100	100	100	100	100	.	.	100	100	.	.	.	.	.	.	.	100	100	100	100	100	100	100	100	100
GCA_008023815.1_PDT000043923.3_genomic	112	.	.	100	.	100	100	100	100	100	100	100	97.46	99.18	.	.	.	.	.	.	.	.	.	91.54	100	100	100	100	100	.	.	.	.	.	.	.	.	.	.	.	100	100	100	100	100	100	100	100	100
GCA_008023895.1_PDT000043951.3_genomic	101	.	.	100	.	100	100	100	100	100	100	100	97.46	99.18	.	.	.	.	.	.	.	.	96.45	91.54	100	100	100	100	100	.	.	.	.	.	.	.	.	.	.	.	100	100	100	100	100	100	100	100	100
GCA_008029315.1_PDT000040617.3_genomic	100	.	.	100	.	100	100	100	100	100	100	100	97.46	99.18	.	.	.	.	.	.	.	.	96.45	91.54	100	100	100	100	100	.	.	.	.	.	.	.	.	.	.	.	100	100	100	100	100	100	100	100	100
GCA_008030835.1_PDT000041454.3_genomic	112	.	.	100	.	100	100	100	100	100	100	100	97.46	99.18	.	.	.	.	.	.	.	.	.	91.54	100	100	100	100	100	.	.	.	.	.	.	.	.	.	.	.	100	100	100	100	100	100	100	100	100
GCA_008046915.1_PDT000036493.3_genomic	74	.	.	100	.	100	100	100	100	100	100	100	97.46	99.18	99.07	.	91.58	96.6	93.31	.	.	.	96.45	91.54	100	100	100	100	100	.	.	.	.	.	.	.	.	.	.	.	.	.	.	.	.	.	.	.	.
GCA_008068295.1_PDT000039481.3_genomic	116	.	.	100	.	100	100	100	100	100	100	100	97.46	99.18	.	.	.	.	.	.	.	.	96.45	91.54	99.86	100	100	100	100	.	.	100	100	.	.	.	.	.	.	.	100	100	100	100	100	100	100	100	100
GCA_008068435.1_PDT000039685.3_genomic	101	.	.	100	.	100	100	100	100	100	100	100	97.46	99.18	.	.	.	.	.	.	.	.	96.45	91.54	100	100	100	100	100	.	.	.	.	.	.	.	.	.	.	.	100	100	100	100	100	100	100	100	100
GCA_008113525.1_PDT000062144.2_genomic	103	.	.	99.89	.	100	100	100	100	100	100	100	97.46	99.18	.	.	.	.	.	.	.	.	96.45	91.54	100	100	100	100	100	.	.	.	.	.	.	.	.	.	.	.	100	100	100	100	100	100	100	100	100
GCA_008113885.1_PDT000064906.2_genomic	104	.	.	100	.	100	100	100	100	100	100	100	97.46	99.18	.	.	.	.	.	.	.	.	96.45	91.54	100	100	100	100	100	.	.	.	.	.	.	.	.	.	.	.	100	100	100	100	100	100	100	100	100
GCA_008115585.1_PDT000066970.2_genomic	104	.	.	100	.	100	100	100	100	100	100	100	.	99.18	.	.	.	.	.	.	.	.	96.45	91.54	100	100	100	100	100	.	.	.	.	.	.	.	.	.	.	.	100	100	100	100	100	100	100	100	100
GCA_008116765.1_PDT000069188.2_genomic	102	.	.	100	.	100	100	100	100	100	100	100	97.46	99.18	.	.	.	.	.	.	.	.	.	91.54	100	100	100	100	100	.	.	.	.	.	.	.	.	.	.	.	100	100	100	100	100	100	100	100	100
GCA_008117425.1_PDT000069159.3_genomic	105	.	.	100	.	100	100	100	100	100	100	100	97.46	99.18	.	.	.	.	.	.	.	.	96.45	91.54	100	100	100	100	100	.	.	.	100	.	.	.	.	.	.	.	100	100	100	100	100	100	100	100	100
GCA_008117645.1_PDT000069170.3_genomic	112	.	.	100	.	100	100	100	100	100	100	100	97.46	99.18	.	.	.	.	.	.	.	.	.	91.54	100	100	100	100	100	.	.	.	.	.	.	.	.	.	.	.	100	100	100	100	100	100	100	100	100
GCA_008258765.1_PDT000576017.1_genomic	104	.	.	100	.	100	100	100	100	100	100	100	97.46	99.18	.	.	.	.	.	.	.	.	.	91.54	100	100	100	100	100	.	.	.	.	.	.	.	.	.	.	.	100	100	100	100	100	100	100	100	100
GCA_008259305.1_PDT000576053.1_genomic	104	.	.	100	.	100	100	100	100	100	100	100	97.46	99.18	.	.	.	.	.	.	.	.	.	91.54	100	100	100	100	100	.	.	.	.	.	.	.	.	.	.	.	100	100	100	100	100	100	100	100	100
GCA_008330205.1_ASM833020v1_genomic	99	.	.	.	100	100	100	100	100	100	100	100	97.46	99.18	.	.	.	.	.	.	.	.	96.45	91.54	100	100	100	100	100	.	.	.	.	.	.	.	.	.	.	.	100	100	100	100	100	100	100	100	100
GCA_008386295.1_ASM838629v1_genomic	118	.	.	.	.	100	100	100	100	100	100	100	97.46	99.18	.	.	.	.	.	.	.	.	96.45	91.54	100	100	100	100	100	.	.	.	100	.	.	.	.	.	.	.	100	100	100	100	100	100	100	100	100
GCA_008610665.1_PDT000068664.2_genomic	69	.	.	.	.	100	100	100	100	100	100	100	97.46	99.18	99.07	.	91.58	96.6	93.31	.	.	.	96.45	91.54	100	100	100	100	100	.	.	.	.	.	.	.	.	.	.	.	.	.	.	.	.	.	.	.	.
GCA_008616195.1_PDT000081665.2_genomic	100	.	.	100	100	100	100	100	100	100	100	100	97.46	99.18	.	.	91.58	96.6	89.83	.	.	.	96.45	91.54	100	100	99.81	100	100	.	.	.	.	.	.	.	.	.	.	.	100	100	100	100	100	100	100	100	100
GCA_008617595.1_PDT000085398.2_genomic	102	.	.	100	.	100	100	100	100	100	100	100	97.46	99.18	99.07	.	.	.	.	.	.	.	96.45	91.54	100	100	100	100	100	.	.	.	.	.	.	.	.	.	.	.	100	100	100	100	100	100	100	100	100
GCA_008618115.1_PDT000086635.2_genomic	112	.	.	100	.	100	100	100	100	100	100	100	97.46	99.18	.	.	.	.	.	.	.	.	.	91.54	100	100	100	100	100	.	.	.	.	.	.	.	.	.	.	.	100	100	100	100	100	100	100	100	100
GCA_008676295.1_PDT000098208.2_genomic	100	.	.	100	.	100	100	100	100	100	100	100	97.46	99.18	.	.	.	.	.	.	.	.	96.45	91.54	100	100	100	100	100	.	.	.	.	.	.	.	.	.	.	.	100	100	100	100	100	100	100	100	100
GCA_008676315.1_PDT000098213.2_genomic	112	.	.	100	.	100	100	100	100	100	100	100	97.46	99.18	.	.	.	.	.	.	.	.	.	91.54	100	100	100	100	100	.	.	.	.	.	.	.	.	.	.	.	100	100	100	100	100	100	100	100	100
GCA_008676535.1_PDT000098579.2_genomic	116	.	.	100	.	100	100	100	100	100	100	100	97.46	99.18	.	.	.	.	.	.	.	.	96.45	91.54	100	100	100	100	100	.	.	100	100	.	.	.	.	.	.	.	100	100	100	100	100	100	100	100	100
GCA_008676635.1_PDT000098586.2_genomic	102	.	.	100	.	100	100	100	100	100	100	100	97.46	99.18	.	.	.	.	.	.	.	.	96.45	91.54	100	100	100	100	100	.	.	.	.	.	.	.	.	.	.	.	100	100	100	100	100	100	100	100	100
GCA_008807355.1_ASM880735v1_genomic	105	.	.	100	.	100	100	100	100	100	100	100	97.46	99.18	.	.	.	.	.	.	.	.	96.45	91.54	.	100	100	100	.	.	.	99.4	100	.	.	.	.	.	.	.	100	100	100	100	100	100	100	100	100
GCA_008808135.1_PDT000107412.2_genomic	100	.	.	100	.	100	100	100	100	100	100	100	97.46	99.18	.	.	.	.	.	.	.	.	96.45	91.54	100	100	100	100	100	.	.	.	.	.	.	.	.	.	.	.	100	100	100	100	100	100	100	100	100
GCA_008808175.1_PDT000106245.2_genomic	112	.	.	100	.	100	100	100	100	100	100	100	97.46	99.18	.	.	.	.	.	.	.	.	.	91.54	100	100	100	100	100	.	.	.	.	.	.	.	.	.	.	.	100	100	100	100	100	100	100	100	100
GCA_008809225.1_PDT000114748.2_genomic	103	.	.	100	.	100	100	100	100	100	100	100	97.46	99.18	.	.	.	.	.	.	.	.	96.45	91.54	100	100	100	100	100	.	.	.	.	.	.	.	.	.	.	.	100	100	100	100	100	100	100	100	100
GCA_008809575.1_PDT000127699.2_genomic	96	.	.	100	100	100	100	100	100	100	100	100	97.46	99.18	.	.	.	.	.	.	.	.	96.45	91.54	100	100	100	100	100	.	.	.	.	.	.	.	.	.	.	.	100	100	100	100	100	100	100	100	100
GCA_008875685.1_PDT000121713.2_genomic	102	.	.	100	.	100	100	100	100	100	100	100	97.46	99.18	99.07	.	.	.	.	.	.	.	96.45	91.54	100	100	100	100	100	.	.	.	.	.	.	.	.	.	.	.	100	100	100	100	100	100	100	100	100
GCA_008901745.1_PDT000127698.2_genomic	117	.	.	100	.	100	100	100	100	100	100	100	97.46	99.18	99.07	.	.	.	.	.	.	.	96.45	91.54	100	100	100	100	100	.	.	100	100	.	.	.	.	.	.	.	100	100	100	100	100	100	100	100	100
GCA_008908765.1_PDT000133147.2_genomic	101	.	.	100	.	100	100	100	100	100	100	100	97.46	99.18	.	.	.	.	.	.	.	.	96.45	91.54	100	100	100	100	100	.	.	.	.	.	.	.	.	.	.	.	100	100	100	100	100	100	100	100	100
GCA_008912225.1_PDT000135880.2_genomic	112	.	.	100	.	100	100	100	100	100	100	100	97.46	99.18	.	.	.	.	.	.	.	.	.	91.54	100	100	100	100	100	.	.	.	.	.	.	.	.	.	.	.	100	100	100	100	100	100	100	100	100
GCA_008913225.1_PDT000139815.2_genomic	104	.	.	100	.	100	100	100	100	100	100	100	97.46	99.18	.	.	.	.	.	.	.	.	.	91.54	100	100	100	100	100	.	.	.	.	.	.	.	.	.	.	.	100	100	100	100	100	100	100	100	100
GCA_008913985.1_PDT000137716.2_genomic	116	.	.	100	.	100	100	100	100	100	100	100	97.46	99.18	.	.	.	.	.	.	.	.	96.45	91.54	100	100	100	100	100	.	.	99.4	100	.	.	.	.	.	.	.	100	100	100	100	100	100	100	100	100
GCA_008914045.1_PDT000137455.2_genomic	101	.	.	100	.	100	100	100	100	100	100	100	97.46	99.18	.	.	.	.	.	.	.	.	96.45	91.54	100	100	100	100	100	.	.	.	.	.	.	.	.	.	.	.	100	100	100	100	100	100	100	100	100
GCA_008914065.1_PDT000137714.2_genomic	120	.	.	100	.	100	100	100	100	100	100	100	97.46	99.18	.	.	.	.	.	.	.	.	96.45	91.54	100	100	100	100	100	.	.	100	100	.	.	.	.	.	.	.	100	100	100	100	100	100	100	100	100
GCA_008914085.1_PDT000137709.2_genomic	101	.	.	100	.	100	100	100	100	100	100	100	97.46	99.18	.	.	.	.	.	.	.	.	96.45	91.54	100	100	100	100	100	.	.	.	.	.	.	.	.	.	.	.	100	100	100	100	100	100	100	100	100
GCA_008915985.2_PDT000146640.3_genomic	97	.	.	.	100	100	100	100	100	100	100	100	97.46	99.18	.	.	91.58	96.6	91.25	.	.	.	96.45	91.54	100	100	99.81	100	100	.	.	.	.	.	.	.	.	.	.	.	100	100	100	100	100	100	100	100	100
GCA_008931245.1_ASM893124v1_genomic	107	.	.	100	.	100	100	100	100	100	100	100	97.46	99.18	.	.	.	.	.	.	.	.	96.45	91.54	100	100	100	100	100	.	.	100	.	.	.	.	.	.	.	.	100	100	100	100	100	100	100	100	100
GCA_008997875.1_PDT000077108.3_genomic	101	.	.	100	.	100	100	100	100	100	100	100	97.46	99.18	.	.	.	.	.	.	.	.	96.45	91.54	100	100	100	100	100	.	.	.	.	.	.	.	.	.	.	.	100	100	100	100	100	100	100	100	100
GCA_008997885.1_PDT000077124.3_genomic	116	.	.	100	.	100	100	100	100	100	100	100	97.46	99.18	.	.	.	.	.	.	.	.	96.45	91.54	100	100	100	100	100	.	.	99.4	100	.	.	.	.	.	.	.	100	100	100	100	100	100	100	100	100
GCA_009221945.1_PDT000215855.2_genomic	100	.	.	100	.	100	100	100	100	100	100	100	97.46	99.18	.	.	.	.	.	.	.	.	96.45	91.54	100	100	100	100	100	.	.	.	.	.	.	.	.	.	.	.	100	100	100	100	100	100	100	100	100
GCA_009242745.1_PDT000210948.2_genomic	111	.	.	100	.	100	100	100	100	100	100	100	97.46	99.18	.	.	.	.	.	.	.	.	.	91.54	100	100	100	100	100	.	.	.	.	.	.	.	.	.	.	.	100	100	100	100	100	100	100	100	100
GCA_009255525.1_PDT000496814.2_genomic	97	.	.	100	100	100	100	100	100	100	100	100	97.46	99.18	.	.	.	.	.	.	.	.	96.45	91.54	100	100	100	100	100	.	.	.	.	.	.	.	.	.	.	.	100	100	100	100	100	100	100	100	100
GCA_009255725.1_PDT000496804.2_genomic	97	.	.	100	100	100	100	100	100	100	100	100	97.46	99.18	.	.	.	.	.	.	.	.	96.45	91.54	100	100	100	100	100	.	.	.	.	.	.	.	.	.	.	.	100	100	100	100	100	100	100	100	100
GCA_009255785.1_PDT000496806.2_genomic	97	.	.	100	100	100	100	100	100	100	100	100	97.46	99.18	.	.	.	.	.	.	.	.	96.45	91.54	100	100	100	100	100	.	.	.	.	.	.	.	.	.	.	.	100	100	100	100	100	100	100	100	100
GCA_009255825.1_PDT000496803.2_genomic	97	.	.	100	100	100	100	100	100	100	100	100	97.46	99.18	.	.	.	.	.	.	.	.	96.45	91.54	100	100	100	100	100	.	.	.	.	.	.	.	.	.	.	.	100	100	100	100	100	100	100	100	100
GCA_009255855.1_PDT000496805.2_genomic	97	.	.	100	100	100	100	100	100	100	100	100	97.46	99.18	.	.	.	.	.	.	.	.	96.45	91.54	100	100	100	100	100	.	.	.	.	.	.	.	.	.	.	.	100	100	100	100	100	100	100	100	100
GCA_009255885.1_PDT000496807.2_genomic	97	.	.	100	100	100	100	100	100	100	100	100	97.46	99.18	.	.	.	.	.	.	.	.	96.45	91.54	100	100	100	100	100	.	.	.	.	.	.	.	.	.	.	.	100	100	100	100	100	100	100	100	100
GCA_009256205.1_PDT000496809.2_genomic	97	.	.	100	100	100	100	100	100	100	100	100	97.46	99.18	.	.	.	.	.	.	.	.	96.45	91.54	100	100	100	100	100	.	.	.	.	.	.	.	.	.	.	.	100	100	100	100	100	100	100	100	100
GCA_009256645.1_PDT000509522.2_genomic	106	.	.	100	.	100	100	100	100	100	100	100	97.46	99.18	.	.	.	.	.	.	.	.	96.45	91.54	100	100	100	100	100	.	.	.	100	.	.	.	.	.	.	.	100	100	100	100	100	100	100	100	100
GCA_009256665.1_PDT000496815.2_genomic	97	.	.	100	100	100	100	100	100	100	100	100	97.46	99.18	.	.	.	.	.	.	.	.	96.45	91.54	100	100	100	100	100	.	.	.	.	.	.	.	.	.	.	.	100	100	100	100	100	100	100	100	100
GCA_009256685.1_PDT000496813.2_genomic	97	.	.	100	100	100	100	100	100	100	100	100	97.46	99.18	.	.	.	.	.	.	.	.	96.45	91.54	100	100	100	100	100	.	.	.	.	.	.	.	.	.	.	.	100	100	100	100	100	100	100	100	100
GCA_009256705.1_PDT000496818.2_genomic	97	.	.	100	100	100	100	100	100	100	100	100	97.46	99.18	.	.	.	.	.	.	.	.	96.45	91.54	100	100	100	100	100	.	.	.	.	.	.	.	.	.	.	.	100	100	100	100	100	100	100	100	100
GCA_009256725.1_PDT000496822.2_genomic	97	.	.	100	100	100	100	100	100	100	100	100	97.46	99.18	.	.	.	.	.	.	.	.	96.45	91.54	100	100	100	100	100	.	.	.	.	.	.	.	.	.	.	.	100	100	100	100	100	100	100	100	100
GCA_009256745.1_PDT000496825.2_genomic	97	.	.	100	100	100	100	100	100	100	100	100	97.46	99.18	.	.	.	.	.	.	.	.	96.45	91.54	100	100	100	100	100	.	.	.	.	.	.	.	.	.	.	.	100	100	100	100	100	100	100	100	100
GCA_009256765.1_PDT000496828.2_genomic	97	.	.	100	100	100	100	100	100	100	100	100	97.46	99.18	.	.	.	.	.	.	.	.	96.45	91.54	100	100	100	100	100	.	.	.	.	.	.	.	.	.	.	.	100	100	100	100	100	100	100	100	100
GCA_009256805.1_PDT000496808.2_genomic	97	.	.	100	100	100	100	100	100	100	100	100	97.46	99.18	.	.	.	.	.	.	.	.	96.45	91.54	100	100	100	100	100	.	.	.	.	.	.	.	.	.	.	.	100	100	100	100	100	100	100	100	100
GCA_009256865.1_PDT000509525.2_genomic	97	.	.	100	100	100	100	100	100	100	100	100	97.46	99.18	.	.	.	.	.	.	.	.	96.45	91.54	100	100	100	100	100	.	.	.	.	.	.	.	.	.	.	.	100	100	100	100	100	100	100	100	100
GCA_009256905.1_PDT000496826.2_genomic	97	.	.	100	100	100	100	100	100	100	100	100	97.46	99.18	.	.	.	.	.	.	.	.	96.45	91.54	100	100	100	100	100	.	.	.	.	.	.	.	.	.	.	.	100	100	100	100	100	100	100	100	100
GCA_009256925.1_PDT000496824.2_genomic	97	.	.	100	100	100	100	100	100	100	100	100	97.46	99.18	.	.	.	.	.	.	.	.	96.45	91.54	100	100	100	100	100	.	.	.	.	.	.	.	.	.	.	.	100	100	100	100	100	100	100	100	100
GCA_009256935.1_PDT000496827.2_genomic	97	.	.	100	100	100	100	100	100	100	100	100	97.46	99.18	.	.	.	.	.	.	.	.	96.45	91.54	100	100	100	100	100	.	.	.	.	.	.	.	.	.	.	.	100	100	100	100	100	100	100	100	100
GCA_009256965.1_PDT000496816.2_genomic	97	.	.	100	100	100	100	100	100	100	100	100	97.46	99.18	.	.	.	.	.	.	.	.	96.45	91.54	100	100	100	100	100	.	.	.	.	.	.	.	.	.	.	.	100	100	100	100	100	100	100	100	100
GCA_009256985.1_PDT000496820.2_genomic	97	.	.	100	100	100	100	100	100	100	100	100	97.46	99.18	.	.	.	.	.	.	.	.	96.45	91.54	100	100	100	100	100	.	.	.	.	.	.	.	.	.	.	.	100	100	100	100	100	100	100	100	100
GCA_009257065.1_PDT000509524.2_genomic	105	.	.	100	.	100	100	100	100	100	100	100	97.46	99.18	.	.	.	.	.	.	.	.	96.45	91.54	100	100	100	100	100	.	.	.	100	.	.	.	.	.	.	.	100	100	100	100	100	100	100	100	100
GCA_009257085.1_PDT000509523.2_genomic	106	.	.	100	.	100	100	100	100	100	100	100	97.46	99.18	.	.	.	.	.	.	.	.	96.45	91.54	100	100	100	100	100	.	.	.	100	.	.	.	.	.	.	.	100	100	100	100	100	100	100	100	100
GCA_009257105.1_PDT000496829.2_genomic	97	.	.	100	100	100	100	100	100	100	100	100	97.46	99.18	.	.	.	.	.	.	.	.	96.45	91.54	100	100	100	100	100	.	.	.	.	.	.	.	.	.	.	.	100	100	100	100	100	100	100	100	100
GCA_009257185.1_PDT000496819.2_genomic	97	.	.	100	100	100	100	100	100	100	100	100	97.46	99.18	.	.	.	.	.	.	.	.	96.45	91.54	100	100	100	100	100	.	.	.	.	.	.	.	.	.	.	.	100	100	100	100	100	100	100	100	100
GCA_009257245.1_PDT000496821.2_genomic	97	.	.	100	100	100	100	100	100	100	100	100	97.46	99.18	.	.	.	.	.	.	.	.	96.45	91.54	100	100	100	100	100	.	.	.	.	.	.	.	.	.	.	.	100	100	100	100	100	100	100	100	100
GCA_009257265.1_PDT000496817.2_genomic	97	.	.	100	100	100	100	100	100	100	100	100	97.46	99.18	.	.	.	.	.	.	.	.	96.45	91.54	100	100	100	100	100	.	.	.	.	.	.	.	.	.	.	.	100	100	100	100	100	100	100	100	100
GCA_009257305.1_PDT000496823.2_genomic	97	.	.	100	100	100	100	100	100	100	100	100	97.46	99.18	.	.	.	.	.	.	.	.	96.45	91.54	100	100	100	100	100	.	.	.	.	.	.	.	.	.	.	.	100	100	100	100	100	100	100	100	100
GCA_009257325.1_PDT000496811.2_genomic	97	.	.	100	100	100	100	100	100	100	100	100	97.46	99.18	.	.	.	.	.	.	.	.	96.45	91.54	100	100	100	100	100	.	.	.	.	.	.	.	.	.	.	.	100	100	100	100	100	100	100	100	100
GCA_009412485.1_PDT000619428.1_genomic	104	.	.	100	.	100	100	100	100	100	100	100	97.46	99.18	.	.	.	.	.	.	.	.	.	91.54	100	100	100	100	100	.	.	.	.	.	.	.	.	.	.	.	100	100	100	100	100	100	100	100	100
GCA_009501075.1_PDT000238350.2_genomic	104	.	.	100	.	100	100	100	100	100	100	100	97.46	99.18	.	.	.	.	.	.	.	.	96.45	91.54	100	100	100	100	100	.	.	.	.	.	.	.	.	.	.	.	100	100	100	100	100	100	100	100	100
GCA_009507675.1_PDT000244011.2_genomic	112	.	.	100	.	100	100	100	100	100	100	100	97.46	99.18	.	.	.	.	.	.	.	.	.	91.54	100	100	100	100	100	.	.	.	.	.	.	.	.	.	.	.	100	100	100	100	100	100	100	100	100
GCA_009536015.1_PDT000216126.3_genomic	112	.	.	100	.	100	100	100	100	100	100	100	97.46	99.18	.	.	.	.	.	.	.	.	.	91.54	100	100	100	100	100	.	.	.	.	.	.	.	.	.	.	.	100	100	100	100	100	100	100	100	100
GCA_009557505.1_PDT000247079.2_genomic	110	.	.	100	.	100	100	100	100	100	100	100	97.46	99.18	.	.	.	.	.	.	.	.	.	91.54	100	100	100	100	100	.	.	.	.	.	.	.	.	.	.	.	100	100	100	100	100	100	100	100	100
GCA_009569825.1_PDT000260196.2_genomic	99	.	.	.	100	100	100	100	100	100	100	100	97.05	99.18	.	.	91.58	96.6	89.96	.	.	.	96.45	91.54	100	100	99.81	100	100	.	.	.	.	.	.	.	.	.	.	.	100	100	100	100	100	100	100	100	100
GCA_009571605.1_PDT000261985.2_genomic	100	.	.	100	.	100	100	100	100	100	100	100	97.46	99.18	.	.	.	.	.	.	.	.	96.45	91.54	100	100	100	100	100	.	.	.	.	.	.	.	.	.	.	.	100	100	100	100	100	100	100	100	100
GCA_009584115.1_PDT000268681.2_genomic	108	.	.	100	.	100	100	100	100	100	100	100	97.46	99.18	.	.	.	.	.	.	.	.	.	91.54	100	100	100	100	100	.	.	.	.	.	.	.	.	.	.	.	100	100	100	100	100	100	100	100	100
GCA_009592145.1_PDT000273328.2_genomic	95	.	.	100	.	100	100	100	100	100	100	100	.	99.18	.	.	.	.	.	.	.	.	96.45	91.54	100	100	100	100	100	.	.	.	.	.	.	.	.	.	.	.	100	100	100	100	100	100	100	100	100
GCA_009648195.1_ASM964819v1_genomic	97	.	.	.	100	100	100	100	100	100	100	100	97.46	99.18	.	.	.	.	.	.	.	.	96.45	91.54	100	100	100	100	100	.	.	.	.	.	.	.	.	.	.	.	100	100	100	100	100	100	100	100	100
GCA_009728875.2_ASM972887v2_genomic	97	.	.	.	100	100	100	100	100	100	100	100	97.46	99.18	.	.	.	.	.	.	.	.	96.45	91.54	100	100	100	100	100	.	.	.	.	.	.	.	.	.	.	.	100	100	100	100	100	100	100	100	100
GCA_009728895.2_ASM972889v2_genomic	97	.	.	.	100	100	100	100	100	100	100	100	97.46	99.18	.	.	.	.	.	.	.	.	96.45	91.54	100	100	100	100	100	.	.	.	.	.	.	.	.	.	.	.	100	100	100	100	100	100	100	100	100
GCA_009806735.1_ASM980673v1_genomic	108	.	.	100	.	100	100	100	100	100	100	100	97.46	99.18	.	.	.	.	.	.	.	.	96.45	91.54	100	100	100	100	100	.	.	100	.	.	.	.	.	.	.	.	100	100	100	100	100	100	100	100	100
GCA_009874715.1_ASM987471v1_genomic	113	.	.	100	.	100	100	100	100	100	100	100	97.46	99.18	.	.	.	.	.	.	.	.	96.45	91.54	.	100	100	100	.	.	.	99.4	100	.	.	.	.	.	.	.	100	100	100	100	100	100	100	100	100
GCA_009902445.1_ASM990244v1_genomic	104	.	.	100	.	100	100	100	100	100	100	100	97.46	99.18	99.07	.	91.58	96.6	89.83	.	.	.	.	91.54	100	100	100	100	100	.	.	.	.	.	.	.	.	.	.	.	100	100	100	100	100	100	100	100	100
GCA_009902465.1_ASM990246v1_genomic	104	.	.	100	.	100	100	100	100	100	100	100	97.46	99.18	99.07	.	91.58	96.6	89.83	.	.	.	.	91.54	100	100	100	100	100	.	.	.	.	.	.	.	.	.	.	.	100	100	100	100	100	100	100	100	100
GCA_009902475.1_ASM990247v1_genomic	104	.	.	100	.	100	100	100	100	100	100	100	97.46	99.18	99.07	.	91.58	96.6	89.83	.	.	.	.	91.54	100	100	100	100	100	.	.	.	.	.	.	.	.	.	.	.	100	100	100	100	100	100	100	100	100
GCA_009902505.1_ASM990250v1_genomic	104	.	.	100	.	100	100	100	100	100	100	100	97.46	99.18	99.07	.	91.58	96.6	89.83	.	.	.	.	91.54	100	100	100	100	100	.	.	.	.	.	.	.	.	.	.	.	100	100	100	100	100	100	100	100	100
GCA_009902525.1_ASM990252v1_genomic	104	.	.	100	.	100	100	100	100	100	100	100	97.46	99.18	99.07	.	91.58	96.6	89.83	.	.	.	.	91.54	100	100	100	100	100	.	.	.	.	.	.	.	.	.	.	.	100	100	100	100	100	100	100	100	100
GCA_009902535.1_ASM990253v1_genomic	104	.	.	100	.	100	100	100	100	100	100	100	97.46	99.18	99.07	.	91.58	96.6	89.83	.	.	.	.	91.54	100	100	100	100	100	.	.	.	.	.	.	.	.	.	.	.	100	100	100	100	100	100	100	100	100
GCA_009902565.1_ASM990256v1_genomic	104	.	.	100	.	100	100	100	100	100	100	100	97.46	99.18	99.07	.	91.58	96.6	89.83	.	.	.	.	91.54	100	100	100	100	100	.	.	.	.	.	.	.	.	.	.	.	100	100	100	100	100	100	100	100	100
GCA_009902575.1_ASM990257v1_genomic	104	.	.	100	.	100	100	100	100	100	100	100	97.46	99.18	99.07	.	91.58	96.6	89.83	.	.	.	.	91.54	100	100	100	100	100	.	.	.	.	.	.	.	.	.	.	.	100	100	100	100	100	100	100	100	100
GCA_009902605.1_ASM990260v1_genomic	104	.	.	100	.	100	100	100	100	100	100	100	97.46	99.18	99.07	.	91.58	96.6	89.83	.	.	.	.	91.54	100	100	100	100	100	.	.	.	.	.	.	.	.	.	.	.	100	100	100	100	100	100	100	100	100
GCA_009902625.1_ASM990262v1_genomic	104	.	.	100	.	100	100	100	100	100	100	100	97.46	99.18	99.07	.	91.58	96.6	89.83	.	.	.	.	91.54	100	100	100	100	100	.	.	.	.	.	.	.	.	.	.	.	100	100	100	100	100	100	100	100	100
GCA_009902635.1_ASM990263v1_genomic	104	.	.	100	.	100	100	100	100	100	100	100	97.46	99.18	99.07	.	91.58	96.6	89.83	.	.	.	.	91.54	100	100	100	100	100	.	.	.	.	.	.	.	.	.	.	.	100	100	100	100	100	100	100	100	100
GCA_009902665.1_ASM990266v1_genomic	104	.	.	100	.	100	100	100	100	100	100	100	97.46	99.18	99.07	.	91.58	96.6	89.83	.	.	.	.	91.54	100	100	100	100	100	.	.	.	.	.	.	.	.	.	.	.	100	100	100	100	100	100	100	100	100
GCA_009902675.1_ASM990267v1_genomic	104	.	.	100	.	100	100	100	100	100	100	100	97.46	99.18	99.07	.	91.58	96.6	89.83	.	.	.	.	91.54	100	100	100	100	100	.	.	.	.	.	.	.	.	.	.	.	100	100	100	100	100	100	100	100	100
GCA_009902695.1_ASM990269v1_genomic	104	.	.	100	.	100	100	100	100	100	100	100	97.46	99.18	99.07	.	91.58	96.6	89.83	.	.	.	.	91.54	100	100	100	100	100	.	.	.	.	.	.	.	.	.	.	.	100	100	100	100	100	100	100	100	100
GCA_009902725.1_ASM990272v1_genomic	104	.	.	100	.	100	100	100	100	100	100	100	97.46	99.18	99.07	.	91.58	96.6	89.83	.	.	.	.	91.54	100	100	100	100	100	.	.	.	.	.	.	.	.	.	.	.	100	100	100	100	100	100	100	100	100
GCA_009902735.1_ASM990273v1_genomic	104	.	.	100	.	100	100	100	100	100	100	100	97.46	99.18	99.07	.	91.58	96.6	89.83	.	.	.	.	91.54	100	100	100	100	100	.	.	.	.	.	.	.	.	.	.	.	100	100	100	100	100	100	100	100	100
GCA_009902765.1_ASM990276v1_genomic	104	.	.	100	.	100	100	100	100	100	100	100	97.46	99.18	99.07	.	91.58	96.6	89.83	.	.	.	.	91.54	100	100	100	100	100	.	.	.	.	.	.	.	.	.	.	.	100	100	100	100	100	100	100	100	100
GCA_009902785.1_ASM990278v1_genomic	104	.	.	100	.	100	100	100	100	100	100	100	97.46	99.18	99.07	.	91.58	96.6	89.83	.	.	.	.	91.54	100	100	100	100	100	.	.	.	.	.	.	.	.	.	.	.	100	100	100	100	100	100	100	100	100
GCA_009902795.1_ASM990279v1_genomic	104	.	.	100	.	100	100	100	100	100	100	100	97.46	99.18	99.07	.	91.58	96.6	89.83	.	.	.	.	91.54	100	100	100	100	100	.	.	.	.	.	.	.	.	.	.	.	100	100	100	100	100	100	100	100	100
GCA_009902805.1_ASM990280v1_genomic	104	.	.	100	.	100	100	100	100	100	100	100	97.46	99.18	99.07	.	91.58	96.6	89.83	.	.	.	.	91.54	100	100	100	100	100	.	.	.	.	.	.	.	.	.	.	.	100	100	100	100	100	100	100	100	100
GCA_009902845.1_ASM990284v1_genomic	104	.	.	100	.	100	100	100	100	100	100	100	97.46	99.18	99.07	.	91.58	96.6	89.83	.	.	.	.	91.54	100	100	100	100	100	.	.	.	.	.	.	.	.	.	.	.	100	100	100	100	100	100	100	100	100
GCA_009902865.1_ASM990286v1_genomic	104	.	.	100	.	100	100	100	100	100	100	100	97.46	99.18	99.07	.	91.58	96.6	89.83	.	.	.	.	91.54	100	100	100	100	100	.	.	.	.	.	.	.	.	.	.	.	100	100	100	100	100	100	100	100	100
GCA_009902895.1_ASM990289v1_genomic	104	.	.	100	.	100	100	100	100	100	100	100	97.46	99.18	99.07	.	91.58	96.6	89.83	.	.	.	.	91.54	100	100	100	100	100	.	.	.	.	.	.	.	.	.	.	.	100	100	100	100	100	100	100	100	100
GCA_009902925.1_ASM990292v1_genomic	104	.	.	100	.	100	100	100	100	100	100	100	97.46	99.18	99.07	.	91.58	96.6	89.83	.	.	.	.	91.54	100	100	100	100	100	.	.	.	.	.	.	.	.	.	.	.	100	100	100	100	100	100	100	100	100
GCA_009902935.1_ASM990293v1_genomic	104	.	.	100	.	100	100	100	100	100	100	100	97.46	99.18	99.07	.	91.58	96.6	89.83	.	.	.	.	91.54	100	100	100	100	100	.	.	.	.	.	.	.	.	.	.	.	100	100	100	100	100	100	100	100	100
GCA_009902955.1_ASM990295v1_genomic	104	.	.	100	.	100	100	100	100	100	100	100	97.46	99.18	99.07	.	91.58	96.6	89.83	.	.	.	.	91.54	100	100	100	100	100	.	.	.	.	.	.	.	.	.	.	.	100	100	100	100	100	100	100	100	100
GCA_009930515.1_ASM993051v1_genomic	108	.	.	100	.	100	100	100	100	100	100	100	97.46	99.18	.	.	.	.	.	.	.	.	96.45	91.54	100	100	100	100	100	.	.	100	.	.	.	.	.	.	.	.	100	100	100	100	100	100	100	100	100
GCA_009930525.1_ASM993052v1_genomic	107	.	.	100	.	100	100	100	100	100	100	100	97.46	99.18	.	.	.	.	.	.	.	.	96.45	91.54	100	100	100	100	100	.	.	100	.	.	.	.	.	.	.	.	100	100	100	100	100	100	100	100	100
GCA_009930535.1_ASM993053v1_genomic	108	.	.	100	.	100	100	100	100	100	100	100	97.46	99.18	.	.	.	.	.	.	.	.	96.45	91.54	100	100	100	100	100	.	.	100	.	.	.	.	.	.	.	.	100	100	100	100	100	100	100	100	100
GCA_009930575.1_ASM993057v1_genomic	107	.	.	100	.	100	100	100	100	100	100	100	97.46	99.18	.	.	.	.	.	.	.	.	96.45	91.54	100	100	100	100	100	.	.	100	.	.	.	.	.	.	.	.	100	100	100	100	100	100	100	100	100
GCA_009930595.1_ASM993059v1_genomic	106	.	.	100	.	100	100	100	100	100	100	100	97.46	99.18	.	.	.	.	.	.	.	.	96.45	91.54	100	100	100	100	100	.	.	100	.	.	.	.	.	.	.	.	100	100	100	100	100	100	100	100	100
GCA_009930605.1_ASM993060v1_genomic	108	.	.	100	.	100	100	100	100	100	100	100	96.25	99.18	.	.	.	.	.	.	.	.	96.45	91.54	100	100	100	100	100	.	.	100	.	.	.	.	.	.	.	.	100	100	100	100	100	100	100	100	100
GCA_009930615.1_ASM993061v1_genomic	108	.	.	100	.	100	100	100	100	100	100	100	97.46	99.18	.	.	.	.	.	.	.	.	96.45	91.54	100	100	100	100	100	.	.	100	.	.	.	.	.	.	.	.	100	100	100	100	100	100	100	100	100
GCA_009930655.1_ASM993065v1_genomic	108	.	.	100	.	100	100	100	100	100	100	100	97.46	99.18	.	.	.	.	.	.	.	.	96.45	91.54	100	100	100	100	100	.	.	100	.	.	.	.	.	.	.	.	100	100	100	100	100	100	100	100	100
GCA_009930675.1_ASM993067v1_genomic	108	.	.	100	.	100	100	100	100	100	100	100	97.46	99.18	.	.	.	.	.	.	.	.	96.45	91.54	100	100	100	100	100	.	.	100	.	.	.	.	.	.	.	.	100	100	100	100	100	100	100	100	100
GCA_010006205.1_PDT000447784.1_genomic	102	.	.	100	.	100	100	100	100	100	100	100	97.46	99.18	.	.	91.58	96.56	91.25	.	.	.	96.45	91.54	100	100	100	100	100	.	.	.	.	.	.	.	.	.	.	.	100	100	100	100	100	100	100	100	100
GCA_010006665.1_PDT000447987.1_genomic	102	.	.	100	.	100	100	100	100	100	100	100	97.46	99.18	.	.	.	.	.	.	.	.	96.45	91.54	100	100	99.81	100	100	.	.	.	.	.	.	.	.	.	.	.	100	100	100	100	100	100	100	100	100
GCA_010006685.1_PDT000447779.1_genomic	102	.	.	100	.	100	100	100	100	100	100	100	97.46	99.18	.	.	91.58	96.6	91.25	.	.	.	96.45	91.54	100	100	100	100	100	.	.	.	.	.	.	.	.	.	.	.	100	100	100	100	100	100	100	100	100
GCA_010006705.1_PDT000447894.1_genomic	107	.	.	100	.	100	100	100	100	100	100	100	97.46	99.18	.	.	.	.	.	.	.	.	96.45	91.54	100	100	100	100	100	.	.	100	.	.	.	.	.	.	.	.	100	100	100	100	100	100	100	100	100
GCA_010078375.1_ASM1007837v1_genomic	108	.	.	100	.	100	100	100	100	100	100	100	97.46	99.18	.	.	.	.	.	.	.	.	96.45	91.54	100	100	100	100	100	.	.	100	.	.	.	.	.	.	.	.	100	100	100	100	100	100	100	100	100
GCA_010123785.1_PDT000047424.4_genomic	100	.	.	100	.	100	100	100	100	100	100	100	97.46	99.18	.	.	.	.	.	.	.	.	96.45	91.54	100	100	99.81	100	100	.	.	.	.	.	.	.	.	.	.	.	100	100	100	100	100	100	100	100	100
GCA_010252615.1_PDT000447724.1_genomic	102	.	.	100	.	100	100	100	100	100	100	100	97.46	99.18	.	.	91.58	96.6	91.25	.	.	.	96.45	91.54	100	100	100	100	100	.	.	.	.	.	.	.	.	.	.	.	100	100	100	100	100	100	100	100	100
GCA_010252665.1_PDT000447836.1_genomic	113	.	.	100	.	100	100	100	100	100	100	100	97.46	99.18	.	.	.	.	.	.	.	.	.	91.54	100	100	100	100	100	.	.	.	.	.	.	.	.	.	.	.	100	100	100	100	100	100	100	100	100
GCA_010252695.1_PDT000447768.1_genomic	102	.	.	100	.	100	100	100	100	100	100	100	97.46	99.18	.	.	91.58	96.6	91.25	.	.	.	96.45	91.54	100	100	100	100	100	.	.	.	.	.	.	.	.	.	.	.	100	100	100	100	100	100	100	100	100
GCA_010252735.1_PDT000447727.1_genomic	102	.	.	100	.	100	100	100	100	100	100	100	97.46	99.18	.	.	91.58	96.6	91.25	.	.	.	96.45	91.54	100	100	100	100	100	.	.	.	.	.	.	.	.	.	.	.	100	100	100	100	100	100	100	100	100
GCA_010252855.1_PDT000447729.1_genomic	102	.	.	100	.	100	100	100	100	100	100	100	97.46	99.18	.	.	91.58	96.56	91.25	.	.	.	96.45	91.54	100	100	100	100	100	.	.	.	.	.	.	.	.	.	.	.	100	100	100	100	100	100	100	100	100
GCA_010252875.1_PDT000447736.1_genomic	102	.	.	100	.	100	100	100	100	100	100	100	97.46	99.18	.	.	91.58	96.6	91.25	.	.	.	96.45	91.54	100	100	100	100	100	.	.	.	.	.	.	.	.	.	.	.	100	100	100	100	100	100	100	100	100
GCA_010252915.1_PDT000447752.1_genomic	102	.	.	100	.	100	100	100	100	100	100	100	97.46	99.18	.	.	91.58	96.6	91.25	.	.	.	96.45	91.54	100	100	100	100	100	.	.	.	.	.	.	.	.	.	.	.	100	100	100	100	100	100	100	100	100
GCA_010252935.1_PDT000447754.1_genomic	102	.	.	100	.	100	100	100	100	100	100	100	97.46	99.18	.	.	91.58	96.6	91.25	.	.	.	96.45	91.54	100	100	100	100	100	.	.	.	.	.	.	.	.	.	.	.	100	100	100	100	100	100	100	100	100
GCA_010252955.1_PDT000447738.1_genomic	102	.	.	100	.	100	100	100	100	100	100	100	97.46	99.18	.	.	91.58	96.56	91.25	.	.	.	96.45	91.54	100	100	100	100	100	.	.	.	.	.	.	.	.	.	.	.	100	100	100	100	100	100	100	100	100
GCA_010252995.1_PDT000447726.1_genomic	102	.	.	100	.	100	100	100	100	100	100	100	97.46	99.18	.	.	91.58	96.56	91.25	.	.	.	96.45	91.54	100	100	100	100	100	.	.	.	.	.	.	.	.	.	.	.	100	100	100	100	100	100	100	100	100
GCA_010253015.1_PDT000447740.1_genomic	102	.	.	100	.	100	100	100	100	100	100	100	97.46	99.18	.	.	91.58	96.6	91.25	.	.	.	96.45	91.54	100	100	100	100	100	.	.	.	.	.	.	.	.	.	.	.	100	100	100	100	100	100	100	100	100
GCA_010253035.1_PDT000447733.1_genomic	102	.	.	100	.	100	100	100	100	100	100	100	97.46	99.18	.	.	91.58	96.56	91.25	.	.	.	96.45	91.54	100	100	100	100	100	.	.	.	.	.	.	.	.	.	.	.	100	100	100	100	100	100	100	100	100
GCA_010253055.1_PDT000447749.1_genomic	102	.	.	100	.	100	100	100	100	100	100	100	97.46	99.18	.	.	91.58	96.56	91.25	.	.	.	96.45	91.54	100	100	100	100	100	.	.	.	.	.	.	.	.	.	.	.	100	100	100	100	100	100	100	100	100
GCA_010253075.1_PDT000447756.1_genomic	102	.	.	100	.	100	100	100	100	100	100	100	97.46	99.18	.	.	91.58	96.6	91.25	.	.	.	96.45	91.54	100	100	100	100	100	.	.	.	.	.	.	.	.	.	.	.	100	100	100	100	100	100	100	100	100
GCA_010253095.1_PDT000447731.1_genomic	102	.	.	100	.	100	100	100	100	100	100	100	97.46	99.18	.	.	91.58	96.56	91.25	.	.	.	96.45	91.54	100	100	100	100	100	.	.	.	.	.	.	.	.	.	.	.	100	100	100	100	100	100	100	100	100
GCA_010253115.1_PDT000447681.1_genomic	100	.	.	100	.	100	100	100	100	100	100	100	97.46	99.18	.	.	.	.	.	.	.	.	96.45	91.54	100	100	100	100	100	.	.	.	.	.	.	.	.	.	.	.	100	100	100	100	100	100	100	100	100
GCA_010253155.1_PDT000447763.1_genomic	102	.	.	100	.	100	100	100	100	100	100	100	97.46	99.18	.	.	91.58	96.56	91.25	.	.	.	96.45	91.54	100	100	100	100	100	.	.	.	.	.	.	.	.	.	.	.	100	100	100	100	100	100	100	100	100
GCA_010253195.1_PDT000447735.1_genomic	102	.	.	100	.	100	100	100	100	100	100	100	97.46	99.18	.	.	91.58	96.6	91.25	.	.	.	96.45	91.54	100	100	100	100	100	.	.	.	.	.	.	.	.	.	.	.	100	100	100	100	100	100	100	100	100
GCA_010253255.1_PDT000447855.1_genomic	107	.	.	100	.	100	100	100	100	100	100	100	97.46	99.18	.	.	.	.	.	.	.	.	96.45	91.54	100	100	100	100	100	.	.	100	.	.	.	.	.	.	.	.	100	100	100	100	100	100	100	100	100
GCA_010253275.1_PDT000447741.1_genomic	102	.	.	100	.	100	100	100	100	100	100	100	97.46	99.18	.	.	91.58	96.56	91.25	.	.	.	96.45	91.54	100	100	100	100	100	.	.	.	.	.	.	.	.	.	.	.	100	100	100	100	100	100	100	100	100
GCA_010253295.1_PDT000447728.1_genomic	102	.	.	100	.	100	100	100	100	100	100	100	97.46	99.18	.	.	91.58	96.56	91.25	.	.	.	96.45	91.54	100	100	100	100	100	.	.	.	.	.	.	.	.	.	.	.	100	100	100	100	100	100	100	100	100
GCA_010253335.1_PDT000447745.1_genomic	102	.	.	100	.	100	100	100	100	100	100	100	97.72	99.18	.	.	91.58	96.6	91.25	.	.	.	96.45	91.54	100	100	100	100	100	.	.	.	.	.	.	.	.	.	.	.	100	100	100	100	100	100	100	100	100
GCA_010253355.1_PDT000447734.1_genomic	103	.	.	100	.	100	100	100	100	100	100	100	97.46	99.18	.	.	91.58	96.6	91.25	.	.	.	96.45	91.54	100	100	100	100	100	.	.	.	.	.	.	.	.	.	.	.	100	100	100	100	100	100	100	100	100
GCA_010253375.1_PDT000447764.1_genomic	102	.	.	100	.	100	100	100	100	100	100	100	97.46	99.18	.	.	91.58	96.6	91.25	.	.	.	96.45	91.54	100	100	100	100	100	.	.	.	.	.	.	.	.	.	.	.	100	100	100	100	100	100	100	100	100
GCA_010253395.1_PDT000447737.1_genomic	102	.	.	100	.	100	100	100	100	100	100	100	97.46	99.18	.	.	91.58	96.6	91.25	.	.	.	96.45	91.54	100	100	100	100	100	.	.	.	.	.	.	.	.	.	.	.	100	100	100	100	100	100	100	100	100
GCA_010253435.1_PDT000447772.1_genomic	102	.	.	100	.	100	100	100	100	100	100	100	97.46	99.18	.	.	91.58	96.6	91.25	.	.	.	96.45	91.54	100	100	100	100	100	.	.	.	.	.	.	.	.	.	.	.	100	100	100	100	100	100	100	100	100
GCA_010253455.1_PDT000447776.1_genomic	102	.	.	100	.	100	100	100	100	100	100	100	97.46	99.18	.	.	91.58	96.6	91.25	.	.	.	96.45	91.54	100	100	100	100	100	.	.	.	.	.	.	.	.	.	.	.	100	100	100	100	100	100	100	100	100
GCA_010253475.1_PDT000447746.1_genomic	102	.	.	100	.	100	100	100	100	100	100	100	97.46	99.18	.	.	91.58	96.6	91.25	.	.	.	96.45	91.54	100	100	100	100	100	.	.	.	.	.	.	.	.	.	.	.	100	100	100	100	100	100	100	100	100
GCA_010253485.1_PDT000447747.1_genomic	102	.	.	100	.	100	100	100	100	100	100	100	97.46	99.18	.	.	91.58	96.6	91.25	.	.	.	96.45	91.54	100	100	100	100	100	.	.	.	.	.	.	.	.	.	.	.	100	100	100	100	100	100	100	100	100
GCA_010253515.1_PDT000447827.1_genomic	113	.	.	100	.	100	100	100	100	100	100	100	97.46	99.18	.	.	.	.	.	.	.	.	.	91.54	100	100	100	100	100	.	.	.	.	.	.	.	.	.	.	.	100	100	100	100	100	100	100	100	100
GCA_010253535.1_PDT000447758.1_genomic	102	.	.	100	.	100	100	100	100	100	100	100	97.46	99.18	.	.	91.58	96.6	91.25	.	.	.	96.45	91.54	100	100	100	100	100	.	.	.	.	.	.	.	.	.	.	.	100	100	100	100	100	100	100	100	100
GCA_010253555.1_PDT000447761.1_genomic	102	.	.	100	.	100	100	100	100	100	100	100	97.46	99.18	.	.	91.58	96.56	91.25	.	.	.	96.45	91.54	100	100	100	100	100	.	.	.	.	.	.	.	.	.	.	.	100	100	100	100	100	100	100	100	100
GCA_010253575.1_PDT000447730.1_genomic	102	.	.	100	.	100	100	100	100	100	100	100	97.46	99.18	.	.	91.58	96.56	91.25	.	.	.	96.45	91.54	100	100	100	100	100	.	.	.	.	.	.	.	.	.	.	.	100	100	100	100	100	100	100	100	100
GCA_010253595.1_PDT000447732.1_genomic	100	.	.	100	.	100	100	100	100	100	.	100	97.46	99.18	.	.	91.58	96.6	91.25	.	.	.	96.45	91.54	100	100	100	100	100	.	.	.	.	.	.	.	.	.	.	.	100	100	100	100	100	100	100	100	100
GCA_010253615.1_PDT000447832.1_genomic	113	.	.	100	.	100	100	100	100	100	100	100	97.46	99.18	.	.	.	.	.	.	.	.	.	91.54	100	100	100	100	100	.	.	.	.	.	.	.	.	.	.	.	100	100	100	100	100	100	100	100	100
GCA_010253635.1_PDT000447781.1_genomic	101	.	.	100	.	100	100	100	100	100	100	100	97.46	99.18	.	.	91.58	96.6	91.25	.	.	.	96.45	91.54	100	100	100	100	100	.	.	.	.	.	.	.	.	.	.	.	100	100	100	100	100	100	100	100	100
GCA_010253655.1_PDT000447786.1_genomic	101	.	.	100	.	100	100	100	100	100	100	100	97.46	99.18	.	.	91.58	96.56	91.25	.	.	.	96.45	91.54	100	100	100	100	100	.	.	.	.	.	.	.	.	.	.	.	100	100	100	100	100	100	100	100	100
GCA_010253675.1_PDT000447771.1_genomic	102	.	.	100	.	100	100	100	100	100	100	100	97.46	99.18	.	.	91.58	96.6	91.25	.	.	.	96.45	91.54	100	100	100	100	100	.	.	.	.	.	.	.	.	.	.	.	100	100	100	100	100	100	100	100	100
GCA_010253685.1_PDT000447750.1_genomic	102	.	.	100	.	100	100	100	100	100	100	100	97.46	99.18	.	.	91.58	96.6	91.25	.	.	.	96.45	91.54	100	100	100	100	100	.	.	.	.	.	.	.	.	.	.	.	100	100	100	100	100	100	100	100	100
GCA_010253695.1_PDT000447796.1_genomic	112	.	.	100	.	100	100	100	100	100	100	100	97.46	99.18	.	.	.	.	.	.	.	.	.	91.54	100	100	100	100	100	.	.	.	.	.	.	.	.	.	.	.	100	100	100	100	100	100	100	100	100
GCA_010253735.1_PDT000447755.1_genomic	102	.	.	100	.	100	100	100	100	100	100	100	97.46	99.18	.	.	91.58	96.6	91.25	.	.	.	96.45	91.54	100	100	100	100	100	.	.	.	.	.	.	.	.	.	.	.	100	100	100	100	100	100	100	100	100
GCA_010253745.1_PDT000447753.1_genomic	102	.	.	100	.	100	100	100	100	100	100	100	97.46	99.18	.	.	91.58	96.6	91.25	.	.	.	96.45	91.54	100	100	100	100	100	.	.	.	.	.	.	.	.	.	.	.	100	100	100	100	100	100	100	100	100
GCA_010253775.1_PDT000447742.1_genomic	101	.	.	100	.	100	100	100	100	100	100	100	97.46	99.18	.	.	91.58	96.56	91.25	.	.	.	96.45	91.54	100	100	100	100	100	.	.	.	.	.	.	.	.	.	.	.	100	100	100	100	100	100	100	100	100
GCA_010253795.1_PDT000447744.1_genomic	102	.	.	100	.	100	100	100	100	100	100	100	97.46	99.18	.	.	91.58	96.6	91.25	.	.	.	96.45	91.54	100	100	100	100	100	.	.	.	.	.	.	.	.	.	.	.	100	100	100	100	100	100	100	100	100
GCA_010253815.1_PDT000447820.1_genomic	113	.	.	100	.	100	100	100	100	100	100	100	97.46	99.18	.	.	.	.	.	.	.	.	.	91.54	100	100	100	100	100	.	.	.	.	.	.	.	.	.	.	.	100	100	100	100	100	100	100	100	100
GCA_010253825.1_PDT000447801.1_genomic	113	.	.	100	.	100	100	100	100	100	100	100	97.46	99.18	.	.	.	.	.	.	.	.	.	91.54	100	100	100	100	100	.	.	.	.	.	.	.	.	.	.	.	100	100	100	100	100	100	100	100	100
GCA_010253855.1_PDT000447748.1_genomic	102	.	.	100	.	100	100	100	100	100	100	100	97.46	99.18	.	.	91.58	96.6	91.25	.	.	.	96.45	91.54	100	100	100	100	100	.	.	.	.	.	.	.	.	.	.	.	100	100	100	100	100	100	100	100	100
GCA_010253875.1_PDT000447805.1_genomic	113	.	.	100	.	100	100	100	100	100	100	100	97.46	99.18	.	.	.	.	.	.	.	.	.	91.54	100	100	100	100	100	.	.	.	.	.	.	.	.	.	.	.	100	100	100	100	100	100	100	100	100
GCA_010253895.1_PDT000447790.1_genomic	102	.	.	100	.	100	100	100	100	100	100	100	97.46	99.18	.	.	91.58	96.56	91.25	.	.	.	96.45	91.54	100	100	100	100	100	.	.	.	.	.	.	.	.	.	.	.	100	100	100	100	100	100	100	100	100
GCA_010253915.1_PDT000447811.1_genomic	113	.	.	100	.	100	100	100	100	100	100	100	97.46	99.18	.	.	.	.	.	.	.	.	.	91.54	100	100	100	100	100	.	.	.	.	.	.	.	.	.	.	.	100	100	100	100	100	100	100	100	100
GCA_010253935.1_PDT000447759.1_genomic	102	.	.	100	.	100	100	100	100	100	100	100	97.46	99.18	.	.	91.58	96.6	91.25	.	.	.	96.45	91.54	100	100	100	100	100	.	.	.	.	.	.	.	.	.	.	.	100	100	100	100	100	100	100	100	100
GCA_010253955.1_PDT000447743.1_genomic	102	.	.	100	.	100	100	100	100	100	100	100	97.46	99.18	.	.	91.58	96.6	91.25	.	.	.	96.45	91.54	100	100	100	100	100	.	.	.	.	.	.	.	.	.	.	.	100	100	100	100	100	100	100	100	100
GCA_010253975.1_PDT000447815.1_genomic	113	.	.	100	.	100	100	100	100	100	100	100	97.46	99.18	.	.	.	.	.	.	.	.	.	91.54	100	100	100	100	100	.	.	.	.	.	.	.	.	.	.	.	100	100	100	100	100	100	100	100	100
GCA_010253985.1_PDT000447751.1_genomic	102	.	.	100	.	100	100	100	100	100	100	100	97.46	99.18	.	.	91.58	96.6	91.25	.	.	.	96.45	91.54	100	100	100	100	100	.	.	.	.	.	.	.	.	.	.	.	100	100	100	100	100	100	100	100	100
GCA_010254015.1_PDT000447757.1_genomic	102	.	.	100	.	100	100	100	100	100	100	100	97.46	99.18	.	.	91.58	96.6	91.25	.	.	.	96.45	91.54	100	100	100	100	100	.	.	.	.	.	.	.	.	.	.	.	100	100	100	100	100	100	100	100	100
GCA_010254035.1_PDT000447766.1_genomic	102	.	.	100	.	100	100	100	100	100	100	100	97.46	99.18	.	.	91.58	96.6	91.25	.	.	.	96.45	91.54	100	100	100	100	100	.	.	.	.	.	.	.	.	.	.	.	100	100	100	100	100	100	100	100	100
GCA_010254055.1_PDT000447739.1_genomic	102	.	.	100	.	100	100	100	100	100	100	100	97.46	99.18	.	.	91.58	96.56	91.25	.	.	.	96.45	91.54	100	100	100	100	100	.	.	.	.	.	.	.	.	.	.	.	100	100	100	100	100	100	100	100	100
GCA_010254075.1_PDT000447842.1_genomic	105	.	.	100	.	100	100	100	100	100	100	100	97.46	99.18	.	.	.	.	.	.	.	.	.	91.54	100	100	100	100	100	.	.	.	.	.	.	.	.	.	.	.	100	100	100	100	100	100	100	100	100
GCA_010254095.1_PDT000447852.1_genomic	102	.	.	100	.	100	100	100	100	100	100	100	97.46	99.18	.	.	91.58	96.6	91.25	.	.	.	96.45	91.54	100	100	100	100	100	.	.	.	.	.	.	.	.	.	.	.	100	100	100	100	100	100	100	100	100
GCA_010254115.1_PDT000447767.1_genomic	102	.	.	100	.	100	100	100	100	100	100	100	97.46	99.18	.	.	91.58	96.56	91.25	.	.	.	96.45	91.54	100	100	100	100	100	.	.	.	.	.	.	.	.	.	.	.	100	100	100	100	100	100	100	100	100
GCA_010254135.1_PDT000447848.1_genomic	104	.	.	100	.	100	100	100	100	100	100	100	97.46	99.18	.	.	.	.	.	.	.	.	.	91.54	100	100	100	100	100	.	.	.	.	.	.	.	.	.	.	.	100	100	100	100	100	100	100	100	100
GCA_010254155.1_PDT000447859.1_genomic	107	.	.	100	.	100	100	100	100	100	100	100	97.46	99.18	.	.	.	.	.	.	.	.	96.45	91.54	100	100	100	100	100	.	.	100	.	.	.	.	.	.	.	.	100	100	100	100	100	100	100	100	100
GCA_010254175.1_PDT000447765.1_genomic	102	.	.	100	.	100	100	100	100	100	100	100	97.46	99.18	.	.	91.58	96.6	91.25	.	.	.	96.45	91.54	100	100	100	100	100	.	.	.	.	.	.	.	.	.	.	.	100	100	100	100	100	100	100	100	100
GCA_010254195.1_PDT000447833.1_genomic	112	.	.	100	.	100	100	100	100	100	100	100	97.46	99.18	.	.	.	.	.	.	.	.	.	91.54	100	100	100	100	100	.	.	.	.	.	.	.	.	.	.	.	100	100	100	100	100	100	100	100	100
GCA_010254215.1_PDT000447812.1_genomic	100	.	.	100	.	100	100	100	100	100	100	100	96.12	99.18	.	.	.	.	.	.	.	.	96.45	91.54	100	100	100	100	100	.	.	.	100	.	.	.	.	.	.	.	100	100	100	100	100	100	100	100	100
GCA_010254235.1_PDT000447851.1_genomic	102	.	.	100	.	100	100	100	100	100	100	100	97.46	99.18	.	.	91.58	96.6	91.25	.	.	.	96.45	91.54	100	100	100	100	100	.	.	.	.	.	.	.	.	.	.	.	100	100	100	100	100	100	100	100	100
GCA_010254255.1_PDT000447858.1_genomic	107	.	.	100	.	100	100	100	100	100	100	100	97.46	99.18	.	.	.	.	.	.	.	.	96.45	91.54	100	100	100	100	100	.	.	100	.	.	.	.	.	.	.	.	100	100	100	100	100	100	100	100	100
GCA_010254275.1_PDT000447837.1_genomic	113	.	.	100	.	100	100	100	100	100	100	100	97.46	99.18	.	.	.	.	.	.	.	.	.	91.54	100	100	100	100	100	.	.	.	.	.	.	.	.	.	.	.	100	100	100	100	100	100	100	100	100
GCA_010254295.1_PDT000447845.1_genomic	113	.	.	100	.	100	100	100	100	100	100	100	97.46	99.18	.	.	.	.	.	.	.	.	.	91.54	100	100	100	100	100	.	.	.	.	.	.	.	.	.	.	.	100	100	100	100	100	100	100	100	100
GCA_010254315.1_PDT000447762.1_genomic	102	.	.	100	.	100	100	100	100	100	100	100	97.46	99.18	.	.	91.58	96.6	91.25	.	.	.	96.45	91.54	100	100	100	100	100	.	.	.	.	.	.	.	.	.	.	.	100	100	100	100	100	100	100	100	100
GCA_010254335.1_PDT000447838.1_genomic	113	.	.	100	.	100	100	100	100	100	100	100	97.46	99.18	.	.	.	.	.	.	.	.	.	91.54	100	100	100	100	100	.	.	.	.	.	.	.	.	.	.	.	100	100	100	100	100	100	100	100	100
GCA_010254355.1_PDT000447774.1_genomic	102	.	.	100	.	100	100	100	100	100	100	100	97.46	99.18	.	.	91.58	96.6	91.25	.	.	.	96.45	91.54	100	100	100	100	100	.	.	.	.	.	.	.	.	.	.	.	100	100	100	100	100	100	100	100	100
GCA_010254375.1_PDT000447769.1_genomic	102	.	.	100	.	100	100	100	100	100	100	100	97.46	99.18	.	.	91.58	96.6	91.25	.	.	.	96.45	91.54	100	100	100	100	100	.	.	.	.	.	.	.	.	.	.	.	100	100	100	100	100	100	100	100	100
GCA_010254395.1_PDT000447856.1_genomic	107	.	.	100	.	100	100	100	100	100	100	100	97.46	99.18	.	.	.	.	.	.	.	.	96.45	91.54	100	100	100	100	100	.	.	100	.	.	.	.	.	.	.	.	100	100	100	100	100	100	100	100	100
GCA_010254415.1_PDT000447770.1_genomic	102	.	.	100	.	100	100	100	100	100	100	100	97.46	99.18	.	.	91.58	96.6	91.25	.	.	.	96.45	91.54	100	100	100	100	100	.	.	.	.	.	.	.	.	.	.	.	100	100	100	100	100	100	100	100	100
GCA_010254435.1_PDT000447780.1_genomic	101	.	.	100	.	100	100	100	100	100	100	100	97.46	99.18	.	.	91.58	96.6	91.25	.	.	.	96.45	91.54	100	100	100	100	100	.	.	.	.	.	.	.	.	.	.	.	100	100	100	100	100	100	100	100	100
GCA_010254455.1_PDT000447778.1_genomic	102	.	.	100	.	100	100	100	100	100	100	100	97.46	99.18	.	.	91.58	96.6	91.25	.	.	.	96.45	91.54	100	100	100	100	100	.	.	.	.	.	.	.	.	.	.	.	100	100	100	100	100	100	100	100	100
GCA_010254475.1_PDT000447782.1_genomic	102	.	.	100	.	100	100	100	100	100	100	100	97.46	99.18	.	.	91.58	96.6	91.25	.	.	.	96.45	91.54	100	100	100	100	100	.	.	.	.	.	.	.	.	.	.	.	100	100	100	100	100	100	100	100	100
GCA_010254495.1_PDT000447857.1_genomic	107	.	.	100	.	100	100	100	100	100	100	100	97.46	99.18	.	.	.	.	.	.	.	.	96.45	91.54	100	100	100	100	100	.	.	100	.	.	.	.	.	.	.	.	100	100	100	100	100	100	100	100	100
GCA_010254515.1_PDT000447773.1_genomic	102	.	.	100	.	100	100	100	100	100	100	100	97.46	99.18	.	.	91.58	96.6	91.25	.	.	.	96.45	91.54	100	100	100	100	100	.	.	.	.	.	.	.	.	.	.	.	100	100	100	100	100	100	100	100	100
GCA_010254535.1_PDT000447803.1_genomic	113	.	.	100	.	100	100	100	100	100	100	100	97.46	99.18	.	.	.	.	.	.	.	.	.	91.54	100	100	100	100	100	.	.	.	.	.	.	.	.	.	.	.	100	100	100	100	100	100	100	100	100
GCA_010254555.1_PDT000447783.1_genomic	102	.	.	100	.	100	100	100	100	100	100	100	97.46	99.18	.	.	91.58	96.56	91.25	.	.	.	96.45	91.54	100	100	100	100	100	.	.	.	.	.	.	.	.	.	.	.	100	100	100	100	100	100	100	100	100
GCA_010254565.1_PDT000447777.1_genomic	102	.	.	100	.	100	100	100	100	100	100	100	97.46	99.18	.	.	91.58	96.56	91.25	.	.	.	96.45	91.54	100	100	100	100	100	.	.	.	.	.	.	.	.	.	.	.	100	100	100	100	100	100	100	100	100
GCA_010254575.1_PDT000447788.1_genomic	102	.	.	100	.	100	100	100	100	100	100	100	97.46	99.18	.	.	91.58	96.56	91.25	.	.	.	96.45	91.54	100	100	100	100	100	.	.	.	.	.	.	.	.	.	.	.	100	100	100	100	100	100	100	100	100
GCA_010254615.1_PDT000447787.1_genomic	102	.	.	100	.	100	100	100	100	100	100	100	97.46	99.18	.	.	91.58	96.56	91.25	.	.	.	96.45	91.54	100	100	100	100	100	.	.	.	.	.	.	.	.	.	.	.	100	100	100	100	100	100	100	100	100
GCA_010254635.1_PDT000447775.1_genomic	102	.	.	100	.	100	100	100	100	100	100	100	97.46	99.18	.	.	91.58	96.6	91.25	.	.	.	96.45	91.54	100	100	100	100	100	.	.	.	.	.	.	.	.	.	.	.	100	100	100	100	100	100	100	100	100
GCA_010254655.1_PDT000447844.1_genomic	112	.	.	100	.	100	100	100	100	100	100	100	97.46	99.18	.	.	.	.	.	.	.	.	.	91.54	100	100	100	100	100	.	.	.	.	.	.	.	.	.	.	.	100	100	100	100	100	100	100	100	100
GCA_010254675.1_PDT000447797.1_genomic	112	.	.	100	.	100	100	100	100	100	100	100	97.46	99.18	.	.	.	.	.	.	.	.	.	91.54	100	100	100	100	100	.	.	.	.	.	.	.	.	.	.	.	100	100	100	100	100	100	100	100	100
GCA_010254695.1_PDT000447793.1_genomic	113	.	.	100	.	100	100	100	100	100	100	100	97.46	99.18	.	.	.	.	.	.	.	.	.	91.54	100	100	100	100	100	.	.	.	.	.	.	.	.	.	.	.	100	100	100	100	100	100	100	100	100
GCA_010254715.1_PDT000447828.1_genomic	113	.	.	100	.	100	100	100	100	100	100	100	97.46	99.18	.	.	.	.	.	.	.	.	.	91.54	100	100	100	100	100	.	.	.	.	.	.	.	.	.	.	.	100	100	100	100	100	100	100	100	100
GCA_010254735.1_PDT000447819.1_genomic	112	.	.	100	.	100	100	100	100	100	100	100	97.46	99.18	.	.	.	.	.	.	.	.	.	91.54	100	100	100	100	100	.	.	.	.	.	.	.	.	.	.	.	100	100	100	100	100	100	100	100	100
GCA_010254755.1_PDT000447794.1_genomic	113	.	.	100	.	100	100	100	100	100	100	100	97.46	99.18	.	.	.	.	.	.	.	.	.	91.54	100	100	100	100	100	.	.	.	.	.	.	.	.	.	.	.	100	100	100	100	100	100	100	100	100
GCA_010254775.1_PDT000447789.1_genomic	102	.	.	100	.	100	100	100	100	100	100	100	97.46	99.18	.	.	91.58	96.56	91.25	.	.	.	96.45	91.54	100	100	100	100	100	.	.	.	.	.	.	.	.	.	.	.	100	100	100	100	100	100	100	100	100
GCA_010254795.1_PDT000447785.1_genomic	102	.	.	100	.	100	100	100	100	100	100	100	97.46	99.18	.	.	91.58	96.56	91.25	.	.	.	96.45	91.54	100	100	100	100	100	.	.	.	.	.	.	.	.	.	.	.	100	100	100	100	100	100	100	100	100
GCA_010254805.1_PDT000447791.1_genomic	113	.	.	100	.	100	100	100	100	100	100	100	97.46	99.18	.	.	.	.	.	.	.	.	.	91.54	100	100	100	100	100	.	.	.	.	.	.	.	.	.	.	.	100	100	100	100	100	100	100	100	100
GCA_010254835.1_PDT000447817.1_genomic	113	.	.	100	.	100	100	100	100	100	100	100	97.46	99.18	.	.	.	.	.	.	.	.	.	91.54	100	100	100	100	100	.	.	.	.	.	.	.	.	.	.	.	100	100	100	100	100	100	100	100	100
GCA_010254855.1_PDT000447800.1_genomic	105	.	.	100	.	100	100	100	100	100	100	100	97.46	99.18	.	.	.	.	.	.	.	.	.	91.54	100	100	100	100	100	.	.	.	.	.	.	.	.	.	.	.	100	100	100	100	100	100	100	100	100
GCA_010254875.1_PDT000447804.1_genomic	113	.	.	100	.	100	100	100	100	100	100	100	97.46	99.18	.	.	.	.	.	.	.	.	.	91.54	100	100	100	100	100	.	.	.	.	.	.	.	.	.	.	.	100	100	100	100	100	100	100	100	100
GCA_010254895.1_PDT000447810.1_genomic	112	.	.	100	.	100	100	100	100	100	100	100	97.46	99.18	.	.	.	.	.	.	.	.	.	91.54	100	100	100	100	100	.	.	.	.	.	.	.	.	.	.	.	100	100	100	100	100	100	100	100	100
GCA_010254915.1_PDT000447798.1_genomic	113	.	.	100	.	100	100	100	100	100	100	100	97.46	99.18	.	.	.	.	.	.	.	.	.	91.54	100	100	100	100	100	.	.	.	.	.	.	.	.	.	.	.	100	100	100	100	100	100	100	100	100
GCA_010254935.1_PDT000447802.1_genomic	113	.	.	100	.	100	100	100	100	100	100	100	97.46	99.18	.	.	.	.	.	.	.	.	.	91.54	100	100	100	100	100	.	.	.	.	.	.	.	.	.	.	.	100	100	100	100	100	100	100	100	100
GCA_010254945.1_PDT000447814.1_genomic	113	.	.	100	.	100	100	100	100	100	100	100	97.46	99.18	.	.	.	.	.	.	.	.	.	91.54	100	100	100	100	100	.	.	.	.	.	.	.	.	.	.	.	100	100	100	100	100	100	100	100	100
GCA_010254975.1_PDT000447822.1_genomic	113	.	.	100	.	100	100	100	100	100	100	100	97.46	99.18	.	.	.	.	.	.	.	.	.	91.54	100	100	100	100	100	.	.	.	.	.	.	.	.	.	.	.	100	100	100	100	100	100	100	100	100
GCA_010254995.1_PDT000447830.1_genomic	113	.	.	100	.	100	100	100	100	100	100	100	97.46	99.18	.	.	.	.	.	.	.	.	.	91.54	100	100	100	100	100	.	.	.	.	.	.	.	.	.	.	.	100	100	100	100	100	100	100	100	100
GCA_010255015.1_PDT000447824.1_genomic	113	.	.	100	.	100	100	100	100	100	100	100	97.46	99.18	.	.	.	.	.	.	.	.	.	91.54	100	100	100	100	100	.	.	.	.	.	.	.	.	.	.	.	100	100	100	100	100	100	100	100	100
GCA_010255035.1_PDT000447807.1_genomic	113	.	.	100	.	100	100	100	100	100	100	100	97.46	99.18	.	.	.	.	.	.	.	.	.	91.54	100	100	100	100	100	.	.	.	.	.	.	.	.	.	.	.	100	100	100	100	100	100	100	100	100
GCA_010255045.1_PDT000447809.1_genomic	112	.	.	100	.	100	100	100	100	100	100	100	97.46	99.18	.	.	.	.	.	.	.	.	.	91.54	100	100	100	100	100	.	.	.	.	.	.	.	.	.	.	.	100	100	100	100	100	100	100	100	100
GCA_010255075.1_PDT000447813.1_genomic	113	.	.	100	.	100	100	100	100	100	100	100	97.46	99.18	.	.	.	.	.	.	.	.	.	91.54	100	100	100	100	100	.	.	.	.	.	.	.	.	.	.	.	100	100	100	100	100	100	100	100	100
GCA_010255095.1_PDT000447818.1_genomic	113	.	.	100	.	100	100	100	100	100	100	100	97.46	99.18	.	.	.	.	.	.	.	.	.	91.54	100	100	100	100	100	.	.	.	.	.	.	.	.	.	.	.	100	100	100	100	100	100	100	100	100
GCA_010255115.1_PDT000447841.1_genomic	113	.	.	100	.	100	100	100	100	100	100	100	97.46	99.18	.	.	.	.	.	.	.	.	.	91.54	100	100	100	100	100	.	.	.	.	.	.	.	.	.	.	.	100	100	100	100	100	100	100	100	100
GCA_010255125.1_PDT000447835.1_genomic	113	.	.	100	.	100	100	100	100	100	100	100	97.46	99.18	.	.	.	.	.	.	.	.	.	91.54	100	100	100	100	100	.	.	.	.	.	.	.	.	.	.	.	100	100	100	100	100	100	100	100	100
GCA_010255155.1_PDT000447834.1_genomic	105	.	.	100	.	100	100	100	100	100	100	100	97.46	99.18	.	.	.	.	.	.	.	.	.	91.54	100	100	100	100	100	.	.	.	.	.	.	.	.	.	.	.	100	100	100	100	100	100	100	100	100
GCA_010255175.1_PDT000447825.1_genomic	113	.	.	100	.	100	100	100	100	100	100	100	97.46	99.18	.	.	.	.	.	.	.	.	.	91.54	100	100	100	100	100	.	.	.	.	.	.	.	.	.	.	.	100	100	100	100	100	100	100	100	100
GCA_010255195.1_PDT000447846.1_genomic	113	.	.	100	.	100	100	100	100	100	100	100	97.46	99.18	.	.	.	.	.	.	.	.	.	91.54	100	100	100	100	100	.	.	.	.	.	.	.	.	.	.	.	100	100	100	100	100	100	100	100	100
GCA_010255215.1_PDT000447831.1_genomic	113	.	.	100	.	100	100	100	100	100	100	100	97.46	99.18	.	.	.	.	.	.	.	.	.	91.54	100	100	100	100	100	.	.	.	.	.	.	.	.	.	.	.	100	100	100	100	100	100	100	100	100
GCA_010255235.1_PDT000447854.1_genomic	106	.	.	100	.	100	100	100	100	100	100	100	97.46	99.18	.	.	.	.	.	.	.	.	96.45	91.54	100	100	100	100	100	.	.	100	.	.	.	.	.	.	.	.	100	100	100	100	100	100	100	100	100
GCA_010255255.1_PDT000447849.1_genomic	112	.	.	100	.	100	100	100	100	100	100	100	97.46	99.18	.	.	.	.	.	.	.	.	.	91.54	100	100	100	100	100	.	.	.	.	.	.	.	.	.	.	.	100	100	100	100	100	100	100	100	100
GCA_010255275.1_PDT000447850.1_genomic	113	.	.	100	.	100	100	100	100	100	100	100	97.46	99.18	.	.	.	.	.	.	.	.	.	91.54	100	100	100	100	100	.	.	.	.	.	.	.	.	.	.	.	100	100	100	100	100	100	100	100	100
GCA_010255295.1_PDT000447847.1_genomic	113	.	.	100	.	100	100	100	100	100	100	100	97.46	99.18	.	.	.	.	.	.	.	.	.	91.54	100	100	100	100	100	.	.	.	.	.	.	.	.	.	.	.	100	100	100	100	100	100	100	100	100
GCA_010255315.1_PDT000447872.1_genomic	116	.	.	100	.	100	100	100	100	100	100	100	97.46	99.18	.	.	.	.	.	.	.	.	96.45	91.54	100	100	100	100	100	.	.	100	100	.	.	.	.	.	.	.	100	100	100	100	100	100	100	100	100
GCA_010255335.1_PDT000447853.1_genomic	107	.	.	100	.	100	100	100	100	100	100	100	97.46	99.18	.	.	.	.	.	.	.	.	96.45	91.54	100	100	100	100	100	.	.	100	.	.	.	.	.	.	.	.	100	100	100	100	100	100	100	100	100
GCA_010255355.1_PDT000447866.1_genomic	116	.	.	100	.	100	100	100	100	100	100	100	97.46	99.18	.	.	.	.	.	.	.	.	96.45	91.54	100	100	100	100	100	.	.	100	100	.	.	.	.	.	.	.	100	100	100	100	100	100	100	100	100
GCA_010255375.1_PDT000447860.1_genomic	107	.	.	100	.	100	100	100	100	100	100	100	97.46	99.18	.	.	.	.	.	.	.	.	96.45	91.54	100	100	100	100	100	.	.	100	.	.	.	.	.	.	.	.	100	100	100	100	100	100	100	100	100
GCA_010255395.1_PDT000447862.1_genomic	106	.	.	100	.	100	100	100	100	100	100	100	97.46	99.18	.	.	.	.	.	.	.	.	96.45	91.54	100	100	100	100	100	.	.	.	.	.	.	.	.	.	.	.	100	100	100	100	100	100	100	100	100
GCA_010255415.1_PDT000447864.1_genomic	116	.	.	100	.	100	100	100	100	100	100	100	97.46	99.18	.	.	.	.	.	.	.	.	96.45	91.54	100	100	100	100	100	.	.	100	100	.	.	.	.	.	.	.	100	100	100	100	100	100	100	100	100
GCA_010255435.1_PDT000447873.1_genomic	116	.	.	100	.	100	100	100	100	100	100	100	97.46	99.18	.	.	.	.	.	.	.	.	96.45	91.54	100	100	100	100	100	.	.	100	100	.	.	.	.	.	.	.	100	100	100	100	100	100	100	100	100
GCA_010255455.1_PDT000447861.1_genomic	107	.	.	100	.	100	100	100	100	100	100	100	97.46	99.18	.	.	.	.	.	.	.	.	96.45	91.54	100	100	100	100	100	.	.	100	.	.	.	.	.	.	.	.	100	100	100	100	100	100	100	100	100
GCA_010255475.1_PDT000447874.1_genomic	100	.	.	100	100	100	100	100	100	100	100	100	97.46	99.18	.	.	91.58	96.6	89.83	.	.	.	96.45	91.54	100	100	99.81	100	100	.	.	.	.	.	.	.	.	.	.	.	100	100	100	100	100	100	100	100	100
GCA_010255495.1_PDT000447867.1_genomic	95	.	.	100	.	100	100	100	100	100	100	100	.	99.18	.	.	.	.	.	.	.	.	96.45	91.54	100	100	100	100	100	.	.	.	.	.	.	.	.	.	.	.	100	100	100	100	100	100	100	100	100
GCA_010255515.1_PDT000447869.1_genomic	107	.	.	100	.	100	100	100	100	100	100	100	97.46	99.18	.	.	.	.	.	.	.	.	96.45	91.54	100	100	100	100	100	.	.	100	.	.	.	.	.	.	.	.	100	100	100	100	100	100	100	100	100
GCA_010255535.1_PDT000447868.1_genomic	107	.	.	100	.	100	100	100	100	100	100	100	97.46	99.18	.	.	.	.	.	.	.	.	96.45	91.54	100	100	100	100	100	.	.	100	.	.	.	.	.	.	.	.	100	100	100	100	100	100	100	100	100
GCA_010255555.1_PDT000447870.1_genomic	106	.	.	100	.	100	100	100	100	100	100	100	97.46	99.18	.	.	.	.	.	.	.	.	96.45	91.54	100	100	100	100	100	.	.	.	100	.	.	.	.	.	.	.	100	100	100	100	100	100	100	100	100
GCA_010255565.1_PDT000447875.1_genomic	95	.	.	100	.	100	100	100	100	100	100	100	.	99.18	.	.	.	.	.	.	.	.	96.45	91.54	100	100	100	100	100	.	.	.	.	.	.	.	.	.	.	.	100	100	100	100	100	100	100	100	100
GCA_010255595.1_PDT000447863.1_genomic	116	.	.	100	.	100	100	100	100	100	100	100	97.46	99.18	.	.	.	.	.	.	.	.	96.45	91.54	100	100	100	100	100	.	.	100	100	.	.	.	.	.	.	.	100	100	100	100	100	100	100	100	100
GCA_010255615.1_PDT000447876.1_genomic	100	.	.	100	.	100	100	100	100	100	100	100	.	99.18	.	.	.	.	.	.	.	.	96.45	91.54	100	100	100	100	100	.	.	.	.	.	.	.	.	.	.	.	100	100	100	100	100	100	100	100	100
GCA_010255635.1_PDT000447891.1_genomic	106	.	.	100	.	100	100	100	100	100	100	100	97.46	99.18	.	.	.	.	.	.	.	.	96.45	91.54	100	100	100	100	100	.	.	.	.	.	.	.	.	.	.	.	100	100	100	100	100	100	100	100	100
GCA_010255655.1_PDT000447882.1_genomic	100	.	.	100	100	100	100	100	100	100	100	100	97.46	99.18	.	.	91.58	96.6	89.83	.	.	.	96.45	91.54	100	100	99.81	100	100	.	.	.	.	.	.	.	.	.	.	.	100	100	100	100	100	100	100	100	100
GCA_010255675.1_PDT000447901.1_genomic	107	.	.	100	.	100	100	100	100	100	100	100	97.46	99.18	.	.	.	.	.	.	.	.	96.45	91.54	100	100	100	100	100	.	.	.	100	.	.	.	.	.	.	.	100	100	100	100	100	100	100	100	100
GCA_010255715.1_PDT000447880.1_genomic	104	.	.	100	.	100	100	100	100	100	100	100	97.46	99.18	.	.	.	.	.	.	.	.	96.45	91.54	100	100	100	100	100	.	.	.	.	.	.	.	.	.	.	.	100	100	100	100	100	100	100	100	100
GCA_010255735.1_PDT000447965.1_genomic	106	.	.	100	.	100	100	100	100	100	100	100	97.46	99.18	.	.	.	.	.	.	.	.	96.45	91.54	100	100	100	100	100	.	.	.	.	.	.	.	.	.	.	.	100	100	100	100	100	100	100	100	100
GCA_010255755.1_PDT000447950.1_genomic	106	.	.	100	.	100	100	100	100	100	100	100	97.46	99.18	.	.	.	.	.	.	.	.	96.45	91.54	100	100	100	100	100	.	.	.	100	.	.	.	.	.	.	.	100	100	100	100	100	100	100	100	100
GCA_010255775.1_PDT000447927.1_genomic	107	.	.	100	.	100	100	100	100	100	100	100	97.46	99.18	.	.	.	.	.	.	.	.	96.45	91.54	100	100	100	100	100	.	.	100	.	.	.	.	.	.	.	.	100	100	100	100	100	100	100	100	100
GCA_010255795.1_PDT000447935.1_genomic	107	.	.	100	.	100	100	100	100	100	100	100	97.46	99.18	.	.	.	.	.	.	.	.	96.45	91.54	100	100	100	100	100	.	.	100	.	.	.	.	.	.	.	.	100	100	100	100	100	100	100	100	100
GCA_010255815.1_PDT000447947.1_genomic	109	.	.	100	.	100	100	100	100	100	100	100	97.46	99.18	.	.	.	.	.	.	.	.	96.45	91.54	100	100	100	100	100	.	100	.	.	.	.	.	.	.	.	.	100	100	100	100	100	100	100	100	100
GCA_010255835.1_PDT000447907.1_genomic	107	.	.	100	.	100	100	100	100	100	100	100	97.46	99.18	.	.	.	.	.	.	.	.	96.45	91.54	100	100	100	100	100	.	.	100	.	.	.	.	.	.	.	.	100	100	100	100	100	100	100	100	100
GCA_010255855.1_PDT000447885.1_genomic	102	.	.	99.89	100	100	100	100	100	100	100	100	96.12	99.18	.	.	.	.	.	.	.	.	96.45	91.54	100	100	100	100	100	.	.	.	100	.	.	.	.	.	.	.	100	100	100	100	100	100	100	100	100
GCA_010255875.1_PDT000447881.1_genomic	106	.	.	100	.	100	100	100	100	100	100	100	97.46	99.18	.	.	.	.	.	.	.	.	96.45	91.54	100	100	100	100	100	.	.	.	.	.	.	.	.	.	.	.	100	100	100	100	100	100	100	100	100
GCA_010255895.1_PDT000447887.1_genomic	100	.	.	100	.	100	100	100	100	100	100	100	.	99.18	.	.	.	.	.	.	.	.	96.45	91.54	100	100	100	100	100	.	.	.	.	.	.	.	.	.	.	.	100	100	100	100	100	100	100	100	100
GCA_010255915.1_PDT000447939.1_genomic	105	.	.	100	.	100	100	100	100	100	100	100	97.46	99.18	.	.	.	.	.	.	.	.	96.45	91.54	100	100	100	100	100	.	.	100	.	.	.	.	.	.	.	.	100	100	100	100	100	100	100	100	100
GCA_010255935.1_PDT000447893.1_genomic	106	.	.	100	.	100	100	100	100	100	100	100	97.46	99.18	.	.	.	.	.	.	.	.	96.45	91.54	100	100	100	100	100	.	.	100	.	.	.	.	.	.	.	.	100	100	100	100	100	100	100	100	100
GCA_010255955.1_PDT000447889.1_genomic	104	.	.	100	.	100	100	100	100	100	100	100	97.46	99.18	99.07	.	91.58	96.6	89.83	.	.	.	.	91.54	100	100	100	100	100	.	.	.	.	.	.	.	.	.	.	.	100	100	100	100	100	100	100	100	100
GCA_010255975.1_PDT000447878.1_genomic	95	.	.	100	.	100	100	100	100	100	100	100	.	99.18	.	.	.	.	.	.	.	.	96.45	91.54	100	100	100	100	100	.	.	.	.	.	.	.	.	.	.	.	100	100	100	100	100	100	100	100	100
GCA_010255995.1_PDT000447888.1_genomic	102	.	.	100	.	100	100	100	100	100	100	100	97.46	99.18	.	.	.	.	.	.	.	.	96.45	91.54	100	100	99.81	100	100	.	.	.	.	.	.	.	.	.	.	.	100	100	100	100	100	100	100	100	100
GCA_010256015.1_PDT000447886.1_genomic	97	.	.	.	.	100	100	100	100	100	100	100	97.46	99.18	.	.	.	.	.	.	.	.	.	91.54	100	100	100	100	100	.	.	.	.	.	.	.	.	.	.	.	100	100	100	100	100	100	100	100	100
GCA_010256035.1_PDT000447895.1_genomic	107	.	.	100	.	100	100	100	100	100	100	100	97.46	99.18	.	.	.	.	.	.	.	.	96.45	91.54	100	100	100	100	100	.	.	100	.	.	.	.	.	.	.	.	100	100	100	100	100	100	100	100	100
GCA_010256055.1_PDT000447905.1_genomic	106	.	.	100	.	100	100	100	100	100	100	100	97.46	99.18	.	.	.	.	.	.	.	.	96.45	91.54	100	100	100	100	100	.	.	.	100	.	.	.	.	.	.	.	100	100	100	100	100	100	100	100	100
GCA_010256075.1_PDT000447900.1_genomic	107	.	.	100	.	100	100	100	100	100	100	100	97.46	99.18	.	.	.	.	.	.	.	.	96.45	91.54	100	100	100	100	100	.	.	.	100	.	.	.	.	.	.	.	100	100	100	100	100	100	100	100	100
GCA_010256115.1_PDT000447898.1_genomic	107	.	.	100	.	100	100	100	100	100	100	100	97.46	99.18	.	.	.	.	.	.	.	.	96.45	91.54	100	100	100	100	100	.	.	100	.	.	.	.	.	.	.	.	100	100	100	100	100	100	100	100	100
GCA_010256135.1_PDT000447949.1_genomic	116	.	.	100	.	100	100	100	100	100	100	100	97.46	99.18	.	.	.	.	.	.	.	.	96.45	91.54	100	100	100	100	100	.	.	100	100	.	.	.	.	.	.	.	100	100	100	100	100	100	100	100	100
GCA_010256155.1_PDT000447918.1_genomic	107	.	.	100	.	100	100	100	100	100	100	100	97.46	99.18	.	.	.	.	.	.	.	.	96.45	91.54	100	100	100	100	100	.	.	.	.	.	.	.	.	.	.	.	100	100	100	100	100	100	100	100	100
GCA_010256175.1_PDT000447897.1_genomic	107	.	.	100	.	100	100	100	100	100	100	100	97.46	99.18	.	.	.	.	.	.	.	.	96.45	91.54	100	100	100	100	100	.	.	100	.	.	.	.	.	.	.	.	100	100	100	100	100	100	100	100	100
GCA_010256195.1_PDT000447890.1_genomic	107	.	.	100	.	100	100	100	100	100	100	100	97.46	99.18	.	.	.	.	.	.	.	.	96.45	91.54	100	100	100	100	100	.	.	100	.	.	.	.	.	.	.	.	100	100	100	100	100	100	100	100	100
GCA_010256215.1_PDT000447896.1_genomic	107	.	.	100	.	100	100	100	100	100	100	100	97.46	99.18	.	.	.	.	.	.	.	.	96.45	91.54	100	100	100	100	100	.	.	100	.	.	.	.	.	.	.	.	100	100	100	100	100	100	100	100	100
GCA_010256235.1_PDT000447883.1_genomic	116	.	.	100	.	100	100	100	100	100	100	100	97.46	99.18	.	.	.	.	.	.	.	.	96.45	91.54	100	100	100	100	100	.	.	100	100	.	.	.	.	.	.	.	100	100	100	100	100	100	100	100	100
GCA_010256255.1_PDT000447892.1_genomic	105	.	.	100	.	100	100	100	100	100	100	100	97.46	99.18	.	.	.	.	.	.	.	.	96.45	91.54	100	100	100	100	100	.	.	100	.	.	.	.	.	.	.	.	100	100	100	100	100	100	100	100	100
GCA_010256275.1_PDT000447879.1_genomic	106	.	.	100	.	100	100	100	100	100	100	100	97.46	99.18	.	.	.	.	.	.	.	.	96.45	91.54	100	100	100	100	100	.	.	.	100	.	.	.	.	.	.	.	100	100	100	100	100	100	100	100	100
GCA_010256295.1_PDT000447884.1_genomic	101	.	.	100	.	100	100	100	100	100	100	100	97.46	99.18	.	.	.	.	.	.	.	.	96.45	91.54	100	100	100	100	100	.	.	.	.	.	.	.	.	.	.	.	100	100	100	100	100	100	100	100	100
GCA_010256315.1_PDT000447923.1_genomic	106	.	.	100	.	100	100	100	100	100	100	100	97.46	99.18	.	.	.	.	.	.	.	.	96.45	91.54	100	100	100	100	100	.	.	.	.	.	.	.	.	.	.	.	100	100	100	100	100	100	100	100	100
GCA_010256335.1_PDT000447953.1_genomic	114	.	.	100	.	100	100	100	100	100	100	100	97.46	99.18	.	.	.	.	.	.	.	.	96.45	91.54	100	100	100	100	100	.	.	100	100	.	.	.	.	.	.	.	100	100	100	100	100	100	100	100	100
GCA_010256355.1_PDT000447902.1_genomic	107	.	.	100	.	100	100	100	100	100	100	100	97.46	99.18	.	.	.	.	.	.	.	.	96.45	91.54	100	100	100	100	100	.	.	.	100	.	.	.	.	.	.	.	100	100	100	100	100	100	100	100	100
GCA_010256375.1_PDT000447909.1_genomic	106	.	.	100	.	100	100	100	100	100	100	100	97.46	99.18	.	.	.	.	.	.	.	.	96.45	91.54	100	100	100	100	100	.	.	.	.	.	.	.	.	.	.	.	100	100	100	100	100	100	100	100	100
GCA_010256395.1_PDT000447899.1_genomic	106	.	.	100	.	100	100	100	100	100	100	100	97.46	99.18	.	.	.	.	.	.	.	.	96.45	91.54	100	100	100	100	100	.	.	.	.	.	.	.	.	.	.	.	100	100	100	100	100	100	100	100	100
GCA_010256415.1_PDT000447906.1_genomic	107	.	.	100	.	100	100	100	100	100	100	100	97.46	99.18	.	.	.	.	.	.	.	.	96.45	91.54	100	100	100	100	100	.	.	.	100	.	.	.	.	.	.	.	100	100	100	100	100	100	100	100	100
GCA_010256425.1_PDT000447948.1_genomic	107	.	.	100	.	100	100	100	100	100	100	100	97.46	99.18	.	.	.	.	.	.	.	.	96.45	91.54	100	100	100	100	100	.	.	.	100	.	.	.	.	.	.	.	100	100	100	100	100	100	100	100	100
GCA_010256455.1_PDT000447904.1_genomic	106	.	.	100	.	100	100	100	100	100	100	100	97.46	99.18	.	.	.	.	.	.	.	.	96.45	91.54	100	100	100	100	100	.	.	.	100	.	.	.	.	.	.	.	100	100	100	100	100	100	100	100	100
GCA_010256475.1_PDT000447903.1_genomic	110	.	.	99.89	.	100	100	100	100	100	100	100	97.46	99.18	.	.	.	.	.	.	.	.	96.45	91.54	100	100	100	100	100	.	.	100	100	.	.	.	.	.	.	.	100	100	100	100	100	100	100	100	100
GCA_010256495.1_PDT000447942.1_genomic	106	.	.	100	.	100	100	100	100	100	100	100	97.46	99.18	.	.	.	.	.	.	.	.	96.45	91.54	100	100	100	100	100	.	.	.	100	.	.	.	.	.	.	.	100	100	100	100	100	100	100	100	100
GCA_010256515.1_PDT000447916.1_genomic	100	.	.	100	.	100	100	100	100	100	100	100	.	99.18	.	.	.	.	.	.	.	.	96.45	91.54	100	100	100	100	100	.	.	.	.	.	.	.	.	.	.	.	100	100	100	100	100	100	100	100	100
GCA_010256535.1_PDT000447957.1_genomic	107	.	.	100	.	100	100	100	100	100	100	100	97.46	99.18	.	.	.	.	.	.	.	.	96.45	91.54	100	100	100	100	100	.	.	.	.	.	.	.	.	.	.	.	100	100	100	100	100	100	100	100	100
GCA_010256555.1_PDT000447912.1_genomic	106	.	.	100	.	100	100	100	100	100	100	100	97.46	99.18	.	.	.	.	.	.	.	.	96.45	91.54	100	100	100	100	100	.	.	.	100	.	.	.	.	.	.	.	100	100	100	100	100	100	100	100	100
GCA_010256575.1_PDT000447954.1_genomic	107	.	.	95.05	.	100	100	100	100	100	100	100	97.46	99.18	.	.	.	.	.	.	.	.	96.45	91.54	100	100	100	100	100	.	.	.	100	.	.	.	.	.	.	.	100	100	100	100	100	100	100	100	100
GCA_010256605.1_PDT000447922.1_genomic	112	.	.	.	.	100	100	100	100	100	100	100	97.46	99.18	.	.	.	.	.	.	.	.	96.45	91.54	100	100	100	100	100	.	.	99.4	.	.	.	.	.	.	.	.	100	100	100	100	100	100	100	100	100
GCA_010256635.1_PDT000447908.1_genomic	106	.	.	100	.	100	100	100	100	100	100	100	97.46	99.18	.	.	.	.	.	.	.	.	96.45	91.54	100	100	100	100	100	.	.	.	.	.	.	.	.	.	.	.	100	100	100	100	100	100	100	100	100
GCA_010256655.1_PDT000447910.1_genomic	106	.	.	100	.	100	100	100	100	100	100	100	97.46	99.18	.	.	.	.	.	.	.	.	96.45	91.54	100	100	100	100	100	.	.	.	.	.	.	.	.	.	.	.	100	100	100	100	100	100	100	100	100
GCA_010256675.1_PDT000447936.1_genomic	105	.	.	100	.	100	100	100	100	100	100	100	97.46	99.18	.	.	.	.	.	.	.	.	96.45	91.54	100	100	100	100	100	.	.	.	.	.	.	.	.	.	.	.	100	100	100	100	100	100	100	100	100
GCA_010256685.1_PDT000447914.1_genomic	107	.	.	100	.	100	100	100	100	100	100	100	97.46	99.18	.	.	.	.	.	.	.	.	96.45	91.54	100	100	100	100	100	.	.	.	100	.	.	.	.	.	.	.	100	100	100	100	100	100	100	100	100
GCA_010256715.1_PDT000447920.1_genomic	107	.	.	100	.	100	100	100	100	100	100	100	97.46	99.18	.	.	.	.	.	.	.	.	96.45	91.54	100	100	100	100	100	.	.	100	.	.	.	.	.	.	.	.	100	100	100	100	100	100	100	100	100
GCA_010256735.1_PDT000447919.1_genomic	106	.	.	100	.	100	100	100	100	100	100	100	97.46	99.18	.	.	.	.	.	.	.	.	96.45	91.54	100	100	100	100	100	.	.	.	.	.	.	.	.	.	.	.	100	100	100	100	100	100	100	100	100
GCA_010256755.1_PDT000447911.1_genomic	106	.	.	100	.	100	100	100	100	100	100	100	97.46	99.18	.	.	.	.	.	.	.	.	96.45	91.54	100	100	100	100	100	.	.	.	100	.	.	.	.	.	.	.	100	100	100	100	100	100	100	100	100
GCA_010256785.1_PDT000447938.1_genomic	106	.	.	100	.	100	100	100	100	100	100	100	97.46	99.18	.	.	.	.	.	.	.	.	96.45	91.54	100	100	100	100	100	.	.	100	.	.	.	.	.	.	.	.	100	100	100	100	100	100	100	100	100
GCA_010256815.1_PDT000447930.1_genomic	100	.	.	100	100	100	100	100	100	100	100	100	97.46	99.18	.	.	91.58	96.6	89.83	.	.	.	96.45	91.54	100	100	99.81	100	100	.	.	.	.	.	.	.	.	.	.	.	100	100	100	100	100	100	100	100	100
GCA_010256835.1_PDT000447952.1_genomic	110	.	.	99.89	.	100	100	100	100	100	100	100	97.46	99.18	.	.	.	.	.	.	.	.	96.45	91.54	100	100	100	100	100	.	.	100	100	.	.	.	.	.	.	.	100	100	100	100	100	100	100	100	100
GCA_010256855.1_PDT000447915.1_genomic	106	.	.	100	.	100	100	100	100	100	100	100	97.46	99.18	.	.	.	.	.	.	.	.	96.45	91.54	100	100	100	100	100	.	.	.	.	.	.	.	.	.	.	.	100	100	100	100	100	100	100	100	100
GCA_010256875.1_PDT000447956.1_genomic	108	.	.	100	.	100	100	100	100	100	100	100	97.46	99.18	.	.	.	.	.	.	.	.	96.45	91.54	100	100	100	100	100	.	.	100	.	.	.	.	.	.	.	.	100	100	100	100	100	100	100	100	100
GCA_010256895.1_PDT000447958.1_genomic	116	.	.	99.89	.	100	100	100	100	100	100	100	97.46	99.18	.	.	.	.	.	.	.	.	96.45	91.54	100	100	100	100	100	.	.	100	100	.	.	.	.	.	.	.	100	100	100	100	100	100	100	100	100
GCA_010256905.1_PDT000447943.1_genomic	104	.	.	100	.	100	100	100	100	100	100	100	97.46	99.18	.	.	.	.	.	.	.	.	96.45	91.54	100	100	100	100	100	.	.	.	.	.	.	.	.	.	.	.	100	100	100	100	100	100	100	100	100
GCA_010256935.1_PDT000447979.1_genomic	107	.	.	100	.	100	100	100	100	100	100	100	97.46	99.18	.	.	.	.	.	.	.	.	96.45	91.54	100	100	100	100	100	.	.	100	.	.	.	.	.	.	.	.	100	100	100	100	100	100	100	100	100
GCA_010256955.1_PDT000447963.1_genomic	107	.	.	100	.	100	100	100	100	100	100	100	97.46	99.18	.	.	.	.	.	.	.	.	96.45	91.54	100	100	100	100	100	.	.	100	.	.	.	.	.	.	.	.	100	100	100	100	100	100	100	100	100
GCA_010256975.1_PDT000447955.1_genomic	106	.	.	100	.	100	100	100	100	100	100	100	97.46	99.18	.	.	.	.	.	.	.	.	96.45	91.54	100	100	100	100	100	.	.	.	100	.	.	.	.	.	.	.	100	100	100	100	100	100	100	100	100
GCA_010256995.1_PDT000447975.1_genomic	107	.	.	100	.	100	100	100	100	100	100	100	97.46	99.18	.	.	.	.	.	.	.	.	96.45	91.54	100	100	100	100	100	.	.	100	.	.	.	.	.	.	.	.	100	100	100	100	100	100	100	100	100
GCA_010257015.1_PDT000447926.1_genomic	107	.	.	100	.	100	100	100	100	100	100	100	97.46	99.18	.	.	.	.	.	.	.	.	96.45	91.54	100	100	100	100	100	.	.	100	.	.	.	.	.	.	.	.	100	100	100	100	100	100	100	100	100
GCA_010257035.1_PDT000447941.1_genomic	116	.	.	100	.	100	100	100	100	100	100	100	97.46	99.18	.	.	.	.	.	.	.	.	96.45	91.54	100	100	100	100	100	.	.	100	100	.	.	.	.	.	.	.	100	100	100	100	100	100	100	100	100
GCA_010257055.1_PDT000447940.1_genomic	106	.	.	100	.	100	100	100	100	100	100	100	97.46	99.18	.	.	.	.	.	.	.	.	96.45	91.54	100	100	100	100	100	.	.	.	100	.	.	.	.	.	.	.	100	100	100	100	100	100	100	100	100
GCA_010257075.1_PDT000447934.1_genomic	107	.	.	100	.	100	100	100	100	100	100	100	97.46	99.18	.	.	.	.	.	.	.	.	96.45	91.54	100	100	100	100	100	.	.	100	.	.	.	.	.	.	.	.	100	100	100	100	100	100	100	100	100
GCA_010257095.1_PDT000447966.1_genomic	106	.	.	100	.	100	100	100	100	100	100	100	97.46	99.18	.	.	.	.	.	.	.	.	96.45	91.54	100	100	100	100	100	.	.	.	.	.	.	.	.	.	.	.	100	100	100	100	100	100	100	100	100
GCA_010257115.1_PDT000447960.1_genomic	107	.	.	100	.	100	100	100	100	100	100	100	97.46	99.18	.	.	.	.	.	.	.	.	96.45	91.54	100	100	100	100	100	.	.	100	.	.	.	.	.	.	.	.	100	100	100	100	100	100	100	100	100
GCA_010257135.1_PDT000447917.1_genomic	107	.	.	100	.	100	100	100	100	100	100	100	97.46	99.18	.	.	.	.	.	.	.	.	96.45	91.54	100	100	100	100	100	.	.	.	100	.	.	.	.	.	.	.	100	100	100	100	100	100	100	100	100
GCA_010257155.1_PDT000447973.1_genomic	102	.	.	100	.	100	100	100	100	100	100	100	97.46	99.18	.	.	.	.	.	.	.	.	96.45	91.54	100	100	99.81	100	100	.	.	.	.	.	.	.	.	.	.	.	100	100	100	100	100	100	100	100	100
GCA_010257175.1_PDT000447959.1_genomic	100	.	.	100	.	100	100	100	100	100	100	100	.	99.18	.	.	.	.	.	.	.	.	96.45	91.54	100	100	100	100	100	.	.	.	.	.	.	.	.	.	.	.	100	100	100	100	100	100	100	100	100
GCA_010257195.1_PDT000447970.1_genomic	95	.	.	100	.	100	100	100	100	100	100	100	.	99.18	.	.	.	.	.	.	.	.	96.45	91.54	100	100	100	100	100	.	.	.	.	.	.	.	.	.	.	.	100	100	100	100	100	100	100	100	100
GCA_010257205.1_PDT000447929.1_genomic	95	.	.	100	.	100	100	100	100	100	100	100	.	99.18	.	.	.	.	.	.	.	.	96.45	91.54	100	100	100	100	100	.	.	.	.	.	.	.	.	.	.	.	100	100	100	100	100	100	100	100	100
GCA_010257235.1_PDT000447921.1_genomic	112	.	.	.	.	100	100	100	100	100	100	100	97.46	99.18	.	.	.	.	.	.	.	.	96.45	91.54	100	100	100	100	100	.	.	99.4	.	.	.	.	.	.	.	.	100	100	100	100	100	100	100	100	100
GCA_010257255.1_PDT000448012.1_genomic	107	.	.	100	.	100	100	100	100	100	100	100	97.46	99.18	.	.	.	.	.	.	.	.	96.45	91.54	100	100	100	100	100	.	.	.	100	.	.	.	.	.	.	.	100	100	100	100	100	100	100	100	100
GCA_010257275.1_PDT000447971.1_genomic	95	.	.	100	.	100	100	100	100	100	100	100	.	99.18	.	.	.	.	.	.	.	.	96.45	91.54	100	100	100	100	100	.	.	.	.	.	.	.	.	.	.	.	100	100	100	100	100	100	100	100	100
GCA_010257295.1_PDT000447974.1_genomic	106	.	.	100	.	100	100	100	100	100	100	100	97.46	99.18	.	.	.	.	.	.	.	.	96.45	91.54	100	100	100	100	100	.	.	.	100	.	.	.	.	.	.	.	100	100	100	100	100	100	100	100	100
GCA_010257315.1_PDT000448026.1_genomic	99	.	.	.	.	100	100	100	100	100	100	100	97.46	99.18	.	.	.	.	.	.	.	.	96.45	91.54	100	100	100	100	100	.	.	.	.	.	.	.	.	.	.	.	100	100	100	100	100	100	100	100	100
GCA_010257335.1_PDT000448024.1_genomic	102	.	.	100	.	100	100	100	100	100	100	100	97.46	99.18	.	.	.	.	.	.	.	.	96.45	91.54	100	100	99.81	100	100	.	.	.	.	.	.	.	.	.	.	.	100	100	100	100	100	100	100	100	100
GCA_010257355.1_PDT000447969.1_genomic	102	.	.	100	.	100	100	100	100	100	100	100	97.46	99.18	.	.	.	.	.	.	.	.	96.45	91.54	100	100	99.81	100	100	.	.	.	.	.	.	.	.	.	.	.	100	100	100	100	100	100	100	100	100
GCA_010257375.1_PDT000448055.1_genomic	106	.	.	100	.	100	100	100	100	100	100	100	97.46	99.18	.	.	.	.	.	.	.	.	96.45	91.54	100	100	100	100	100	.	.	.	100	.	.	.	.	.	.	.	100	100	100	100	100	100	100	100	100
GCA_010257395.1_PDT000448044.1_genomic	100	.	.	100	.	100	100	100	100	100	100	100	.	99.18	.	.	.	.	.	.	.	.	96.45	91.54	100	100	100	100	100	.	.	.	.	.	.	.	.	.	.	.	100	100	100	100	100	100	100	100	100
GCA_010257415.1_PDT000448041.1_genomic	116	.	.	100	.	100	100	100	100	100	100	100	97.46	99.18	.	.	.	.	.	.	.	.	96.45	91.54	100	100	100	100	100	.	.	100	100	.	.	.	.	.	.	.	100	100	100	100	100	100	100	100	100
GCA_010257435.1_PDT000447932.1_genomic	107	.	.	100	.	100	100	100	100	100	100	100	97.46	99.18	.	.	.	.	.	.	.	.	96.45	91.54	100	100	100	100	100	.	.	100	.	.	.	.	.	.	.	.	100	100	100	100	100	100	100	100	100
GCA_010257445.1_PDT000447964.1_genomic	106	.	.	100	.	100	100	100	100	100	100	100	97.46	99.18	.	.	.	.	.	.	.	.	96.45	91.54	100	100	100	100	100	.	.	.	100	.	.	.	.	.	.	.	100	100	100	100	100	100	100	100	100
GCA_010257475.1_PDT000448005.1_genomic	102	.	.	100	.	100	100	100	100	100	100	100	.	99.18	.	.	.	.	.	.	.	.	96.45	91.54	100	100	100	100	100	.	.	.	.	.	.	.	.	.	.	.	100	100	100	100	100	100	100	100	100
GCA_010257495.1_PDT000448017.1_genomic	108	.	.	100	.	100	100	100	100	100	100	100	97.46	99.18	.	.	.	.	.	.	.	.	96.45	91.54	100	100	100	100	100	.	.	.	100	.	.	.	.	.	.	.	100	100	100	100	100	100	100	100	100
GCA_010257515.1_PDT000447978.1_genomic	107	.	.	100	.	100	100	100	100	100	100	100	97.46	99.18	.	.	.	.	.	.	.	.	96.45	91.54	100	100	100	100	100	.	.	100	.	.	.	.	.	.	.	.	100	100	100	100	100	100	100	100	100
GCA_010257535.1_PDT000447968.1_genomic	102	.	.	100	.	100	100	100	100	100	100	100	97.46	99.18	.	.	.	.	.	.	.	.	96.45	91.54	100	100	99.81	100	100	.	.	.	.	.	.	.	.	.	.	.	100	100	100	100	100	100	100	100	100
GCA_010257545.1_PDT000447962.1_genomic	106	.	.	100	.	100	100	100	100	100	100	100	97.46	99.18	.	.	.	.	.	.	.	.	96.45	91.54	100	100	100	100	100	.	.	.	.	.	.	.	.	.	.	.	100	100	100	100	100	100	100	100	100
GCA_010257575.1_PDT000447944.1_genomic	108	.	.	100	.	100	100	100	100	100	100	100	97.46	99.18	.	.	.	.	.	.	.	.	96.45	91.54	100	100	100	100	100	.	.	100	.	.	.	.	.	.	.	.	100	100	100	100	100	100	100	100	100
GCA_010257595.1_PDT000448035.1_genomic	107	.	.	100	.	100	100	100	100	100	100	100	97.46	99.18	.	.	.	.	.	.	.	.	96.45	91.54	100	100	100	100	100	.	.	.	100	.	.	.	.	.	.	.	100	100	100	100	100	100	100	100	100
GCA_010257635.1_PDT000447982.1_genomic	107	.	.	100	.	100	100	100	100	100	100	100	97.46	99.18	.	.	.	.	.	.	.	.	96.45	91.54	100	100	100	100	100	.	.	100	.	.	.	.	.	.	.	.	100	100	100	100	100	100	100	100	100
GCA_010257655.1_PDT000448000.1_genomic	100	.	.	100	100	100	100	100	100	100	100	100	97.46	99.18	.	.	91.58	96.6	89.83	.	.	.	96.45	91.54	100	100	99.81	100	100	.	.	.	.	.	.	.	.	.	.	.	100	100	100	100	100	100	100	100	100
GCA_010257665.1_PDT000447976.1_genomic	106	.	.	100	.	100	100	100	100	100	100	100	97.46	99.18	.	.	.	.	.	.	.	.	96.45	91.54	100	100	100	100	100	.	.	.	.	.	.	.	.	.	.	.	100	100	100	100	100	100	100	100	100
GCA_010257695.1_PDT000448016.1_genomic	106	.	.	100	.	100	100	100	100	100	100	100	97.46	99.18	.	.	.	.	.	.	.	.	96.45	91.54	100	100	100	100	100	.	.	.	100	.	.	.	.	.	.	.	100	100	100	100	100	100	100	100	100
GCA_010257715.1_PDT000447983.1_genomic	107	.	.	100	.	100	100	100	100	100	100	100	97.46	99.18	.	.	.	.	.	.	.	.	96.45	91.54	100	100	100	100	100	.	.	100	.	.	.	.	.	.	.	.	100	100	100	100	100	100	100	100	100
GCA_010257735.1_PDT000447999.1_genomic	107	.	.	100	.	100	100	100	100	100	100	100	97.46	99.18	.	.	.	.	.	.	.	.	96.45	91.54	100	100	100	100	100	.	.	100	.	.	.	.	.	.	.	.	100	100	100	100	100	100	100	100	100
GCA_010257755.1_PDT000447977.1_genomic	107	.	.	100	.	100	100	100	100	100	100	100	97.46	99.18	.	.	.	.	.	.	.	.	96.45	91.54	100	100	100	100	100	.	.	100	.	.	.	.	.	.	.	.	100	100	100	100	100	100	100	100	100
GCA_010257775.1_PDT000447985.1_genomic	99	.	.	100	.	100	100	100	100	100	100	100	97.46	99.18	.	.	.	.	.	.	.	.	96.45	91.54	100	100	100	100	100	.	.	.	.	.	.	.	.	.	.	.	100	100	100	100	100	100	100	100	100
GCA_010257795.1_PDT000447984.1_genomic	106	.	.	100	.	100	100	100	100	100	100	100	97.46	99.18	.	.	.	.	.	.	.	.	96.45	91.54	100	100	100	100	100	.	.	100	.	.	.	.	.	.	.	.	100	100	100	100	100	100	100	100	100
GCA_010257815.1_PDT000448036.1_genomic	107	.	.	100	.	100	100	100	100	100	100	100	97.46	99.18	.	.	.	.	.	.	.	.	96.45	91.54	100	100	100	100	100	.	.	100	.	.	.	.	.	.	.	.	100	100	100	100	100	100	100	100	100
GCA_010257835.1_PDT000448022.1_genomic	102	.	.	100	.	100	100	100	100	100	100	100	97.46	99.18	.	.	.	.	.	.	.	.	96.45	91.54	100	100	99.81	100	100	.	.	.	.	.	.	.	.	.	.	.	100	100	100	100	100	100	100	100	100
GCA_010257855.1_PDT000448008.1_genomic	107	.	.	100	.	100	100	100	100	100	100	100	97.46	99.18	.	.	.	.	.	.	.	.	96.45	91.54	100	100	100	100	100	.	.	100	.	.	.	.	.	.	.	.	100	100	100	100	100	100	100	100	100
GCA_010257865.1_PDT000447994.1_genomic	116	.	.	100	.	100	100	100	100	100	100	100	97.46	99.18	.	.	.	.	.	.	.	.	96.45	91.54	100	100	100	100	100	.	.	100	100	.	.	.	.	.	.	.	100	100	100	100	100	100	100	100	100
GCA_010257895.1_PDT000448002.1_genomic	106	.	.	100	.	100	100	100	100	100	100	100	97.46	99.18	.	.	.	.	.	.	.	.	96.45	91.54	100	100	100	100	100	.	.	.	.	.	.	.	.	.	.	.	100	100	100	100	100	100	100	100	100
GCA_010257915.1_PDT000448045.1_genomic	106	.	.	100	.	100	100	100	100	100	100	100	97.46	99.18	.	.	.	.	.	.	.	.	96.45	91.54	100	100	100	100	100	.	.	.	100	.	.	.	.	.	.	.	100	100	100	100	100	100	100	100	100
GCA_010257935.1_PDT000447980.1_genomic	107	.	.	100	.	100	100	100	100	100	100	100	97.46	99.18	.	.	.	.	.	.	.	.	96.45	91.54	100	100	100	100	100	.	.	100	.	.	.	.	.	.	.	.	100	100	100	100	100	100	100	100	100
GCA_010257945.1_PDT000448020.1_genomic	102	.	.	100	.	100	100	100	100	100	100	100	97.46	99.18	.	.	.	.	.	.	.	.	96.45	91.54	100	100	99.81	100	100	.	.	.	.	.	.	.	.	.	.	.	100	100	100	100	100	100	100	100	100
GCA_010257975.1_PDT000448034.1_genomic	116	.	.	100	.	100	100	100	100	100	100	100	97.46	99.18	.	.	.	.	.	.	.	.	96.45	91.54	100	100	100	100	100	.	.	99.4	100	.	.	.	.	.	.	.	100	100	100	100	100	100	100	100	100
GCA_010257995.1_PDT000448023.1_genomic	102	.	.	100	.	100	100	100	100	100	100	100	97.46	99.18	.	.	.	.	.	.	.	.	96.45	91.54	100	100	99.81	100	100	.	.	.	.	.	.	.	.	.	.	.	100	100	100	100	100	100	100	100	100
GCA_010258015.1_PDT000447996.1_genomic	99	.	.	100	100	100	100	100	100	100	100	100	97.46	99.18	.	.	91.58	96.6	89.83	.	.	.	96.45	91.54	100	100	99.81	100	100	.	.	.	.	.	.	.	.	.	.	.	100	100	100	100	100	100	100	100	100
GCA_010258025.1_PDT000448071.1_genomic	99	.	.	100	.	100	100	100	100	100	100	100	97.46	99.18	.	.	.	.	.	.	.	.	96.45	91.54	100	100	100	100	100	.	.	.	.	.	.	.	.	.	.	.	100	100	100	100	100	100	100	100	100
GCA_010258035.1_PDT000448011.1_genomic	117	.	.	100	.	100	100	100	100	100	100	100	97.46	99.18	.	.	.	.	.	.	.	.	96.45	91.54	100	100	100	100	100	.	.	100	100	.	.	.	.	.	.	.	100	100	100	100	100	100	100	100	100
GCA_010258075.1_PDT000448010.1_genomic	107	.	.	100	.	100	100	100	100	100	100	100	97.46	99.18	.	.	.	.	.	.	.	.	96.45	91.54	100	100	100	100	100	.	.	.	100	.	.	.	.	.	.	.	100	100	100	100	100	100	100	100	100
GCA_010258095.1_PDT000448061.1_genomic	106	.	.	100	.	100	100	100	100	100	100	100	97.46	99.18	.	.	.	.	.	.	.	.	96.45	91.54	100	100	100	100	100	.	.	.	.	.	.	.	.	.	.	.	100	100	100	100	100	100	100	100	100
GCA_010258115.1_PDT000448006.1_genomic	107	.	.	100	.	100	100	100	100	100	100	100	97.46	99.18	.	.	.	.	.	.	.	.	96.45	91.54	100	100	100	100	100	.	.	.	100	.	.	.	.	.	.	.	100	100	100	100	100	100	100	100	100
GCA_010258135.1_PDT000447997.1_genomic	112	.	.	.	.	100	100	100	100	100	100	100	97.46	99.18	.	.	.	.	.	.	.	.	96.45	91.54	100	100	100	100	100	.	.	99.4	.	.	.	.	.	.	.	.	100	100	100	100	100	100	100	100	100
GCA_010258155.1_PDT000448033.1_genomic	102	.	.	100	.	100	100	100	100	100	100	100	97.46	99.18	.	.	.	.	.	.	.	.	96.45	91.54	100	100	99.81	100	100	.	.	.	.	.	.	.	.	.	.	.	100	100	100	100	100	100	100	100	100
GCA_010258175.1_PDT000447995.1_genomic	107	.	.	100	.	100	100	100	100	100	100	100	97.46	99.18	.	.	.	.	.	.	.	.	96.45	91.54	100	100	100	100	100	.	.	.	100	.	.	.	.	.	.	.	100	100	100	100	100	100	100	100	100
GCA_010258195.1_PDT000448029.1_genomic	102	.	.	100	.	100	100	100	100	100	100	100	97.46	99.18	.	.	.	.	.	.	.	.	96.45	91.54	100	100	99.81	100	100	.	.	.	.	.	.	.	.	.	.	.	100	100	100	100	100	100	100	100	100
GCA_010258215.1_PDT000447988.1_genomic	106	.	.	100	.	100	100	100	100	100	100	100	97.46	99.18	.	.	.	.	.	.	.	.	96.45	91.54	100	100	100	100	100	.	.	.	100	.	.	.	.	.	.	.	100	100	100	100	100	100	100	100	100
GCA_010258235.1_PDT000448031.1_genomic	99	.	.	100	.	100	100	100	100	100	100	100	97.46	99.18	.	.	.	.	.	.	.	.	96.45	91.54	100	100	100	100	100	.	.	.	.	.	.	.	.	.	.	.	100	100	100	100	100	100	100	100	100
GCA_010258255.1_PDT000448080.1_genomic	102	.	.	100	.	100	100	100	100	100	100	100	97.46	99.18	.	.	.	.	.	.	.	.	96.45	91.54	100	100	99.81	100	100	.	.	.	.	.	.	.	.	.	.	.	100	100	100	100	100	100	100	100	100
GCA_010258275.1_PDT000447998.1_genomic	107	.	.	100	.	100	100	100	100	100	100	100	97.46	99.18	.	.	.	.	.	.	.	.	96.45	91.54	100	100	100	100	100	.	.	100	.	.	.	.	.	.	.	.	100	100	100	100	100	100	100	100	100
GCA_010258295.1_PDT000448037.1_genomic	104	.	.	100	.	100	100	100	100	100	100	100	97.46	99.18	99.07	.	91.58	96.6	89.83	.	.	.	.	91.54	100	100	100	100	100	.	.	.	.	.	.	.	.	.	.	.	100	100	100	100	100	100	100	100	100
GCA_010258335.1_PDT000448015.1_genomic	107	.	.	100	.	100	100	100	100	100	100	100	97.46	99.18	.	.	.	.	.	.	.	.	96.45	91.54	100	100	100	100	100	.	.	100	.	.	.	.	.	.	.	.	100	100	100	100	100	100	100	100	100
GCA_010258355.1_PDT000448004.1_genomic	107	.	.	100	.	100	100	100	100	100	100	100	97.46	99.18	.	.	.	.	.	.	.	.	96.45	91.54	100	100	100	100	100	.	.	100	.	.	.	.	.	.	.	.	100	100	100	100	100	100	100	100	100
GCA_010258375.1_PDT000447989.1_genomic	99	.	.	.	.	100	100	100	100	100	100	100	97.46	99.18	.	.	.	.	.	.	.	.	96.45	91.54	100	100	100	100	100	.	.	.	.	.	.	.	.	.	.	.	100	100	100	100	100	100	100	100	100
GCA_010258395.1_PDT000448007.1_genomic	107	.	.	100	.	98.25	100	100	100	100	100	100	97.46	99.18	.	.	.	.	.	.	.	.	96.45	91.54	100	100	100	100	100	.	.	.	100	.	.	.	.	.	.	.	100	100	100	100	100	100	100	100	100
GCA_010258415.1_PDT000448059.1_genomic	108	.	.	95.05	.	100	100	100	100	100	100	100	97.46	99.18	.	.	.	.	.	.	.	.	96.45	91.54	100	100	100	100	100	.	.	.	100	.	.	.	.	.	.	.	100	100	100	100	100	100	100	100	100
GCA_010258435.1_PDT000448042.1_genomic	108	.	.	100	.	100	100	100	100	100	100	100	97.46	99.18	.	.	.	.	.	.	.	.	96.45	91.54	100	100	100	100	100	.	.	.	100	.	.	.	.	.	.	.	100	100	100	100	100	100	100	100	100
GCA_010258455.1_PDT000448051.1_genomic	107	.	.	100	.	100	100	100	100	100	100	100	97.46	99.18	.	.	.	.	.	.	.	.	96.45	91.54	100	100	100	100	100	.	.	100	.	.	.	.	.	.	.	.	100	100	100	100	100	100	100	100	100
GCA_010258475.1_PDT000448057.1_genomic	100	.	.	100	.	100	100	100	100	100	100	100	.	99.18	.	.	.	.	.	.	.	.	96.45	91.54	100	100	100	100	100	.	.	.	.	.	.	.	.	.	.	.	100	100	100	100	100	100	100	100	100
GCA_010258495.1_PDT000448014.1_genomic	107	.	.	100	.	100	100	100	100	100	100	100	97.46	99.18	.	.	.	.	.	.	.	.	96.45	91.54	100	100	100	100	100	.	.	100	.	.	.	.	.	.	.	.	100	100	100	100	100	100	100	100	100
GCA_010258515.1_PDT000448047.1_genomic	107	.	.	100	.	100	100	100	100	100	100	100	97.46	99.18	.	.	.	.	.	.	.	.	96.45	91.54	100	100	100	100	100	.	.	.	100	.	.	.	.	.	.	.	100	100	100	100	100	100	100	100	100
GCA_010258535.1_PDT000448025.1_genomic	106	.	.	100	.	100	100	100	100	100	100	100	97.46	99.18	.	.	.	.	.	.	.	.	96.45	91.54	100	100	100	100	100	.	.	.	100	.	.	.	.	.	.	.	100	100	100	100	100	100	100	100	100
GCA_010258555.1_PDT000448027.1_genomic	100	.	.	100	.	100	100	100	100	100	100	100	.	99.18	.	.	.	.	.	.	.	.	96.45	91.54	100	100	100	100	100	.	.	.	.	.	.	.	.	.	.	.	100	100	100	100	100	100	100	100	100
GCA_010258575.1_PDT000448040.1_genomic	106	.	.	100	.	100	100	100	100	100	100	100	97.46	99.18	.	.	.	.	.	.	.	.	96.45	91.54	100	100	100	100	100	.	.	.	.	.	.	.	.	.	.	.	100	100	100	100	100	100	100	100	100
GCA_010258595.1_PDT000448030.1_genomic	102	.	.	100	.	100	100	100	100	100	100	100	97.46	99.18	.	.	.	.	.	.	.	.	96.45	91.54	100	100	99.81	100	100	.	.	.	.	.	.	.	.	.	.	.	100	100	100	100	100	100	100	100	100
GCA_010258615.1_PDT000448028.1_genomic	104	.	.	100	.	100	100	100	100	100	100	100	97.46	99.18	.	.	91.58	96.6	91.25	.	.	.	96.45	91.54	100	100	100	100	100	.	.	.	.	.	.	.	.	.	.	.	100	100	100	100	100	100	100	100	100
GCA_010258635.1_PDT000448039.1_genomic	99	.	.	.	.	100	100	100	100	100	100	100	97.46	99.18	.	.	.	.	.	.	.	.	96.45	91.54	100	100	100	100	100	.	.	.	.	.	.	.	.	.	.	.	100	100	100	100	100	100	100	100	100
GCA_010258655.1_PDT000447990.1_genomic	102	.	.	100	.	100	100	100	100	100	100	100	97.46	99.18	.	.	.	.	.	.	.	.	96.45	91.54	100	100	99.81	100	100	.	.	.	.	.	.	.	.	.	.	.	100	100	100	100	100	100	100	100	100
GCA_010258675.1_PDT000448013.1_genomic	106	.	.	100	.	100	100	100	100	100	100	100	97.46	99.18	.	.	.	.	.	.	.	.	96.45	91.54	100	100	100	100	100	.	.	.	100	.	.	.	.	.	.	.	100	100	100	100	100	100	100	100	100
GCA_010258695.1_PDT000448019.1_genomic	95	.	.	100	.	100	100	100	100	100	100	100	.	99.18	.	.	.	.	.	.	.	.	96.45	91.54	100	100	100	100	100	.	.	.	.	.	.	.	.	.	.	.	100	100	100	100	100	100	100	100	100
GCA_010258715.1_PDT000448003.1_genomic	107	.	.	100	.	100	100	100	100	100	100	100	97.46	99.18	.	.	.	.	.	.	.	.	96.45	91.54	100	100	100	100	100	.	.	100	.	.	.	.	.	.	.	.	100	100	100	100	100	100	100	100	100
GCA_010258735.1_PDT000448009.1_genomic	115	.	.	100	.	100	100	100	100	100	100	100	97.46	99.18	.	.	.	.	.	.	.	.	96.45	91.54	100	100	100	100	100	.	.	100	100	.	.	.	.	.	.	.	100	100	100	100	100	100	100	100	100
GCA_010258755.1_PDT000448067.1_genomic	107	.	.	100	.	100	100	100	100	100	100	100	97.46	99.18	.	.	.	.	.	.	.	.	96.45	91.54	100	100	100	100	100	.	.	100	.	.	.	.	.	.	.	.	100	100	100	100	100	100	100	100	100
GCA_010258775.1_PDT000448048.1_genomic	106	.	.	100	.	100	100	100	100	100	100	100	97.46	99.18	.	.	.	.	.	.	.	.	96.45	91.54	100	100	100	100	100	.	.	.	100	.	.	.	.	.	.	.	100	100	100	100	100	100	100	100	100
GCA_010258795.1_PDT000448078.1_genomic	106	.	.	100	.	100	100	100	100	100	100	100	97.46	99.18	.	.	.	.	.	.	.	.	96.45	91.54	100	100	100	100	100	.	.	.	100	.	.	.	.	.	.	.	100	100	100	100	100	100	100	100	100
GCA_010258815.1_PDT000448038.1_genomic	95	.	.	100	.	100	100	100	100	100	100	100	.	99.18	.	.	.	.	.	.	.	.	96.45	91.54	100	100	100	100	100	.	.	.	.	.	.	.	.	.	.	.	100	100	100	100	100	100	100	100	100
GCA_010258835.1_PDT000448052.1_genomic	106	.	.	100	.	100	100	100	100	100	100	100	97.46	99.18	.	.	.	.	.	.	.	.	96.45	91.54	100	100	100	100	100	.	.	.	.	.	.	.	.	.	.	.	100	100	100	100	100	100	100	100	100
GCA_010258885.1_PDT000448060.1_genomic	102	.	.	100	.	100	100	100	100	100	100	100	97.46	99.18	.	.	.	.	.	.	.	.	96.45	91.54	100	100	99.81	100	100	.	.	.	.	.	.	.	.	.	.	.	100	100	100	100	100	100	100	100	100
GCA_010258915.1_PDT000448050.1_genomic	107	.	.	100	.	100	100	100	100	100	100	100	97.46	99.18	.	.	.	.	.	.	.	.	96.45	91.54	100	100	100	100	100	.	.	.	100	.	.	.	.	.	.	.	100	100	100	100	100	100	100	100	100
GCA_010258935.1_PDT000448142.1_genomic	107	.	.	100	.	100	100	100	100	100	100	100	97.46	99.18	.	.	.	.	.	.	.	.	96.45	91.54	100	100	100	100	100	.	.	100	.	.	.	.	.	.	.	.	100	100	100	100	100	100	100	100	100
GCA_010258955.1_PDT000448124.1_genomic	116	.	.	100	.	100	100	100	100	100	100	100	97.46	99.18	.	.	.	.	.	.	.	.	96.45	91.54	100	100	100	100	100	.	.	100	100	.	.	.	.	.	.	.	100	100	100	100	100	100	100	100	100
GCA_010258965.1_PDT000448113.1_genomic	99	.	.	.	.	100	100	100	100	100	100	100	97.46	99.18	.	.	.	.	.	.	.	.	96.45	91.54	100	100	100	100	100	.	.	.	.	.	.	.	.	.	.	.	100	100	100	100	100	100	100	100	100
GCA_010258995.1_PDT000448147.1_genomic	107	.	.	100	.	100	100	100	100	100	100	100	97.46	99.18	.	.	.	.	.	.	.	.	96.45	91.54	100	100	100	100	100	.	.	.	100	.	.	.	.	.	.	.	100	100	100	100	100	100	100	100	100
GCA_010259015.1_PDT000448149.1_genomic	99	.	.	100	.	100	100	100	100	100	100	100	96.12	99.18	.	.	.	.	.	.	.	.	96.45	91.54	100	100	100	100	100	.	.	.	100	.	.	.	.	.	.	.	100	100	100	100	100	100	100	100	100
GCA_010259035.1_PDT000448127.1_genomic	116	.	.	100	.	100	100	100	100	100	100	100	97.46	99.18	.	.	.	.	.	.	.	.	96.45	91.54	100	100	100	100	100	.	.	100	100	.	.	.	.	.	.	.	100	100	100	100	100	100	100	100	100
GCA_010259055.1_PDT000448123.1_genomic	107	.	.	100	.	100	100	100	100	100	100	100	97.46	99.18	.	.	.	.	.	.	.	.	96.45	91.54	100	100	100	100	100	.	.	100	.	.	.	.	.	.	.	.	100	100	100	100	100	100	100	100	100
GCA_010259065.1_PDT000448115.1_genomic	106	.	.	100	.	100	100	100	100	100	100	100	97.46	99.18	.	.	.	.	.	.	.	.	96.45	91.54	100	100	100	100	100	.	.	.	.	.	.	.	.	.	.	.	100	100	100	100	100	100	100	100	100
GCA_010259095.1_PDT000448069.1_genomic	106	.	.	100	.	100	100	100	100	100	100	100	97.46	99.18	.	.	.	.	.	.	.	.	96.45	91.54	100	100	100	100	100	.	.	.	.	.	.	.	.	.	.	.	100	100	100	100	100	100	100	100	100
GCA_010259115.1_PDT000448077.1_genomic	106	.	.	100	.	100	100	100	100	100	100	100	97.46	99.18	.	.	.	.	.	.	.	.	96.45	91.54	100	100	100	100	100	.	.	.	100	.	.	.	.	.	.	.	100	100	100	100	100	100	100	100	100
GCA_010259135.1_PDT000448046.1_genomic	116	.	.	100	.	100	100	100	100	100	100	100	97.46	99.18	.	.	.	.	.	.	.	.	96.45	91.54	100	100	100	100	100	.	.	99.4	100	.	.	.	.	.	.	.	100	100	100	100	100	100	100	100	100
GCA_010259155.1_PDT000448053.1_genomic	116	.	.	99.67	.	100	100	100	100	100	100	100	97.46	99.18	.	.	.	.	.	.	.	.	96.45	91.54	100	100	100	100	100	.	.	100	100	.	.	.	.	.	.	.	100	100	100	100	100	100	100	100	100
GCA_010259175.1_PDT000448032.1_genomic	97	.	.	.	.	100	100	100	100	100	100	100	97.46	99.18	.	.	.	.	.	.	.	.	.	91.54	100	100	100	100	100	.	.	.	.	.	.	.	.	.	.	.	100	100	100	100	100	100	100	100	100
GCA_010259195.1_PDT000448068.1_genomic	107	.	.	100	.	100	100	100	100	100	100	100	97.46	99.18	.	.	.	.	.	.	.	.	96.45	91.54	100	100	100	100	100	.	.	100	.	.	.	.	.	.	.	.	100	100	100	100	100	100	100	100	100
GCA_010259215.1_PDT000448118.1_genomic	107	.	.	100	.	100	100	100	100	100	100	100	97.46	99.18	.	.	.	.	.	.	.	.	96.45	91.54	100	100	100	100	100	.	.	100	.	.	.	.	.	.	.	.	100	100	100	100	100	100	100	100	100
GCA_010259235.1_PDT000448079.1_genomic	114	.	.	100	.	100	100	100	100	100	100	100	97.46	99.18	.	.	.	.	.	.	.	.	96.45	91.54	100	100	100	100	100	.	.	99.4	.	.	.	.	.	.	.	.	100	100	100	100	100	100	100	100	100
GCA_010259245.1_PDT000448138.1_genomic	109	.	.	99.89	.	100	100	100	100	100	100	100	97.46	99.18	.	.	.	.	.	.	.	.	96.45	91.54	100	100	100	100	100	.	.	100	100	.	.	.	.	.	.	.	100	100	100	100	100	100	100	100	100
GCA_010259275.1_PDT000448062.1_genomic	105	.	.	100	.	100	100	100	100	100	100	100	97.46	99.18	.	.	.	.	.	.	.	.	96.45	91.54	100	100	100	100	100	.	.	100	.	.	.	.	.	.	.	.	100	100	100	100	100	100	100	100	100
GCA_010259295.1_PDT000448063.1_genomic	106	.	.	100	.	100	100	100	100	100	100	100	97.46	99.18	.	.	.	.	.	.	.	.	96.45	91.54	100	100	100	100	100	.	.	.	.	.	.	.	.	.	.	.	100	100	100	100	100	100	100	100	100
GCA_010259315.1_PDT000448073.1_genomic	97	.	.	.	.	100	100	100	100	100	100	100	97.46	99.18	.	.	.	.	.	.	.	.	.	91.54	100	100	100	100	100	.	.	.	.	.	.	.	.	.	.	.	100	100	100	100	100	100	100	100	100
GCA_010259325.1_PDT000448064.1_genomic	107	.	.	100	.	100	100	100	100	100	100	100	97.46	99.18	.	.	.	.	.	.	.	.	96.45	91.54	100	100	100	100	100	.	.	100	.	.	.	.	.	.	.	.	100	100	100	100	100	100	100	100	100
GCA_010259355.1_PDT000448104.1_genomic	107	.	.	100	.	100	100	100	100	100	100	100	97.46	99.18	.	.	.	.	.	.	.	.	96.45	91.54	100	100	100	100	100	.	.	100	.	.	.	.	.	.	.	.	100	100	100	100	100	100	100	100	100
GCA_010259375.1_PDT000448066.1_genomic	106	.	.	100	.	100	100	100	100	100	100	100	97.46	99.18	.	.	.	.	.	.	.	.	96.45	91.54	100	100	100	100	100	.	.	.	.	.	.	.	.	.	.	.	100	100	100	100	100	100	100	100	100
GCA_010259395.1_PDT000448119.1_genomic	107	.	.	100	.	100	100	100	100	100	100	100	97.46	99.18	.	.	.	.	.	.	.	.	96.45	91.54	100	100	100	100	100	.	.	100	.	.	.	.	.	.	.	.	100	100	100	100	100	100	100	100	100
GCA_010259415.1_PDT000448146.1_genomic	106	.	.	100	.	100	100	100	100	100	100	100	97.46	99.18	.	.	.	.	.	.	.	.	96.45	91.54	100	100	100	100	100	.	.	.	.	.	.	.	.	.	.	.	100	100	100	100	100	100	100	100	100
GCA_010259435.1_PDT000448072.1_genomic	95	.	.	100	.	100	100	100	100	100	100	100	.	99.18	.	.	.	.	.	.	.	.	96.45	91.54	100	100	100	100	100	.	.	.	.	.	.	.	.	.	.	.	100	100	100	100	100	100	100	100	100
GCA_010259455.1_PDT000448084.1_genomic	116	.	.	99.67	.	100	100	100	100	100	100	100	97.46	99.18	.	.	.	.	.	.	.	.	96.45	91.54	100	100	100	100	100	.	.	100	100	.	.	.	.	.	.	.	100	100	100	100	100	100	100	100	100
GCA_010259475.1_PDT000448075.1_genomic	105	.	.	100	.	100	100	100	100	100	100	100	97.46	99.18	.	.	.	.	.	.	.	.	96.45	91.54	100	100	100	100	100	.	.	.	100	.	.	.	.	.	.	.	100	100	100	100	100	100	100	100	100
GCA_010259495.1_PDT000448093.1_genomic	102	.	.	100	.	100	100	100	100	100	100	100	97.46	99.18	.	.	.	.	.	.	.	.	96.45	91.54	100	100	99.81	100	100	.	.	.	.	.	.	.	.	.	.	.	100	100	100	100	100	100	100	100	100
GCA_010259505.1_PDT000448082.1_genomic	107	.	.	100	.	100	100	100	100	100	100	100	97.46	99.18	.	.	.	.	.	.	.	.	96.45	91.54	100	100	100	100	100	.	.	.	100	.	.	.	.	.	.	.	100	100	100	100	100	100	100	100	100
GCA_010259535.1_PDT000448097.1_genomic	95	.	.	100	.	100	100	100	100	100	100	100	.	99.18	.	.	.	.	.	.	.	.	96.45	91.54	100	100	100	100	100	.	.	.	.	.	.	.	.	.	.	.	100	100	100	100	100	100	100	100	100
GCA_010259545.1_PDT000448102.1_genomic	107	.	.	100	.	100	100	100	100	100	100	100	97.46	99.18	.	.	.	.	.	.	.	.	96.45	91.54	100	100	100	100	100	.	.	100	.	.	.	.	.	.	.	.	100	100	100	100	100	100	100	100	100
GCA_010259575.1_PDT000448098.1_genomic	113	.	.	100	.	100	100	100	100	100	100	100	97.46	99.18	.	.	.	.	.	.	.	.	.	91.54	100	100	100	100	100	.	.	.	.	.	.	.	.	.	.	.	100	100	100	100	100	100	100	100	100
GCA_010259595.1_PDT000448089.1_genomic	116	.	.	100	.	100	100	100	100	100	100	100	97.46	99.18	.	.	.	.	.	.	.	.	96.45	91.54	100	100	100	100	100	.	.	99.4	100	.	.	.	.	.	.	.	100	100	100	100	100	100	100	100	100
GCA_010259635.1_PDT000448092.1_genomic	116	.	.	100	.	100	100	100	100	100	100	100	97.46	99.18	.	.	.	.	.	.	.	.	96.45	91.54	100	100	100	100	100	.	.	100	100	.	.	.	.	.	.	.	100	100	100	100	100	100	100	100	100
GCA_010259645.1_PDT000448132.1_genomic	107	.	.	100	.	100	100	100	100	100	100	100	97.46	99.18	.	.	.	.	.	.	.	.	96.45	91.54	100	100	100	100	100	.	.	.	100	.	.	.	.	.	.	.	100	100	100	100	100	100	100	100	100
GCA_010259665.1_PDT000448085.1_genomic	116	.	.	99.67	.	100	100	100	100	100	100	100	97.46	99.18	.	.	.	.	.	.	.	.	96.45	91.54	100	100	100	100	100	.	.	100	100	.	.	.	.	.	.	.	100	100	100	100	100	100	100	100	100
GCA_010259715.1_PDT000448090.1_genomic	107	.	.	100	.	100	100	100	100	100	100	100	97.46	99.18	.	.	.	.	.	.	.	.	96.45	91.54	100	100	100	100	100	.	.	.	100	.	.	.	.	.	.	.	100	100	100	100	100	100	100	100	100
GCA_010259735.1_PDT000448088.1_genomic	106	.	.	100	.	100	100	100	100	100	100	100	97.46	99.18	.	.	.	.	.	.	.	.	96.45	91.54	100	100	100	100	100	.	.	.	.	.	.	.	.	.	.	.	100	100	100	100	100	100	100	100	100
GCA_010259755.1_PDT000448094.1_genomic	107	.	.	100	.	100	100	100	100	100	100	100	97.46	99.18	.	.	.	.	.	.	.	.	96.45	91.54	100	100	100	100	100	.	.	.	100	.	.	.	.	.	.	.	100	100	100	100	100	100	100	100	100
GCA_010259775.1_PDT000448096.1_genomic	102	.	.	100	.	100	100	100	100	100	100	100	97.46	99.18	.	.	.	.	.	.	.	.	96.45	91.54	100	100	99.81	100	100	.	.	.	.	.	.	.	.	.	.	.	100	100	100	100	100	100	100	100	100
GCA_010259795.1_PDT000448150.1_genomic	108	.	.	100	.	100	100	100	100	100	100	100	97.46	99.18	.	.	.	.	.	.	.	.	96.45	91.54	100	100	100	100	100	.	.	100	.	.	.	.	.	.	.	.	100	100	100	100	100	100	100	100	100
GCA_010259815.1_PDT000448086.1_genomic	107	.	.	100	.	100	100	100	100	100	100	100	97.46	99.18	.	.	.	.	.	.	.	.	96.45	91.54	100	100	100	100	100	.	.	.	100	.	.	.	.	.	.	.	100	100	100	100	100	100	100	100	100
GCA_010259855.1_PDT000448141.1_genomic	107	.	.	100	.	100	100	100	100	100	100	100	97.46	99.18	.	.	.	.	.	.	.	.	96.45	91.54	100	100	100	100	100	.	.	100	.	.	.	.	.	.	.	.	100	100	100	100	100	100	100	100	100
GCA_010259875.1_PDT000448109.1_genomic	107	.	.	100	.	100	100	100	100	100	100	100	97.46	99.18	.	.	.	.	.	.	.	.	96.45	91.54	100	100	100	100	100	.	.	100	.	.	.	.	.	.	.	.	100	100	100	100	100	100	100	100	100
GCA_010259905.1_PDT000448128.1_genomic	116	.	.	100	.	100	100	100	100	100	100	100	97.46	99.18	.	.	.	.	.	.	.	.	96.45	91.54	100	100	100	100	100	.	.	100	100	.	.	.	.	.	.	.	100	100	100	100	100	100	100	100	100
GCA_010259935.1_PDT000448105.1_genomic	106	.	.	100	.	100	100	100	100	100	100	100	97.46	99.18	.	.	.	.	.	.	.	.	96.45	91.54	100	100	100	100	100	.	.	.	.	.	.	.	.	.	.	.	100	100	100	100	100	100	100	100	100
GCA_010259975.1_PDT000448110.1_genomic	107	.	.	100	.	100	100	100	100	100	100	100	97.46	99.18	.	.	.	.	.	.	.	.	96.45	91.54	100	100	100	100	100	.	.	100	.	.	.	.	.	.	.	.	100	100	100	100	100	100	100	100	100
GCA_010259995.1_PDT000448111.1_genomic	107	.	.	100	.	100	100	100	100	100	100	100	97.46	99.18	.	.	.	.	.	.	.	.	96.45	91.54	100	100	100	100	100	.	.	100	.	.	.	.	.	.	.	.	100	100	100	100	100	100	100	100	100
GCA_010260015.1_PDT000448137.1_genomic	108	.	.	100	.	100	100	100	100	100	100	100	97.46	99.18	.	.	.	.	.	.	.	.	96.45	91.54	100	100	100	100	100	.	.	.	100	.	.	.	.	.	.	.	100	100	100	100	100	100	100	100	100
GCA_010260035.1_PDT000448114.1_genomic	106	.	.	100	.	100	100	100	100	100	100	100	97.46	99.18	.	.	.	.	.	.	.	.	96.45	91.54	100	100	100	100	100	.	.	.	.	.	.	.	.	.	.	.	100	100	100	100	100	100	100	100	100
GCA_010260075.1_PDT000448101.1_genomic	106	.	.	100	.	100	100	100	100	100	100	100	97.46	99.18	.	.	.	.	.	.	.	.	96.45	91.54	100	100	100	100	100	.	.	.	.	.	.	.	.	.	.	.	100	100	100	100	100	100	100	100	100
GCA_010260115.1_PDT000448106.1_genomic	106	.	.	100	.	100	100	100	100	100	100	100	97.46	99.18	.	.	.	.	.	.	.	.	96.45	91.54	100	100	100	100	100	.	.	.	.	.	.	.	.	.	.	.	100	100	100	100	100	100	100	100	100
GCA_010260135.1_PDT000448133.1_genomic	116	.	.	100	.	100	100	100	100	100	100	100	97.46	99.18	.	.	.	.	.	.	.	.	96.45	91.54	100	100	100	100	100	.	.	100	100	.	.	.	.	.	.	.	100	100	100	100	100	100	100	100	100
GCA_010260155.1_PDT000448136.1_genomic	106	.	.	100	.	100	100	100	100	100	100	100	97.46	99.18	.	.	.	.	.	.	.	.	96.45	91.54	100	100	100	100	100	.	.	.	100	.	.	.	.	.	.	.	100	100	100	100	100	100	100	100	100
GCA_010260175.1_PDT000448100.1_genomic	107	.	.	100	.	100	100	100	100	100	100	94	97.46	99.18	.	.	.	.	.	.	.	.	96.45	91.54	100	100	100	100	100	.	.	.	100	.	.	.	.	.	.	.	100	100	100	100	100	100	100	100	100
GCA_010260195.1_PDT000448126.1_genomic	116	.	.	100	.	100	100	100	100	100	100	100	97.46	99.18	.	.	.	.	.	.	.	.	96.45	91.54	100	100	100	100	100	.	.	100	100	.	.	.	.	.	.	.	100	100	100	100	100	100	100	100	100
GCA_010260215.1_PDT000448145.1_genomic	107	.	.	100	.	100	100	100	100	100	100	100	97.46	99.18	.	.	.	.	.	.	.	.	96.45	91.54	100	100	100	100	100	.	.	100	.	.	.	.	.	.	.	.	100	100	100	100	100	100	100	100	100
GCA_010260255.1_PDT000448117.1_genomic	107	.	.	100	.	100	100	100	100	100	100	100	97.46	99.18	.	.	.	.	.	.	.	.	96.45	91.54	100	100	100	100	100	.	.	100	.	.	.	.	.	.	.	.	100	100	100	100	100	100	100	100	100
GCA_010260275.1_PDT000448143.1_genomic	106	.	.	100	.	100	100	100	100	100	100	100	97.46	99.18	.	.	.	.	.	.	.	.	96.45	91.54	100	100	100	100	100	.	.	.	.	.	.	.	.	.	.	.	100	100	100	100	100	100	100	100	100
GCA_010260315.1_PDT000448122.1_genomic	106	.	.	100	.	100	100	100	100	100	100	100	97.46	99.18	.	.	.	.	.	.	.	.	96.45	91.54	100	100	100	100	100	.	.	.	.	.	.	.	.	.	.	.	100	100	100	100	100	100	100	100	100
GCA_010260415.1_PDT000448131.1_genomic	116	.	.	100	.	100	100	100	100	100	100	100	97.46	99.18	.	.	.	.	.	.	.	.	96.45	91.54	100	100	100	100	100	.	.	100	100	.	.	.	.	.	.	.	100	100	100	100	100	100	100	100	100
GCA_010260595.1_PDT000448076.1_genomic	100	.	.	100	.	100	100	100	100	100	100	100	.	99.18	.	.	.	.	.	.	.	.	96.45	91.54	100	100	100	100	100	.	.	.	.	.	.	.	.	.	.	.	100	100	100	100	100	100	100	100	100
GCA_010260615.1_PDT000448065.1_genomic	107	.	.	100	.	100	100	100	100	100	100	100	97.46	99.18	.	.	.	.	.	.	.	.	96.45	91.54	100	100	100	100	100	.	.	100	.	.	.	.	.	.	.	.	100	100	100	100	100	100	100	100	100
GCA_010260695.1_PDT000448095.1_genomic	116	.	.	100	.	100	100	100	100	100	100	100	97.46	99.18	.	.	.	.	.	.	.	.	96.45	91.54	100	100	100	100	100	.	.	100	100	.	.	.	.	.	.	.	100	100	100	100	100	100	100	100	100
GCA_010260715.1_PDT000448087.1_genomic	107	.	.	100	.	100	100	100	100	100	100	100	97.46	99.18	.	.	.	.	.	.	.	.	96.45	91.54	100	100	100	100	100	.	.	.	100	.	.	.	.	.	.	.	100	100	100	100	100	100	100	100	100
GCA_010260735.1_PDT000448054.1_genomic	117	.	.	100	.	100	100	100	100	100	100	100	.	99.18	.	.	.	96.6	91.25	.	.	.	96.45	91.54	100	100	100	100	100	.	100	.	.	.	.	.	.	.	.	.	100	100	100	100	100	100	100	100	100
GCA_010260755.1_PDT000448103.1_genomic	107	.	.	100	.	100	100	100	100	100	100	100	97.46	99.18	.	.	.	.	.	.	.	.	96.45	91.54	100	100	100	100	100	.	.	.	100	.	.	.	.	.	.	.	100	100	100	100	100	100	100	100	100
GCA_010260775.1_PDT000448070.1_genomic	107	.	.	100	.	100	100	100	100	100	100	100	97.46	99.18	.	.	.	.	.	.	.	.	96.45	91.54	100	100	100	100	100	.	.	100	.	.	.	.	.	.	.	.	100	100	100	100	100	100	100	100	100
GCA_010260795.1_PDT000448091.1_genomic	116	.	.	100	.	100	100	100	100	100	100	100	97.46	99.18	.	.	.	.	.	.	.	.	96.45	91.54	100	100	100	100	100	.	.	99.4	100	.	.	.	.	.	.	.	100	100	100	100	100	100	100	100	100
GCA_010260855.1_PDT000448083.1_genomic	116	.	.	100	.	100	100	100	100	100	100	100	97.46	99.18	.	.	.	.	.	.	.	.	96.45	91.54	100	100	100	100	100	.	.	100	100	.	.	.	.	.	.	.	100	100	100	100	100	100	100	100	100
GCA_010260875.1_PDT000448112.1_genomic	107	.	.	94.94	.	100	100	100	100	100	100	100	97.46	99.18	.	.	.	.	.	.	.	.	96.45	91.54	100	100	100	100	100	.	.	.	100	.	.	.	.	.	.	.	100	100	100	100	100	100	100	100	100
GCA_010260885.1_PDT000448099.1_genomic	102	.	.	100	.	100	100	100	100	100	100	100	97.46	99.18	.	.	.	.	.	.	.	.	96.45	91.54	100	100	99.81	100	100	.	.	.	.	.	.	.	.	.	.	.	100	100	100	100	100	100	100	100	100
GCA_010260935.1_PDT000448134.1_genomic	116	.	.	100	.	100	100	100	100	100	100	100	97.46	99.18	.	.	.	.	.	.	.	.	96.45	91.54	100	100	100	100	100	.	.	100	100	.	.	.	.	.	.	.	100	100	100	100	100	100	100	100	100
GCA_010260955.1_PDT000448130.1_genomic	116	.	.	100	.	100	100	100	100	100	100	100	97.46	99.18	.	.	.	.	.	.	.	.	96.45	91.54	100	100	100	100	100	.	.	100	100	.	.	.	.	.	.	.	100	100	100	100	100	100	100	100	100
GCA_010260975.1_PDT000448125.1_genomic	116	.	.	100	.	100	100	100	100	100	100	100	97.46	99.18	.	.	.	.	.	.	.	.	96.45	91.54	100	100	100	100	100	.	.	100	100	.	.	.	.	.	.	.	100	100	100	100	100	100	100	100	100
GCA_010261035.1_PDT000448107.1_genomic	107	.	.	100	.	100	100	100	100	100	100	100	97.46	99.18	.	.	.	.	.	.	.	.	96.45	91.54	100	100	100	100	100	.	.	100	.	.	.	.	.	.	.	.	100	100	100	100	100	100	100	100	100
GCA_010261055.1_PDT000448148.1_genomic	104	.	.	100	.	100	100	100	100	100	100	100	.	99.18	.	.	.	.	.	.	.	.	96.45	91.54	100	100	100	100	100	.	.	.	.	.	.	.	.	.	.	.	100	100	100	100	100	100	100	100	100
GCA_010261075.1_PDT000448144.1_genomic	106	.	.	100	.	100	100	100	100	100	100	100	97.46	99.18	.	.	.	.	.	.	.	.	96.45	91.54	100	100	100	100	100	.	.	.	100	.	.	.	.	.	.	.	100	100	100	100	100	100	100	100	100
GCA_010261085.1_PDT000448121.1_genomic	107	.	.	100	.	100	100	100	100	100	100	100	97.46	99.18	.	.	.	.	.	.	.	.	96.45	91.54	100	100	100	100	100	.	.	100	.	.	.	.	.	.	.	.	100	100	100	100	100	100	100	100	100
GCA_010261115.1_PDT000448140.1_genomic	106	.	.	100	.	100	100	100	100	100	100	100	97.46	99.18	.	.	.	.	.	.	.	.	96.45	91.54	100	100	100	100	100	.	.	.	.	.	.	.	.	.	.	.	100	100	100	100	100	100	100	100	100
GCA_010261215.1_PDT000448116.1_genomic	107	.	.	100	.	100	100	100	100	100	100	100	97.46	99.18	.	.	.	.	.	.	.	.	96.45	91.54	100	100	100	100	100	.	.	100	.	.	.	.	.	.	.	.	100	100	100	100	100	100	100	100	100
GCA_010367865.1_PDT000002135.3_genomic	102	.	.	100	.	100	100	100	100	100	100	100	.	99.18	.	.	.	.	.	.	.	.	96.45	91.54	100	100	100	100	100	.	.	.	.	.	.	.	.	.	.	.	100	100	100	100	100	100	100	100	100
GCA_010369245.1_PDT000025570.3_genomic	102	.	.	100	.	100	100	100	100	100	100	100	.	99.18	.	.	.	.	.	.	.	.	96.45	91.54	100	100	100	100	100	.	.	.	.	.	.	.	.	.	.	.	100	100	100	100	100	100	100	100	100
GCA_010370405.1_PDT000025169.3_genomic	97	.	.	.	100	100	100	100	100	100	100	100	97.46	99.18	.	.	.	.	.	.	.	.	96.45	91.54	100	100	100	100	100	.	.	.	98.31	.	.	.	.	.	.	.	100	100	100	100	100	100	100	100	100
GCA_010389885.1_PDT000046942.4_genomic	101	.	.	99.89	100	100	100	100	100	100	100	100	96.12	99.18	.	.	.	.	.	.	.	.	96.45	91.54	100	100	100	100	100	.	.	.	100	.	.	.	.	.	.	.	100	100	100	100	100	100	100	100	100
GCA_010390575.1_PDT000025173.2_genomic	104	.	.	100	.	100	100	100	100	100	100	100	97.46	99.18	.	.	.	.	.	.	.	.	96.45	91.54	100	100	100	100	100	.	.	99.4	.	.	.	.	.	.	.	.	100	100	100	100	100	100	100	100	100
GCA_010406345.1_PDT000001941.5_genomic	105	.	.	100	.	100	100	100	100	100	100	100	97.46	99.18	.	.	.	.	.	.	.	.	96.45	91.54	100	100	100	100	100	.	.	.	.	.	.	.	.	.	.	.	100	100	100	100	100	100	100	100	100
GCA_010422645.1_PDT000032092.3_genomic	102	.	.	100	.	100	100	100	100	100	100	100	.	99.18	.	.	.	.	.	.	.	.	96.45	91.54	100	100	100	100	100	.	.	.	.	.	.	.	.	.	.	.	100	100	100	100	100	100	100	100	99.9
GCA_010426105.1_PDT000111811.2_genomic	103	.	.	100	.	100	100	100	100	100	100	100	97.46	99.18	.	.	.	.	.	.	.	.	96.45	91.54	100	100	100	100	100	.	.	.	.	.	.	.	.	.	.	.	100	100	100	100	100	100	100	100	100
GCA_010427405.1_PDT000178944.2_genomic	101	.	.	.	.	100	100	100	100	100	100	100	97.46	99.18	.	.	91.58	96.6	91.25	.	.	.	96.45	91.54	100	100	100	100	100	.	.	.	.	.	.	.	.	.	.	.	100	100	100	100	100	100	100	100	100
GCA_010429265.1_PDT000098600.2_genomic	103	.	.	100	.	100	100	100	100	100	100	100	97.46	99.18	.	.	.	.	.	.	.	.	96.45	91.54	100	100	100	100	100	.	.	.	.	.	.	.	.	.	.	.	100	100	100	100	100	100	100	100	100
GCA_010449655.1_PDT000243654.2_genomic	97	.	.	.	100	100	100	100	100	100	100	100	97.46	99.18	.	.	.	.	.	.	.	.	96.45	91.54	100	100	100	100	100	.	.	.	.	.	.	.	.	.	.	.	100	100	100	100	100	100	100	100	100
GCA_010466925.1_PDT000003942.4_genomic	101	.	.	100	100	100	100	100	100	100	100	100	96.12	99.18	.	.	.	.	.	.	.	.	96.45	91.54	100	100	100	100	100	.	.	.	100	.	.	.	.	.	.	.	100	100	100	100	100	100	100	100	100
GCA_010491255.1_PDT000043953.4_genomic	101	.	.	100	.	100	100	100	100	100	100	100	96.12	99.18	.	.	.	.	.	.	.	.	96.45	91.54	100	100	100	100	100	.	.	.	100	.	.	.	.	.	.	.	100	100	100	100	100	100	100	100	100
GCA_010491955.1_PDT000002280.3_genomic	83	.	.	.	.	100	100	100	100	100	100	100	.	.	.	.	.	.	.	.	.	.	96.57	93.35	99.57	99.77	99.81	100	100	.	.	.	.	.	.	.	.	.	.	.	100	100	100	100	100	100	100	100	100
GCA_010517855.1_PDT000120106.2_genomic	102	.	.	100	.	100	100	100	100	100	100	100	97.46	99.18	.	.	.	.	.	.	.	.	96.45	91.54	100	100	100	100	100	.	.	.	.	.	.	.	.	.	.	.	100	100	100	100	100	100	100	100	100
GCA_010530795.1_PDT000039484.3_genomic	105	.	.	100	.	100	100	100	100	100	100	100	97.46	99.18	.	.	.	.	.	.	.	.	96.45	91.54	100	100	100	100	100	.	.	.	100	.	.	.	.	.	.	.	100	100	100	100	100	100	100	100	100
GCA_010531755.1_PDT000003293.3_genomic	112	.	.	100	.	100	100	100	100	100	100	100	97.46	99.18	.	.	.	.	.	.	.	.	.	91.54	100	100	100	100	100	.	.	.	.	.	.	.	.	.	.	.	100	100	100	100	100	100	100	100	100
GCA_010533865.1_PDT000037500.3_genomic	101	.	.	.	.	100	100	100	100	100	100	100	97.46	99.18	.	.	91.58	96.6	91.25	.	.	.	96.45	91.54	100	100	100	100	100	.	.	.	.	.	.	.	.	.	.	.	100	100	100	100	100	100	100	100	100
GCA_010535675.1_PDT000032847.3_genomic	107	.	.	100	.	100	100	100	100	100	100	100	97.46	99.18	.	.	.	.	.	.	.	.	96.45	91.54	100	100	100	100	100	.	.	100	.	.	.	.	.	.	.	.	100	100	100	100	100	100	100	100	100
GCA_010535695.1_PDT000026782.3_genomic	101	.	.	100	.	100	100	100	100	100	100	100	96.12	99.18	.	.	.	.	.	.	.	.	96.45	91.54	100	100	100	100	100	.	.	.	100	.	.	.	.	.	.	.	100	100	100	100	100	100	100	100	100
GCA_010536795.1_PDT000003939.3_genomic	103	.	.	99.89	.	100	100	100	100	100	100	100	97.46	99.18	.	.	.	.	.	.	.	.	96.45	91.54	100	100	100	100	100	.	.	99.4	.	.	.	.	.	.	.	.	100	100	100	100	100	100	100	100	100
GCA_010537035.1_PDT000003161.3_genomic	105	.	.	100	.	100	100	100	100	100	100	100	97.46	99.18	.	.	.	.	.	.	.	.	96.45	91.54	100	100	100	100	100	.	.	.	.	.	.	.	.	.	.	.	100	100	100	100	100	100	100	100	100
GCA_010540445.1_PDT000036881.3_genomic	104	.	.	100	.	100	100	100	100	100	100	100	97.46	99.18	.	.	91.58	96.6	89.83	.	.	.	96.45	91.54	100	100	100	100	100	.	.	.	.	.	.	.	.	.	.	.	100	100	100	100	100	100	100	100	100
GCA_010554065.1_PDT000081553.3_genomic	105	.	.	100	.	100	100	100	100	100	100	100	97.46	99.18	.	.	.	.	.	.	.	.	96.45	91.54	100	100	100	100	100	.	.	.	100	.	.	.	.	.	.	.	100	100	100	100	100	100	100	100	100
GCA_010554315.1_PDT000135606.2_genomic	102	.	.	100	.	100	100	100	100	100	100	100	.	99.18	.	.	.	.	.	.	.	.	96.45	91.54	100	100	100	100	100	.	.	.	.	.	.	.	.	.	.	.	100	100	100	100	100	100	100	100	100
GCA_010554575.1_PDT000226336.2_genomic	100	.	.	100	.	100	100	100	100	100	100	100	.	99.18	.	.	.	.	.	.	.	.	96.45	91.54	100	100	100	100	100	.	.	.	.	.	.	.	.	.	.	.	100	100	100	100	100	100	100	100	100
GCA_010557245.1_PDT000107407.2_genomic	102	.	.	100	.	100	100	100	100	100	100	100	.	99.18	.	.	.	.	.	.	.	.	96.45	91.54	100	100	100	100	100	.	.	.	.	.	.	.	.	.	.	.	100	100	100	100	100	100	100	100	100
GCA_010557685.1_PDT000048798.2_genomic	102	.	.	100	.	100	100	100	100	100	100	100	.	99.18	.	.	.	.	.	.	.	.	96.45	91.54	100	100	100	100	100	.	.	.	.	.	.	.	.	.	.	.	100	100	100	100	100	100	100	100	100
GCA_010557725.1_PDT000050276.2_genomic	97	.	.	100	100	100	100	100	100	100	100	100	.	99.18	99.07	.	.	.	.	.	.	.	96.45	91.54	100	100	99.81	100	100	.	.	.	.	.	.	.	.	.	.	.	100	100	100	100	100	100	100	100	100
GCA_010557865.1_PDT000106247.2_genomic	97	.	.	100	100	100	100	100	100	100	100	100	97.46	99.18	.	.	.	.	.	.	.	.	96.45	91.54	100	100	100	100	100	.	.	.	.	.	.	.	.	.	.	.	100	100	100	100	100	100	100	100	100
GCA_010558925.1_PDT000093284.2_genomic	105	.	.	100	.	100	100	100	100	100	100	100	97.46	99.18	.	.	.	.	.	.	.	.	96.45	91.54	100	100	100	100	100	.	.	.	100	.	.	.	.	.	.	.	100	100	100	100	100	100	100	100	100
GCA_010559245.1_PDT000062253.2_genomic	97	.	.	.	.	100	100	100	100	100	100	100	.	99.18	.	.	91.58	96.6	93.31	.	.	.	96.45	91.54	100	100	100	100	100	.	.	.	.	.	.	.	.	.	.	.	100	100	100	100	100	100	100	100	100
GCA_010559665.1_PDT000049138.2_genomic	105	.	.	100	.	100	100	100	100	100	100	100	97.46	99.18	.	.	.	.	.	.	.	.	96.45	91.54	100	100	100	100	100	.	.	.	.	.	.	.	.	.	.	.	100	100	100	100	100	100	100	100	100
GCA_010559865.1_PDT000062261.2_genomic	103	.	.	100	.	100	100	100	100	100	100	100	.	99.18	.	.	.	.	.	.	.	.	96.45	91.54	100	100	100	100	100	.	.	99.4	.	.	.	.	.	.	.	.	100	100	100	100	100	100	100	100	100
GCA_010566485.1_PDT000069461.2_genomic	105	.	.	100	.	100	100	100	100	100	100	100	97.46	99.18	.	.	.	.	.	.	.	.	96.45	91.54	100	99.96	100	100	100	.	.	.	.	.	.	.	.	.	.	.	100	100	100	100	100	100	100	100	100
GCA_010575325.1_PDT000192846.3_genomic	90	.	.	.	.	100	100	100	100	100	100	100	.	.	.	.	.	.	.	.	.	.	96.45	91.54	100	99.92	99.81	100	100	.	.	.	.	.	.	.	.	.	.	.	100	100	100	100	100	100	100	100	100
GCA_010632325.1_PDT000002423.8_genomic	107	.	.	.	.	100	100	100	100	100	100	100	97.46	99.18	.	.	.	.	.	.	.	.	96.45	91.54	100	100	100	100	100	.	.	.	100	.	.	.	.	.	.	.	100	100	100	100	100	100	100	100	100
GCA_010633645.1_PDT000002715.3_genomic	106	.	.	100	.	100	100	100	100	100	100	100	97.46	99.18	.	.	.	.	.	.	.	.	96.45	91.54	100	99.96	100	100	100	.	.	99.4	.	.	.	.	.	.	.	.	100	100	100	100	100	100	100	100	100
GCA_010634165.1_PDT000026446.3_genomic	107	.	.	99.89	.	100	100	100	100	100	100	100	97.46	99.18	.	.	.	.	.	.	.	.	96.45	91.54	100	100	100	100	100	.	.	.	.	.	.	.	.	.	.	.	100	100	100	100	100	100	100	100	100
GCA_010636145.1_PDT000041626.3_genomic	106	.	.	100	.	100	100	100	100	100	100	100	97.46	99.18	.	.	.	.	.	.	.	.	96.45	91.54	100	100	100	100	100	.	.	.	100	.	.	.	.	.	.	.	100	100	100	100	100	100	100	100	100
GCA_010636205.1_PDT000043924.4_genomic	102	.	.	99.89	100	100	100	100	100	100	100	100	96.12	99.18	.	.	.	.	.	.	.	.	96.45	91.54	100	100	100	100	100	.	.	.	100	.	.	.	.	.	.	.	100	100	100	100	100	100	100	100	100
GCA_010638505.1_PDT000032611.3_genomic	104	.	.	100	.	100	100	100	100	100	100	100	97.46	99.18	.	.	91.58	96.6	91.25	.	.	.	96.45	91.54	100	100	100	100	100	.	.	.	.	.	.	.	.	.	.	.	100	100	100	100	100	100	100	100	100
GCA_010639965.1_PDT000036230.3_genomic	107	.	.	100	.	100	100	100	100	100	100	100	97.46	99.18	.	.	91.58	96.6	91.25	.	.	.	96.45	91.54	100	100	100	100	100	.	.	99.4	.	.	.	.	.	.	.	.	100	100	100	100	100	100	100	100	100
GCA_010642205.1_PDT000003928.4_genomic	101	.	.	99.89	.	100	100	100	100	100	100	100	96.12	99.18	.	.	.	.	.	.	.	.	96.45	91.54	100	100	100	100	100	.	.	.	100	.	.	.	.	.	.	.	100	100	100	100	100	100	100	100	100
GCA_010642945.1_PDT000045553.4_genomic	100	.	.	99.89	.	100	100	100	100	100	100	100	96.12	99.18	.	.	.	.	.	.	.	.	96.45	91.54	100	100	100	100	100	.	.	.	100	.	.	.	.	.	.	.	100	100	100	100	100	100	100	100	100
GCA_010643485.1_PDT000047940.4_genomic	114	.	.	100	.	100	100	100	100	100	100	100	97.46	99.18	.	.	.	.	.	.	.	.	96.45	91.54	100	100	100	100	100	.	.	.	.	.	.	.	.	.	.	.	100	100	100	100	100	100	100	100	100
GCA_010646145.1_PDT000069292.2_genomic	104	.	.	100	.	100	100	100	100	100	100	100	97.46	99.18	.	.	91.58	96.6	89.83	.	.	.	96.45	91.54	100	100	100	100	100	.	.	.	.	.	.	.	.	.	.	.	100	100	100	100	100	100	100	100	100
GCA_010655005.1_PDT000046087.4_genomic	101	.	.	100	.	100	100	100	100	100	100	100	96.12	99.18	.	.	.	.	.	.	.	.	96.45	91.54	100	100	100	100	100	.	.	.	100	.	.	.	.	.	.	.	100	100	100	100	100	100	100	100	100
GCA_010662485.1_PDT000048187.3_genomic	100	.	.	100	.	100	100	100	100	100	100	100	.	99.18	.	.	.	.	.	.	.	.	96.45	91.54	100	100	100	100	100	.	.	.	.	.	.	.	.	.	.	.	100	100	100	100	100	100	100	100	100
GCA_010662605.1_PDT000050290.2_genomic	104	.	.	100	.	100	100	100	100	100	100	100	97.46	99.18	.	.	91.58	96.6	89.83	.	.	.	96.45	91.54	100	100	100	100	100	.	.	.	.	.	.	.	.	.	.	.	100	100	100	100	100	100	100	100	100
GCA_010663985.1_PDT000051857.2_genomic	102	.	.	100	.	100	100	100	100	100	100	100	97.46	99.18	.	.	91.58	96.6	91.25	.	.	.	96.45	91.54	100	100	100	100	100	.	.	.	.	.	.	.	.	.	.	.	100	100	100	100	100	100	100	100	100
GCA_010664445.1_PDT000038144.4_genomic	105	.	.	100	.	100	100	100	.	100	100	100	97.46	99.18	.	.	91.58	96.6	91.25	.	.	.	96.45	91.54	100	100	100	100	100	.	.	.	.	.	.	.	.	.	.	.	100	100	100	100	100	100	100	100	100
GCA_010665865.1_PDT000041996.3_genomic	105	.	.	100	.	100	100	100	100	100	100	100	97.46	99.18	.	.	.	.	.	.	.	.	96.45	91.54	100	100	100	100	100	.	.	100	.	.	.	.	.	.	.	.	100	100	100	100	100	100	100	100	100
GCA_010669965.1_PDT000106246.2_genomic	105	.	.	100	.	100	100	100	100	100	100	100	97.46	99.18	.	.	.	.	.	.	.	.	96.45	91.54	100	100	100	100	100	.	.	.	.	.	.	.	.	.	.	.	100	100	100	100	100	100	100	100	100
GCA_010680365.1_PDT000034353.3_genomic	102	.	.	100	.	100	100	100	100	100	100	100	96.12	99.18	.	.	.	.	.	.	.	.	96.45	91.54	100	100	100	100	100	.	.	100	100	.	.	.	.	.	.	.	100	100	100	100	100	100	100	100	100
GCA_010687445.1_PDT000087522.2_genomic	102	.	.	100	.	100	100	100	100	100	100	100	.	99.18	.	.	.	.	.	.	.	.	96.45	91.54	100	100	100	100	100	.	.	.	.	.	.	.	.	.	.	.	100	100	100	100	100	100	100	100	100
GCA_010697185.1_PDT000027689.3_genomic	105	.	.	100	.	100	100	100	100	100	100	100	97.46	99.18	.	.	.	.	.	.	.	.	96.45	91.54	100	100	100	100	100	.	.	.	.	.	.	.	.	.	.	.	100	100	100	100	100	100	100	100	100
GCA_010697325.1_PDT000029656.3_genomic	100	.	.	100	.	100	100	100	100	100	100	100	.	99.18	.	.	.	.	.	.	.	.	96.45	91.54	100	100	100	100	100	.	.	.	.	.	.	.	.	.	.	.	100	100	100	100	100	100	100	100	100
GCA_010700675.1_PDT000003929.3_genomic	101	.	.	100	.	100	100	100	100	100	100	100	96.12	99.18	.	.	.	.	.	.	.	.	96.45	91.54	100	100	100	100	100	.	.	.	100	.	.	.	.	.	.	.	100	100	100	100	100	100	100	100	100
GCA_010705065.1_PDT000002170.3_genomic	101	.	.	100	.	100	100	100	100	100	100	100	96.12	99.18	.	.	.	.	.	.	.	.	96.45	91.54	100	100	100	100	100	.	.	.	100	.	.	.	.	.	.	.	100	100	100	100	100	100	100	100	100
GCA_010716655.1_PDT000092409.2_genomic	102	.	.	100	.	100	100	100	100	100	100	100	97.46	99.18	.	.	.	.	.	.	.	.	96.45	91.54	100	100	100	100	100	.	.	.	.	.	.	.	.	.	.	.	100	100	100	100	100	100	100	100	100
GCA_010733755.1_PDT000145125.2_genomic	100	.	.	100	.	100	100	100	100	100	100	100	.	99.18	.	.	.	.	.	.	.	.	96.45	91.54	100	100	100	100	100	.	.	.	.	.	.	.	.	.	.	.	100	100	100	100	100	100	100	100	100
GCA_010794755.1_PDT000044664.4_genomic	99	.	.	100	.	100	100	100	100	100	100	100	96.12	99.18	.	.	.	.	.	.	.	.	96.45	91.54	100	100	100	100	100	.	.	.	100	.	.	.	.	.	.	.	100	100	100	100	100	100	100	100	100
GCA_010795015.1_PDT000064908.2_genomic	104	.	.	100	.	100	100	100	100	100	100	100	97.46	99.18	.	.	91.58	96.6	89.83	.	.	.	96.45	91.54	100	100	100	100	100	.	.	.	.	.	.	.	.	.	.	.	100	100	100	100	100	100	100	100	100
GCA_010800505.1_PDT000656697.1_genomic	103	.	.	100	.	100	100	100	100	100	100	100	97.46	99.18	.	.	91.58	96.6	93.31	.	.	.	96.45	91.54	100	100	100	100	100	.	.	.	.	.	.	.	.	.	.	.	100	100	100	100	100	100	100	100	100
GCA_010870665.1_PDT000002155.3_genomic	102	.	.	100	.	100	100	100	100	100	100	100	97.46	99.18	99.07	.	.	.	.	.	.	.	96.45	91.54	100	100	100	100	100	.	.	.	.	.	.	.	.	.	.	.	100	100	100	100	100	100	100	100	100
GCA_010912615.1_PDT000049073.2_genomic	105	.	.	100	.	100	100	100	100	100	100	100	97.46	99.18	.	.	.	.	.	.	.	.	96.45	91.54	100	100	100	100	100	.	.	.	100	.	.	.	.	.	.	.	100	100	100	100	100	100	100	100	100
GCA_010914175.1_PDT000072674.2_genomic	100	.	.	100	.	100	100	100	100	100	100	100	97.46	99.18	.	.	.	.	.	.	.	.	96.45	91.54	100	100	100	100	100	.	.	.	.	.	.	.	.	.	.	.	100	100	100	100	100	100	100	100	100
GCA_010914355.1_PDT000072635.2_genomic	107	.	.	99.89	.	100	100	100	100	100	100	100	97.46	99.18	.	.	.	.	.	.	.	.	96.45	91.54	100	100	100	100	100	.	.	100	100	.	.	.	.	.	.	.	100	100	100	100	100	100	100	100	100
GCA_010914515.1_PDT000072468.2_genomic	96	.	.	.	.	100	100	100	100	100	100	100	97.46	99.18	.	.	.	.	.	.	.	.	96.45	91.54	100	100	100	100	100	.	.	.	.	.	.	.	.	.	.	.	100	100	100	100	100	100	100	100	100
GCA_010915235.1_PDT000197728.2_genomic	104	.	.	100	.	100	100	100	100	100	100	100	97.46	99.18	.	.	.	.	.	.	.	.	96.45	91.54	100	100	100	100	100	.	.	.	.	.	.	.	.	.	.	.	100	100	100	100	100	100	100	100	100
GCA_010920915.1_PDT000098594.2_genomic	103	.	.	100	.	100	100	100	100	100	100	100	97.46	99.18	.	.	91.58	96.6	91.25	.	.	.	96.45	91.54	100	100	100	100	100	.	.	99.4	.	.	.	.	.	.	.	.	100	100	100	100	100	100	100	100	100
GCA_010922125.1_PDT000092500.2_genomic	101	.	.	99.67	.	100	100	100	100	100	100	100	97.46	99.18	.	.	.	.	.	.	.	.	96.45	91.54	100	99.77	100	100	100	.	.	.	.	.	.	.	.	.	.	.	100	100	100	100	100	100	100	100	100
GCA_010946415.1_PDT000026775.3_genomic	106	.	.	100	.	100	100	100	100	100	100	100	97.46	99.18	.	.	.	.	.	.	.	.	96.45	91.54	100	100	100	100	100	.	.	.	100	.	.	.	.	.	.	.	100	100	100	100	100	100	100	100	100
GCA_010949215.1_PDT000003506.4_genomic	103	.	.	100	.	100	100	100	100	100	100	100	97.46	99.18	.	.	.	.	.	.	.	.	96.45	91.54	100	100	100	100	100	.	.	.	.	.	.	.	.	.	.	.	100	100	100	100	100	100	100	100	100
GCA_010949235.1_PDT000001504.3_genomic	107	.	.	100	.	100	100	100	100	100	100	100	97.46	99.18	.	.	.	.	.	.	.	.	96.45	91.54	100	100	100	100	100	.	.	.	100	.	.	.	.	.	.	.	100	100	100	100	100	100	100	100	100
GCA_010961955.1_PDT000052300.2_genomic	100	.	.	100	.	100	100	100	100	100	100	100	97.46	99.18	.	.	.	.	.	.	.	.	96.45	91.54	100	100	100	100	100	.	.	.	.	.	.	.	.	.	.	.	100	100	100	100	100	100	100	100	100
GCA_010962235.1_PDT000052213.2_genomic	101	.	.	100	.	100	100	100	100	100	100	100	97.46	99.18	.	.	.	.	.	.	.	.	96.45	91.54	100	100	100	100	100	.	.	.	.	.	.	.	.	.	.	.	100	100	100	100	100	100	100	100	100
GCA_010970635.1_PDT000085148.4_genomic	105	.	.	100	.	100	100	100	100	100	100	100	.	99.18	.	.	.	.	.	.	.	.	96.45	91.54	100	100	100	100	100	.	.	.	100	.	.	.	.	.	.	.	100	100	100	100	100	100	100	100	100
GCA_010971075.1_PDT000062254.2_genomic	102	.	.	100	.	100	100	100	.	100	100	100	97.46	99.18	.	.	.	.	.	.	.	.	96.45	91.54	100	100	100	100	100	.	.	.	.	.	.	.	.	.	.	.	100	100	100	100	100	100	100	100	100
GCA_010971155.1_PDT000077467.2_genomic	98	.	.	100	.	100	100	100	100	100	100	100	97.46	99.18	.	.	.	.	.	.	.	.	96.45	91.54	100	100	100	100	100	.	.	.	.	.	.	.	.	.	.	.	100	100	100	100	100	100	100	100	100
GCA_010971355.1_PDT000072811.2_genomic	105	.	.	100	.	100	100	100	100	100	100	100	97.46	99.18	.	.	.	.	.	.	.	.	96.45	91.54	100	100	100	100	100	.	.	.	100	.	.	.	.	.	.	.	100	100	100	100	100	100	100	100	100
GCA_010973215.1_PDT000185583.2_genomic	98	.	.	100	.	100	100	100	100	100	100	100	96.12	99.18	.	.	.	.	.	.	.	.	96.45	91.54	100	100	100	100	100	.	.	.	100	.	.	.	.	.	.	.	100	100	100	100	100	100	100	100	100
GCA_011057955.1_ASM1105795v1_genomic	101	.	.	100	.	100	100	100	100	100	100	100	97.46	99.18	.	.	.	.	.	.	.	.	96.45	91.54	100	100	100	100	100	.	.	.	.	.	.	.	.	.	.	.	100	100	100	100	100	100	100	100	100
GCA_011073715.1_PDT000029630.2_genomic	106	.	.	100	.	100	100	100	100	100	100	100	97.46	99.18	.	.	.	.	.	.	.	.	96.45	91.54	100	100	100	100	100	.	.	.	.	.	.	.	.	.	.	.	100	100	100	100	100	100	100	100	100
GCA_011074015.1_PDT000024301.2_genomic	104	.	.	100	.	100	100	100	100	100	100	100	97.46	99.18	.	.	.	.	.	.	.	.	96.45	91.54	100	100	100	100	100	.	.	.	.	.	.	.	.	.	.	.	100	100	100	100	100	100	100	100	100
GCA_011074195.1_PDT000027674.2_genomic	105	.	.	100	.	100	100	100	100	100	100	100	.	99.18	99.07	.	.	.	.	.	.	.	96.45	91.54	100	100	100	100	100	.	.	.	.	.	.	.	.	.	.	.	100	100	100	100	100	100	100	100	100
GCA_011079305.1_PDT000038150.4_genomic	101	.	.	99.67	.	100	100	100	100	100	100	100	97.46	99.18	.	.	.	.	.	.	.	.	96.45	91.54	100	99.77	100	100	100	.	.	.	.	.	.	.	.	.	.	.	100	100	100	100	100	100	100	100	100
GCA_011080985.1_PDT000029647.3_genomic	101	.	.	100	.	100	100	100	100	100	100	100	97.46	99.18	.	.	.	.	.	.	.	.	96.45	91.54	100	100	100	100	100	.	.	.	.	.	.	.	.	.	.	.	100	100	100	100	100	100	100	100	100
GCA_011081585.1_PDT000030523.3_genomic	107	.	.	100	.	100	100	100	100	100	100	100	97.46	99.18	.	.	.	.	.	.	.	.	.	91.54	100	100	100	100	100	.	.	100	100	.	.	.	.	.	.	.	100	100	100	100	100	100	100	100	100
GCA_011083485.1_PDT000003930.3_genomic	104	.	.	100	.	100	100	100	100	100	100	100	97.46	99.18	.	.	91.58	96.6	89.83	.	.	.	96.45	91.54	100	100	100	100	100	.	.	.	.	.	.	.	.	.	.	.	100	100	100	100	100	100	100	100	100
GCA_011085805.1_PDT000050269.2_genomic	102	.	.	100	.	100	100	100	100	100	100	100	97.46	99.18	99.07	.	.	.	.	.	.	.	96.45	91.54	100	100	100	100	100	.	.	.	.	.	.	.	.	.	.	.	100	100	100	100	100	100	100	100	100
GCA_011086665.1_PDT000051575.2_genomic	95	.	.	100	.	100	100	100	100	100	100	100	.	99.18	.	.	.	.	.	.	.	.	96.45	91.54	100	100	100	100	100	.	.	.	.	.	.	.	.	.	.	.	100	100	100	100	100	100	100	100	100
GCA_011088525.1_PDT000002711.3_genomic	94	.	.	100	.	100	100	100	100	100	100	100	.	.	.	.	.	.	.	.	.	.	96.45	91.54	100	100	100	100	100	.	.	.	.	.	.	.	.	.	.	.	100	100	100	100	100	100	100	100	100
GCA_011088725.1_PDT000002424.3_genomic	100	.	.	100	.	100	100	100	100	100	100	100	97.46	99.18	.	.	.	.	.	.	.	.	96.45	91.54	100	100	100	100	100	.	.	.	.	.	.	.	.	.	.	.	100	100	100	100	100	100	100	100	100
GCA_011088825.1_PDT000050215.2_genomic	101	.	.	100	.	100	100	100	100	100	100	100	97.46	99.18	.	.	.	.	.	.	.	.	96.45	91.54	100	100	100	100	100	.	.	.	.	.	.	.	.	.	.	.	100	100	100	100	100	100	100	100	100
GCA_011089145.1_PDT000001577.3_genomic	106	.	.	100	.	100	100	100	100	100	100	100	97.46	99.18	.	.	.	.	.	.	.	.	96.45	91.54	100	100	100	100	100	.	.	.	.	.	.	.	.	.	.	.	100	100	100	100	100	100	100	100	100
GCA_011089485.1_PDT000049765.2_genomic	102	.	.	100	.	100	100	100	100	100	100	100	97.46	99.18	99.07	.	.	.	.	.	.	.	96.45	91.54	100	100	100	100	100	.	.	.	.	.	.	.	.	.	.	.	100	100	100	100	100	100	100	100	100
GCA_011090585.1_PDT000049750.2_genomic	106	.	.	100	.	100	100	100	100	100	100	100	97.46	99.18	.	.	.	.	.	.	.	.	96.45	91.54	100	100	100	100	100	.	.	.	100	.	.	.	.	.	.	.	100	100	100	100	100	100	100	100	100
GCA_011099865.1_PDT000060722.2_genomic	102	.	.	100	.	100	100	100	100	100	100	100	97.46	99.18	.	.	91.58	96.6	89.83	.	.	.	96.45	91.54	100	100	100	100	100	.	.	.	.	.	.	.	.	.	.	.	100	100	100	100	100	100	100	100	100
GCA_011100955.1_PDT000003541.4_genomic	100	.	.	99.89	.	100	100	100	100	100	100	100	96.12	99.18	.	.	.	.	.	.	.	.	96.45	91.54	100	100	100	100	100	.	.	.	100	.	.	.	.	.	.	.	100	100	100	100	100	100	100	100	100
GCA_011105215.1_PDT000139810.2_genomic	104	.	.	100	.	100	100	100	100	100	100	100	97.46	99.18	.	.	91.58	96.6	89.83	.	.	.	96.45	91.54	100	100	100	100	100	.	.	.	.	.	.	.	.	.	.	.	100	100	100	100	100	100	100	100	100
GCA_011111475.1_PDT000047366.4_genomic	105	.	.	100	.	100	100	100	100	100	100	100	97.46	99.18	.	.	.	.	.	.	.	.	96.45	91.54	100	100	100	100	100	.	.	.	100	.	.	.	.	.	.	.	100	100	100	100	100	100	100	100	100
GCA_011296775.1_PDT000676858.1_genomic	94	.	.	.	100	100	100	100	100	100	100	100	97.46	99.18	.	.	.	.	.	.	.	.	96.45	91.54	100	100	100	100	100	.	.	.	.	.	.	.	.	.	.	.	100	100	100	100	100	100	100	100	99.8
GCA_011297075.1_PDT000676866.1_genomic	100	.	.	.	100	100	100	100	100	100	100	100	97.46	99.18	.	.	93.77	95.98	100	97.76	100	97.93	96.45	91.54	100	100	100	100	100	.	.	.	.	.	.	.	.	.	.	.	100	100	100	100	100	100	100	100	99.8
GCA_011411915.1_PDT000003196.3_genomic	105	.	.	99.89	.	100	100	100	100	100	100	100	97.46	99.18	.	.	.	.	.	.	.	.	96.45	91.54	100	100	100	100	100	.	.	99.4	.	.	.	.	.	.	.	.	100	100	100	100	100	100	100	100	100
GCA_011412995.1_PDT000045562.3_genomic	104	.	.	99.89	.	100	100	100	100	100	100	100	97.46	99.18	.	.	.	.	.	.	.	.	96.45	91.54	100	100	100	100	100	.	.	.	.	.	.	.	.	.	.	.	100	100	100	100	100	100	100	100	100
GCA_011413635.1_PDT000002712.3_genomic	84	.	.	.	.	100	100	100	100	100	100	100	.	.	.	.	.	.	.	.	.	.	96.57	93.35	99.57	99.77	99.81	100	100	.	.	.	.	.	.	.	.	.	.	.	100	100	100	100	100	100	100	100	100
GCA_011414055.1_PDT000032093.3_genomic	99	.	.	100	.	100	100	100	100	100	100	100	97.46	99.18	.	.	.	.	.	.	.	.	96.45	91.54	100	100	99.81	100	100	.	.	.	.	.	.	.	.	.	.	.	100	100	100	100	100	100	100	100	100
GCA_011416315.1_PDT000001822.3_genomic	99	.	.	100	100	100	100	100	100	100	100	100	97.46	99.18	.	.	91.58	96.6	89.83	.	.	.	96.45	91.54	100	100	99.81	100	100	.	.	.	.	.	.	.	.	.	.	.	100	100	100	100	100	100	100	100	100
GCA_011418075.1_PDT000031896.3_genomic	112	.	.	100	.	100	100	100	100	100	100	100	97.46	99.18	.	.	.	.	.	.	.	.	.	91.54	100	100	100	100	100	.	.	.	.	.	.	.	.	.	.	.	100	100	100	100	100	100	100	100	100
GCA_011435295.1_PDT000003246.6_genomic	97	.	.	.	100	100	100	100	100	100	100	100	97.46	99.18	.	.	91.58	96.6	91.25	.	.	.	96.45	91.54	100	100	99.81	100	100	.	.	.	.	.	.	.	.	.	.	.	100	100	100	100	100	100	100	100	100
GCA_011437645.1_PDT000026277.3_genomic	105	.	.	100	.	100	100	100	100	100	100	100	97.46	99.18	99.07	.	91.58	96.6	93.31	.	.	.	96.45	91.54	100	100	100	100	100	.	.	.	.	.	.	.	.	.	.	.	100	100	100	100	100	100	100	100	100
GCA_011437675.1_PDT000036874.3_genomic	96	.	.	.	.	100	100	100	100	100	100	100	.	99.18	.	.	.	.	.	.	.	.	96.45	91.54	100	100	100	100	100	.	.	.	.	.	.	.	.	.	.	.	100	100	100	100	100	100	100	100	100
GCA_011441655.1_PDT000654208.1_genomic	104	.	.	100	.	100	100	100	100	100	100	100	97.46	99.18	.	.	.	.	.	.	.	.	.	91.54	100	100	100	100	100	.	.	.	.	.	.	.	.	.	.	.	100	100	100	100	100	100	100	100	100
GCA_011442335.1_PDT000001663.2_genomic	106	.	.	100	.	100	100	100	100	100	100	100	97.46	99.18	.	.	.	.	.	.	.	.	96.45	91.54	100	100	100	100	100	.	.	.	100	.	.	.	.	.	.	.	100	100	100	100	100	100	100	100	100
[truncated: 6,636 more rows]
[truncated: 133 more columns]

## Sheet: Table 9
Sample_ID	SPI-1	SPI-2	SPI-3	SPI-4	SPI-5	SPI-6	SPI-7	SPI-8	SPI-9	SPI-10	SPI-11	SPI-12	SPI-13	SPI-14	C63PI	CS54_island	SGI1	HPI	SESS-LEE	Not_named	Count
[truncated: 7,998 more rows]

[truncated: 5 more sheets: Table 10, Table 11, Table 12, Table 13, Table 14]
